# Supplementary material for: Exploring the Role of Osteosarcoma-Derived Extracellular Vesicles in Pre-Metastatic Niche Formation and Metastasis in the 143-B Xenograft Mouse Osteosarcoma Model
Source: Cancers (Basel). 2020 Nov 20;12(11):3457. doi: 10.3390/cancers12113457 (PMC7699714; doi:10.3390/cancers12113457)
Supplement: Supplementary file 1 [file cancers-12-03457-s001.zip]

Archive with 3 entries (3 files):
- Supplementary Figures Mazumdar et al Cancers.docx
- Table S1.xlsx
- Table S2.xlsx
