# Supplementary material for: Exploring the Role of Osteosarcoma-Derived Extracellular Vesicles in Pre-Metastatic Niche Formation and Metastasis in the 143-B Xenograft Mouse Osteosarcoma Model
Source: Cancers (Basel). 2020 Nov 20;12(11):3457. doi: 10.3390/cancers12113457 (PMC7699714; doi:10.3390/cancers12113457)
Supplement: Supplementary file 1 [file cancers-12-03457-s001.zip › Table S1.xlsx]

## Sheet: Tumor--over--PBS
Identifier	gene_name	transcript_id	type	description	hgnc_symbol	width	gc	GO BP	GO CC	GO MF	isPresent	log2 Ratio	pValue	fdr	T1 [normalized count]	T2 [normalized count]	T3 [normalized count]	T4 [normalized count]	T5 [normalized count]	T6 [normalized count]	PBS1 [normalized count]	PBS2 [normalized count]	PBS3 [normalized count]	PBS4 [normalized count]	T1 [FPKM]	T2 [FPKM]	T3 [FPKM]	T4 [FPKM]	T5 [FPKM]	T6 [FPKM]	PBS1 [FPKM]	PBS2 [FPKM]	PBS3 [FPKM]	PBS4 [FPKM]
ENSMUSG00000031762	Mt2	ENSMUST00000034214	protein_coding	metallothionein 2 [Source:MGI Symbol;Acc:MGI:97172]		556	0.568	GO:0006882; GO:0007263; GO:0010273	GO:0005622; GO:0005623	GO:0008270; GO:0046872	TRUE	3.454	1.592e-19	2.401e-15	2253	543.9	920.4	536.3	1463	1067	93	114.5	102.4	98.33	163.3	38.72	69.99	39.26	109.8	79.52	6.787	8.364	7.571	7.191
ENSMUSG00000090877	Hspa1b	ENSMUST00000172753	protein_coding	heat shock protein 1B [Source:MGI Symbol;Acc:MGI:99517]		2800	0.581	GO:0007339; GO:0009408; GO:0043066; GO:0043154	GO:0002199; GO:0005622; GO:0005739; GO:0005759; GO:0044297	GO:0005515	TRUE	-3.131	5.298e-16	2.734e-12	177	67.38	117.3	79.46	113.3	321	1582	568.7	1662	1252	2.548	0.9525	1.771	1.155	1.689	4.752	22.93	8.253	24.39	18.19
ENSMUSG00000091971	Hspa1a	ENSMUST00000087328	protein_coding	heat shock protein 1A [Source:MGI Symbol;Acc:MGI:96244]	HSPA1B	2970	0.59	GO:0000723; GO:0006281; GO:0009408	GO:0005634; GO:0005737; GO:0005739; GO:0005814; GO:0005829; GO:0005925; GO:0016234; GO:0016323; GO:0016324; GO:0043234; GO:0048471; GO:0072562	GO:0002020; GO:0003725; GO:0005102; GO:0005524; GO:0016887; GO:0019899; GO:0031072; GO:0031625; GO:0042623; GO:0044183; GO:0051059; GO:0051082; GO:0055131	TRUE	-3.089	5.437e-16	2.734e-12	155.4	55.24	81.21	41.62	77.34	194.5	1120	541.3	1134	609.6	2.108	0.7362	1.156	0.5703	1.087	2.715	15.3	7.405	15.69	8.347
ENSMUSG00000074570	Cass4	ENSMUST00000099061; ENSMUST00000109136; ENSMUST00000103073	protein_coding	Cas scaffolding protein family member 4 [Source:MGI Symbol;Acc:MGI:2444482]	CASS4	3340	0.537	GO:0007155	GO:0005737; GO:0005856; GO:0030054		TRUE	-2.319	8.816e-16	3.324e-12	81.21	153	84.59	70.95	120.9	88.36	591.1	430.4	578	383	0.9798	1.813	1.071	0.8644	1.511	1.096	7.181	5.236	7.111	4.663
ENSMUSG00000020288	Ahsa2	ENSMUST00000128559; ENSMUST00000153409; ENSMUST00000128372; ENSMUST00000109539; ENSMUST00000147157; ENSMUST00000020529; ENSMUST00000122864; ENSMUST00000124801	protein_coding	AHA1, activator of heat shock protein ATPase 2 [Source:MGI Symbol;Acc:MGI:1916133]		1580	0.446	GO:0006950; GO:0008150	GO:0005575	GO:0001671; GO:0003674; GO:0051087	TRUE	-1.327	2.56e-14	7.723e-11	765	636.7	852.7	757.7	912.9	852	2350	1705	1686	2189	19.51	15.95	22.82	19.52	24.11	22.35	60.34	43.84	43.86	56.34
ENSMUSG00000046694	Fam46b	ENSMUST00000051676	protein_coding	family with sequence similarity 46, member B [Source:MGI Symbol;Acc:MGI:2140500]	FAM46B	2290	0.602	GO:0008150	GO:0005575	GO:0003674	TRUE	1.759	3.33e-14	8.371e-11	913.9	940.2	759.1	726.5	536	930.6	195.6	261.1	247.8	236	16.08	16.25	14.01	12.91	9.768	16.84	3.466	4.633	4.446	4.19
ENSMUSG00000028410	Dnaja1	ENSMUST00000148976; ENSMUST00000137246; ENSMUST00000126020; ENSMUST00000149794; ENSMUST00000164233; ENSMUST00000129204; ENSMUST00000125442; ENSMUST00000139406; ENSMUST00000137476; ENSMUST00000030118	protein_coding	DnaJ (Hsp40) homolog, subfamily A, member 1 [Source:MGI Symbol;Acc:MGI:1270129]	DNAJA1	1810	0.448	GO:0006457; GO:0007283; GO:0009408; GO:0030317; GO:0030521; GO:0031397; GO:0042026; GO:0042769; GO:0043065; GO:0043066; GO:0043508; GO:0051223; GO:0070585; GO:1901998	GO:0000151; GO:0005634; GO:0005737; GO:0005739; GO:0005783; GO:0005829; GO:0016020; GO:0043231; GO:0070062	GO:0001664; GO:0005524; GO:0030544; GO:0031072; GO:0031625; GO:0046872; GO:0050750; GO:0051082; GO:0051087; GO:0055131	TRUE	-1.357	5.024e-14	1.083e-10	2516	2123	2673	2481	2267	2424	7269	5391	5424	6473	56.03	46.44	62.44	55.79	52.27	55.5	162.9	121	123.1	145.4
ENSMUSG00000024222	Fkbp5	ENSMUST00000114792; ENSMUST00000143685; ENSMUST00000177939; ENSMUST00000079413; ENSMUST00000153744; ENSMUST00000147716	protein_coding	FK506 binding protein 5 [Source:MGI Symbol;Acc:MGI:104670]	FKBP5	2520	0.5	GO:0000413; GO:0006457; GO:0061077	GO:0005634; GO:0005654; GO:0005737; GO:0005789; GO:0016020; GO:0070062	GO:0003755; GO:0005515; GO:0005528; GO:0016853; GO:0031072	TRUE	1.687	7.099e-14	1.339e-10	6588	7184	6051	7930	4948	5756	2209	2482	1712	1519	105.3	112.9	101.5	128.1	81.94	94.67	35.58	40.02	27.91	24.52
ENSMUSG00000004328	Hif3a	ENSMUST00000037762; ENSMUST00000108492; ENSMUST00000153833; ENSMUST00000139224	protein_coding	hypoxia inducible factor 3, alpha subunit [Source:MGI Symbol;Acc:MGI:1859778]	HIF3A	2360	0.575	GO:0001525; GO:0001666; GO:0006351; GO:0006355; GO:0006357; GO:0006366; GO:0006915; GO:0007275; GO:0045944; GO:1903507	GO:0005634; GO:0005737; GO:0005739; GO:0016607	GO:0000981; GO:0003677; GO:0003700; GO:0003713; GO:0003714; GO:0005515; GO:0046983	TRUE	2.094	9.779e-14	1.639e-10	808.3	713.2	785	1172	568.6	763.6	260.8	224.1	125.4	139.7	13.8	11.96	14.06	20.21	10.06	13.41	4.484	3.859	2.183	2.408
ENSMUSG00000031765	Mt1	ENSMUST00000034215	protein_coding	metallothionein 1 [Source:MGI Symbol;Acc:MGI:97171]		540	0.582	GO:0006875; GO:0006882; GO:0007263; GO:0010273; GO:0043524; GO:0071247; GO:0071294	GO:0005622; GO:0005623; GO:0005764; GO:0005829	GO:0005507; GO:0008270; GO:0046872	TRUE	2.649	1.768e-12	2.667e-09	2841	931.7	829	595	1020	1581	164.6	195.5	263.4	195.6	212	68.3	64.91	44.84	78.8	121.3	12.37	14.71	20.04	14.73
ENSMUSG00000021750	Fam107a	ENSMUST00000036070; ENSMUST00000121887; ENSMUST00000120411; ENSMUST00000137133	protein_coding	family with sequence similarity 107, member A [Source:MGI Symbol;Acc:MGI:3041256]	FAM107A	2260	0.528	GO:0001558	GO:0005634; GO:0043005	GO:0003674	TRUE	1.448	1.511e-11	2.072e-08	2486	2642	2172	3890	1974	2258	968.4	974.1	821.9	990.5	44.32	46.27	40.64	70.04	36.45	41.42	17.39	17.51	14.94	17.82
ENSMUSG00000005483	Dnajb1	ENSMUST00000005620	protein_coding	DnaJ (Hsp40) homolog, subfamily B, member 1 [Source:MGI Symbol;Acc:MGI:1931874]	DNAJB1	2260	0.54	GO:0006457; GO:0032781; GO:0051085; GO:0070389; GO:0090084	GO:0005634; GO:0005737; GO:0005829; GO:0070062	GO:0001671; GO:0030544; GO:0051082; GO:0051087; GO:0051117	TRUE	-1.073	1.821e-11	2.289e-08	1427	1301	1243	1155	1470	1177	2819	2469	2983	2546	25.45	22.78	23.25	20.8	27.14	21.59	50.61	44.39	54.24	45.81
ENSMUSG00000039304	Tnfsf10	ENSMUST00000174840; ENSMUST00000046383	protein_coding	tumor necrosis factor (ligand) superfamily, member 10 [Source:MGI Symbol;Acc:MGI:107414]	TNFSF10	2990	0.475	GO:0006915; GO:0006955; GO:0043065; GO:0043280; GO:0090200; GO:2001238	GO:0005615; GO:0016020; GO:0016021; GO:0070062	GO:0005125; GO:0005164; GO:0032813	TRUE	-1.275	3.84e-11	4.455e-08	2544	2724	1639	2035	2643	2690	6267	5422	5447	5752	34.28	36.07	23.17	27.69	36.89	37.29	85.05	73.69	74.86	78.22
ENSMUSG00000029657	Hsph1	ENSMUST00000074846	protein_coding	heat shock 105kDa/110kDa protein 1 [Source:MGI Symbol;Acc:MGI:105053]	HSPH1	3480	0.474	GO:0006986; GO:0043524; GO:0045345; GO:0045944; GO:0051085; GO:0051135; GO:0061098; GO:0070507; GO:1903748; GO:1903751; GO:1903753; GO:2001234	GO:0005576; GO:0005634; GO:0005654; GO:0005737; GO:0005829; GO:0005874; GO:0070062	GO:0000166; GO:0005515; GO:0005524; GO:0043014	TRUE	-1.603	8.134e-11	8.763e-08	1456	1101	2614	1562	1842	2548	6299	3887	5719	6409	16.86	12.52	31.76	18.26	22.09	30.34	73.45	45.38	67.53	74.89
ENSMUSG00000001774	Chordc1	ENSMUST00000001825	protein_coding	cysteine and histidine-rich domain (CHORD)-containing, zinc-binding protein 1 [Source:MGI Symbol;Acc:MGI:1914167]	CHORDC1	2200	0.392	GO:0010824; GO:0061077; GO:1900034; GO:2000299		GO:0005509; GO:0008270; GO:0046872; GO:0051879	TRUE	-1.127	1.299e-10	1.306e-07	1087	1019	1429	1215	1382	1072	3175	2504	2186	2552	19.91	18.34	27.46	22.47	26.22	20.2	58.55	46.24	40.83	47.18
ENSMUSG00000057123	Gja5	ENSMUST00000072600; ENSMUST00000132256; ENSMUST00000199597	protein_coding	gap junction protein, alpha 5 [Source:MGI Symbol;Acc:MGI:95716]	GJA5	2390	0.53	GO:0001501; GO:0001568; GO:0003071; GO:0003073; GO:0003105; GO:0003151; GO:0003161; GO:0003174; GO:0003193; GO:0003281; GO:0003283; GO:0003284; GO:0003294; GO:0006813; GO:0007154; GO:0010643; GO:0010644; GO:0010652; GO:0016264; GO:0030326; GO:0035050; GO:0035922; GO:0042312; GO:0045776; GO:0045907; GO:0045909; GO:0048844; GO:0051259; GO:0055085; GO:0055117; GO:0060307; GO:0060371; GO:0060373; GO:…	GO:0005886; GO:0005887; GO:0005921; GO:0005922; GO:0014704; GO:0016020; GO:0016021; GO:0030054; GO:0042995	GO:0005243; GO:0055077; GO:0071253; GO:0086075; GO:0086077	TRUE	-1.228	1.511e-10	1.424e-07	1198	1612	840.3	1174	1011	974.4	2968	2550	2547	2524	20.2	26.7	14.86	19.99	17.65	16.9	50.4	43.36	43.79	42.95
ENSMUSG00000042622	Maff	ENSMUST00000096350; ENSMUST00000163691	protein_coding	v-maf musculoaponeurotic fibrosarcoma oncogene family, protein F (avian) [Source:MGI Symbol;Acc:MGI:96910]	MAFF	1920	0.573	GO:0001701; GO:0006351; GO:0006355; GO:0035914; GO:0045604	GO:0005634	GO:0003677; GO:0003700; GO:0043565	TRUE	1.401	1.903e-10	1.63e-07	1930	1210	1244	1817	1017	1530	547.3	519.8	531.7	597.2	40.51	24.94	27.39	38.52	22.12	33.02	11.57	11	11.38	12.65
ENSMUSG00000020593	Lpin1	ENSMUST00000111067; ENSMUST00000067124	protein_coding	lipin 1 [Source:MGI Symbol;Acc:MGI:1891340]	LPIN1	5600	0.501	GO:0000122; GO:0000266; GO:0006351; GO:0006355; GO:0006357; GO:0006629; GO:0006642; GO:0009062; GO:0016311; GO:0019432; GO:0031065; GO:0031529; GO:0031532; GO:0032869; GO:0045444; GO:0045598; GO:0045944	GO:0005634; GO:0005667; GO:0005737; GO:0005739; GO:0005741; GO:0005783; GO:0016020; GO:0031965	GO:0001085; GO:0003713; GO:0005515; GO:0008195; GO:0016787; GO:0042826; GO:0042975	TRUE	1.287	1.946e-10	1.63e-07	3318	2739	4075	4142	2606	2632	1599	1215	1238	1245	23.87	19.36	30.77	30.1	19.42	19.48	11.59	8.815	9.088	9.042
ENSMUSG00000002831	Plin4	ENSMUST00000190703; ENSMUST00000002908	protein_coding	perilipin 4 [Source:MGI Symbol;Acc:MGI:1929709]	PLIN4	5760	0.558		GO:0005737; GO:0005811; GO:0005886; GO:0016020		TRUE	3.444	5.17e-10	4.028e-07	5100	460.7	5327	1051	3321	2305	196.7	128.8	453.6	280.5	35.68	3.166	39.1	7.425	24.07	16.59	1.386	0.9083	3.236	1.98
ENSMUSG00000014226	Cacybp	ENSMUST00000195654; ENSMUST00000194167; ENSMUST00000014370	protein_coding	calcyclin binding protein [Source:MGI Symbol;Acc:MGI:1270839]	CACYBP	1080	0.438	GO:0045740; GO:0055007; GO:0060416; GO:0060548	GO:0005634; GO:0005641; GO:0005654; GO:0005737; GO:0030877; GO:0043005; GO:0044297; GO:0070062	GO:0005515; GO:0042803	TRUE	-1.1	5.34e-10	4.028e-07	838.1	828.6	1183	971.5	1114	1021	2579	1992	1822	2053	31.27	30.37	46.32	36.61	43.06	39.17	96.91	74.95	69.32	77.32
ENSMUSG00000024440	Pcdh12	ENSMUST00000195747; ENSMUST00000194012; ENSMUST00000025311; ENSMUST00000193123	protein_coding	protocadherin 12 [Source:MGI Symbol;Acc:MGI:1855700]	PCDH12	3150	0.522	GO:0005977; GO:0007155; GO:0007156; GO:0016339; GO:0060711	GO:0005886; GO:0005887; GO:0005911; GO:0016020; GO:0016021; GO:0030054; GO:0070062	GO:0005509	TRUE	-1.141	6.087e-10	4.372e-07	1310	1621	963.2	1445	1142	1326	3364	2724	2813	2517	16.75	20.37	12.93	18.67	15.13	17.45	43.33	35.14	36.69	32.5
ENSMUSG00000028862	Map3k6	ENSMUST00000123612; ENSMUST00000030677; ENSMUST00000127681; ENSMUST00000134895	protein_coding	mitogen-activated protein kinase kinase kinase 6 [Source:MGI Symbol;Acc:MGI:1855691]	MAP3K6	1600	0.585	GO:0000165; GO:0000186; GO:0006468; GO:0007346; GO:0016310; GO:0023014; GO:0031098; GO:0033554; GO:0042981	GO:0005737	GO:0000166; GO:0000287; GO:0004672; GO:0004674; GO:0004709; GO:0005515; GO:0005524; GO:0016301; GO:0016740; GO:0046872	TRUE	1.396	6.955e-10	4.768e-07	3938	3168	1823	4144	2390	3400	1223	1129	1197	1204	99.17	78.38	48.16	105.4	62.34	88.07	31.01	28.67	30.74	30.59
ENSMUSG00000085272	Sbk3	ENSMUST00000144863; ENSMUST00000133272	protein_coding	SH3 domain binding kinase family, member 3 [Source:MGI Symbol;Acc:MGI:2685924]	SBK3	2120	0.547	GO:0006468; GO:0008150; GO:0016310	GO:0005575	GO:0000166; GO:0003674; GO:0004672; GO:0004674; GO:0005524; GO:0016301; GO:0016740	TRUE	2.325	1.331e-09	8.728e-07	263.1	166.3	589.9	265.8	259.3	459.6	62	62	85.36	52.79	5.001	3.105	11.76	5.103	5.104	8.986	1.187	1.188	1.655	1.013
ENSMUSG00000057604	Lmcd1	ENSMUST00000032376	protein_coding	LIM and cysteine-rich domains 1 [Source:MGI Symbol;Acc:MGI:1353635]	LMCD1	1730	0.549	GO:0000122; GO:0002230; GO:0006351; GO:0006355; GO:0010611; GO:0070886; GO:0098779; GO:1903507	GO:0005615; GO:0005634; GO:0005737; GO:0031012	GO:0003714; GO:0005515; GO:0008270; GO:0046872	TRUE	1.445	1.835e-09	1.107e-06	2731	3098	1935	3424	1540	2412	1066	1092	848.8	687.2	63.61	70.89	47.3	80.55	37.16	57.8	25	25.65	20.16	16.15
ENSMUSG00000020848	Doc2b	ENSMUST00000021209	protein_coding	double C2, beta [Source:MGI Symbol;Acc:MGI:1100497]	DOC2B	4360	0.552	GO:0008104; GO:0016079; GO:0017158; GO:0031340; GO:0032024; GO:0045956; GO:0048791	GO:0005623; GO:0005737; GO:0005886; GO:0016020; GO:0031201	GO:0005509; GO:0005515; GO:0005544; GO:0019905; GO:0030276	TRUE	2.193	1.854e-09	1.107e-06	287.5	344.2	219.9	365.1	156.9	218.9	67.34	72.73	39.02	53.82	2.657	3.125	2.133	3.408	1.502	2.081	0.6267	0.6778	0.3678	0.502
ENSMUSG00000025316	Banp	ENSMUST00000173396; ENSMUST00000167711; ENSMUST00000172511; ENSMUST00000173925; ENSMUST00000173753; ENSMUST00000173254; ENSMUST00000026354; ENSMUST00000170857; ENSMUST00000172513; ENSMUST00000174753; ENSMUST00000172628; ENSMUST00000093078; ENSMUST00000173201; ENSMUST00000172681; ENSMUST00000174445; ENSMUST00000174327	protein_coding	BTG3 associated nuclear protein [Source:MGI Symbol;Acc:MGI:1889023]	BANP	1210	0.557	GO:0006351; GO:0006355; GO:0007049; GO:0007275; GO:0016568; GO:0034504; GO:0042177	GO:0005634; GO:0005654	GO:0002039; GO:0003677; GO:0005515	TRUE	-1.277	1.908e-09	1.107e-06	677.9	594.3	353	438.9	481.5	408.6	1271	965.7	1332	1179	22.57	19.44	12.34	14.76	16.61	13.99	42.62	32.43	45.22	39.62
ENSMUSG00000026073	Il1r2	ENSMUST00000195770; ENSMUST00000027243; ENSMUST00000191671; ENSMUST00000194913	protein_coding	interleukin 1 receptor, type II [Source:MGI Symbol;Acc:MGI:96546]	IL1R2	900	0.486		GO:0005576; GO:0005886; GO:0016020; GO:0016021	GO:0004908; GO:0004910	TRUE	2.9	2.57e-09	1.436e-06	127.8	150.5	130.8	298	513.1	150	27.79	32.19	25.37	36.23	5.721	6.621	6.146	13.47	23.79	6.906	1.253	1.453	1.158	1.637
ENSMUSG00000015656	Hspa8	ENSMUST00000117870; ENSMUST00000138895; ENSMUST00000140984; ENSMUST00000117557; ENSMUST00000015800; ENSMUST00000133964; ENSMUST00000153847; ENSMUST00000127699; ENSMUST00000149936	protein_coding	heat shock protein 8 [Source:MGI Symbol;Acc:MGI:105384]	HSPA8	1330	0.508	GO:0006351; GO:0006355; GO:0006397; GO:0006457; GO:0008380; GO:0042026; GO:0045892; GO:0046034; GO:0048026; GO:0051085; GO:0051726; GO:0061077; GO:0072318; GO:1902904	GO:0000151; GO:0000974; GO:0005615; GO:0005622; GO:0005634; GO:0005681; GO:0005737; GO:0005829; GO:0005886; GO:0005925; GO:0008021; GO:0016020; GO:0030529; GO:0043005; GO:0043025; GO:0043195; GO:0043209; GO:0043234; GO:0070062; GO:0072562; GO:1990124	GO:0000166; GO:0001664; GO:0003723; GO:0005102; GO:0005515; GO:0005524; GO:0008134; GO:0016887; GO:0019899; GO:0023026; GO:0031072; GO:0031625; GO:0042623; GO:0043531; GO:0044822; GO:0051082; GO:0055131	TRUE	-1.254	2.77e-09	1.492e-06	12310	12170	16620	14360	15210	12910	35900	29430	30850	35800	373	362.2	528.3	439.5	477.1	402.3	1095	899.2	953.1	1095
ENSMUSG00000091243	Vgll3	ENSMUST00000168064	protein_coding	vestigial like 3 (Drosophila) [Source:MGI Symbol;Acc:MGI:1920819]	VGLL3	3320	0.425	GO:0006351; GO:0006355; GO:0008150	GO:0005575; GO:0005634	GO:0008022	TRUE	-1.225	3.161e-09	1.644e-06	322.1	426.1	407.2	341.5	508.7	312.1	933.2	900.1	945.8	803.2	3.91	5.081	5.185	4.186	6.395	3.896	11.4	11.02	11.71	9.838
ENSMUSG00000019577	Pdk4	ENSMUST00000019721; ENSMUST00000134068	protein_coding	pyruvate dehydrogenase kinase, isoenzyme 4 [Source:MGI Symbol;Acc:MGI:1351481]	PDK4	1950	0.532	GO:0002230; GO:0005975; GO:0006006; GO:0006086; GO:0006468; GO:0006885; GO:0008286; GO:0009267; GO:0010510; GO:0010565; GO:0010906; GO:0016310; GO:0042304; GO:0042593; GO:0042594; GO:0045124; GO:0046320; GO:0071398; GO:0072593; GO:2000811	GO:0005739; GO:0005743	GO:0000166; GO:0004672; GO:0004712; GO:0004740; GO:0005524; GO:0016301; GO:0016740	TRUE	2.517	4.369e-09	2.197e-06	2436	1067	7700	2338	4755	1558	625.3	479.3	652.7	527.9	50.34	21.66	166.9	48.8	101.8	33.12	13.01	9.987	13.75	11.01
ENSMUSG00000046828	Mettl21e	ENSMUST00000054801; ENSMUST00000150062	protein_coding	methyltransferase like 21E [Source:MGI Symbol;Acc:MGI:2685837]		2380	0.379	GO:0008150; GO:0032259	GO:0005575	GO:0000179; GO:0003674; GO:0003880; GO:0004809; GO:0008168; GO:0008169; GO:0008170; GO:0008171; GO:0008172; GO:0008173; GO:0008174; GO:0008175; GO:0008276; GO:0008425; GO:0008649; GO:0008650; GO:0008988; GO:0009008; GO:0009019; GO:0009383; GO:0016205; GO:0016273; GO:0016274; GO:0016278; GO:0016279; GO:0016300; GO:0016423; GO:0016426; GO:0016427; GO:0016428; GO:0016429; GO:0016433; GO:0016434; GO:…	TRUE	1.803	9.393e-09	4.57e-06	223.1	328.4	302.3	419	319.2	248.1	97.27	110.9	73.17	69.35	3.777	5.462	5.37	7.166	5.597	4.32	1.658	1.893	1.263	1.185
ENSMUSG00000024063	Lbh	ENSMUST00000024857; ENSMUST00000148556	protein_coding	limb-bud and heart [Source:MGI Symbol;Acc:MGI:1925139]	LBH	1700	0.534	GO:0006351; GO:0006355; GO:0007275; GO:0010468; GO:0030193; GO:0045893	GO:0005634; GO:0005737		TRUE	-1.223	1.388e-08	6.542e-06	3748	5445	2742	3523	3558	3506	8171	8058	9804	8820	88.83	126.8	68.19	84.33	87.34	85.48	195	192.6	237	211
ENSMUSG00000020642	Rnf144a	ENSMUST00000062149; ENSMUST00000020971	protein_coding	ring finger protein 144A [Source:MGI Symbol;Acc:MGI:1344401]	RNF144A	5130	0.484	GO:0008150	GO:0005794; GO:0005886; GO:0016020; GO:0016021; GO:0031410	GO:0008270; GO:0008766; GO:0016874; GO:0018169; GO:0043773; GO:0043774; GO:0046872; GO:0070735; GO:0070736; GO:0070737; GO:0070738; GO:0070739; GO:0070740	TRUE	-1.09	1.864e-08	8.519e-06	2892	3407	2343	3090	2203	2410	5844	5232	5442	6558	22.72	26.29	19.31	24.52	17.92	19.47	46.22	41.44	43.59	51.98
ENSMUSG00000035407	Kank4	ENSMUST00000102790; ENSMUST00000137270	protein_coding	KN motif and ankyrin repeat domains 4 [Source:MGI Symbol;Acc:MGI:3043381]	KANK4	2650	0.534	GO:0051497	GO:0005737	GO:0003674	TRUE	-1.036	2.024e-08	8.981e-06	485.6	597.3	459.1	519.3	442.3	479.1	988.8	966.9	968.8	1133	7.385	8.922	7.324	7.975	6.965	7.493	15.14	14.83	15.02	17.39
ENSMUSG00000037892	Pcdh18	ENSMUST00000191794; ENSMUST00000193600; ENSMUST00000035931; ENSMUST00000195086; ENSMUST00000194603	protein_coding	protocadherin 18 [Source:MGI Symbol;Acc:MGI:1920423]	PCDH18	2650	0.487	GO:0007155; GO:0007156; GO:0007399; GO:0016339	GO:0005886; GO:0005887; GO:0016020; GO:0016021	GO:0005509; GO:0005515	TRUE	-1.056	3.503e-08	1.51e-05	503.5	645.8	437.6	515.5	555.6	634.7	1322	1044	1199	971.9	7.657	9.647	6.982	7.917	8.749	9.927	20.25	16.01	18.6	14.91
ENSMUSG00000054517	Trim65	ENSMUST00000106440; ENSMUST00000154061; ENSMUST00000067632	protein_coding	tripartite motif-containing 65 [Source:MGI Symbol;Acc:MGI:2442815]	TRIM65	3410	0.542	GO:0008150	GO:0005575	GO:0003674; GO:0008270; GO:0046872	TRUE	-1.039	4.167e-08	1.746e-05	755.3	680.4	529	717	566.5	596.6	1368	1044	1431	1393	8.925	7.899	6.559	8.557	6.933	7.252	16.28	12.44	17.25	16.61
ENSMUSG00000024966	Stip1	ENSMUST00000025918	protein_coding	stress-induced phosphoprotein 1 [Source:MGI Symbol;Acc:MGI:109130]	STIP1	2170	0.519		GO:0005634; GO:0005737; GO:0043209; GO:0043234	GO:0005515; GO:0008022; GO:0030544; GO:0044822; GO:0051087	TRUE	-1.04	5.487e-08	2.213e-05	1760	1573	2173	1986	2001	2507	4284	3156	4028	4859	32.69	28.69	42.35	37.25	38.49	47.89	80.11	59.09	76.28	91.06
ENSMUSG00000020160	Meis1	ENSMUST00000125722; ENSMUST00000068264; ENSMUST00000144988; ENSMUST00000137300; ENSMUST00000118661; ENSMUST00000102878; ENSMUST00000177417; ENSMUST00000185131; ENSMUST00000177357	protein_coding	Meis homeobox 1 [Source:MGI Symbol;Acc:MGI:104717]		3500	0.453	GO:0001525; GO:0002089; GO:0006351; GO:0006355; GO:0006357; GO:0006366; GO:0007275; GO:0007626; GO:0030097; GO:0035855; GO:0045638; GO:0045665; GO:0045944; GO:0048514; GO:0060216	GO:0005634; GO:0005667	GO:0000978; GO:0001077; GO:0003677; GO:0003682; GO:0003705; GO:0005515; GO:0043565; GO:0046982	TRUE	-1.008	5.576e-08	2.213e-05	1035	1189	950.8	1186	1025	915.2	1725	1750	2133	2795	11.92	13.44	11.49	13.79	12.22	10.84	20	20.32	25.04	32.47
ENSMUSG00000019916	P4ha1	ENSMUST00000105466; ENSMUST00000009789; ENSMUST00000092512	protein_coding	procollagen-proline, 2-oxoglutarate 4-dioxygenase (proline 4-hydroxylase), alpha 1 polypeptide [Source:MGI Symbol;Acc:MGI:97463]	P4HA1	3120	0.466	GO:0018401; GO:0019511; GO:0030199; GO:0055114	GO:0005739; GO:0005783; GO:0016020; GO:0016222; GO:0043231	GO:0004656; GO:0005506; GO:0016491; GO:0016702; GO:0016705; GO:0016706; GO:0031418; GO:0046872; GO:0051213	TRUE	-0.9914	6.22e-08	2.406e-05	1796	2273	2190	2373	2574	2356	4961	4182	3833	4886	23.19	28.83	29.68	30.96	34.43	31.3	64.52	54.47	50.48	63.69
ENSMUSG00000020032	Nuak1	ENSMUST00000129355; ENSMUST00000020220	protein_coding	NUAK family, SNF1-like kinase, 1 [Source:MGI Symbol;Acc:MGI:1925226]	NUAK1	3020	0.535	GO:0006468; GO:0006974; GO:0007155; GO:0016310; GO:0030155; GO:0032007; GO:0035507; GO:0035556; GO:0042149; GO:2000772	GO:0005634; GO:0005730; GO:0005737; GO:0015630; GO:0031588	GO:0000166; GO:0002039; GO:0004672; GO:0004674; GO:0005524; GO:0016301; GO:0016740	TRUE	-1.238	6.93e-08	2.613e-05	556.6	750.3	337.2	448.4	766.9	597.4	1410	1135	1534	1322	7.426	9.834	4.721	6.042	10.6	8.199	18.94	15.27	20.87	17.8
ENSMUSG00000028525	Pde4b	ENSMUST00000172616; ENSMUST00000106904; ENSMUST00000030251; ENSMUST00000097949; ENSMUST00000106908; ENSMUST00000106907; ENSMUST00000173119; ENSMUST00000097950; ENSMUST00000172845; ENSMUST00000133632; ENSMUST00000174186; ENSMUST00000106911; ENSMUST00000106901	protein_coding	phosphodiesterase 4B, cAMP specific [Source:MGI Symbol;Acc:MGI:99557]	PDE4B	1980	0.482	GO:0001780; GO:0006198; GO:0006939; GO:0030593; GO:0032729; GO:0032743; GO:0035690; GO:0050852; GO:0050900; GO:0071222; GO:0071872; GO:0086004; GO:1901841; GO:1901898	GO:0000930; GO:0005634; GO:0005737; GO:0005813; GO:0005829; GO:0005891; GO:0008021; GO:0014069; GO:0016020; GO:0030018; GO:0043197; GO:0048471; GO:0060076; GO:0071944	GO:0004115; GO:0005515; GO:0030552; GO:0043015; GO:0044325	TRUE	-1.222	8.089e-08	2.976e-05	1857	2829	1457	2466	1548	1516	5341	4663	3859	4221	37.78	56.55	31.12	50.69	32.63	31.73	109.5	95.69	80.09	86.69
ENSMUSG00000022018	Rgcc	ENSMUST00000022595	protein_coding	regulator of cell cycle [Source:MGI Symbol;Acc:MGI:1913464]	RGCC	918	0.542	GO:0000082; GO:0001100; GO:0001937; GO:0003331; GO:0006956; GO:0007049; GO:0008285; GO:0010628; GO:0010718; GO:0016525; GO:0031659; GO:0032147; GO:0032967; GO:0043537; GO:0045840; GO:0045944; GO:0050710; GO:0050715; GO:0051091; GO:0051496; GO:0051726; GO:0071158; GO:0071456; GO:0071850; GO:0072537; GO:0090272; GO:1901203; GO:1901991; GO:2000048; GO:2000353	GO:0005634; GO:0005737; GO:0005813; GO:0005856	GO:0005515; GO:0019901; GO:0030295; GO:0070412	TRUE	1.19	1.022e-07	3.671e-05	4101	4586	4073	5063	3033	4753	1557	2471	1379	2038	180	197.7	187.6	224.4	137.9	214.6	68.84	109.4	61.75	90.28
ENSMUSG00000030545	Pex11a	ENSMUST00000150606; ENSMUST00000139620; ENSMUST00000032761	protein_coding	peroxisomal biogenesis factor 11 alpha [Source:MGI Symbol;Acc:MGI:1338788]	PEX11A	1210	0.5	GO:0007031; GO:0007165; GO:0016557; GO:0016559; GO:0044375; GO:0050873	GO:0005777; GO:0005778; GO:0005779; GO:0016020; GO:0016021; GO:0043234	GO:0042803	TRUE	0.999	1.088e-07	3.818e-05	954.5	848	984.7	885.4	838.8	843	401.9	513.9	433.2	425.4	31.79	27.74	34.4	29.78	28.93	28.88	13.48	17.26	14.71	14.3
ENSMUSG00000018401	Mtmr4	ENSMUST00000146871; ENSMUST00000092802; ENSMUST00000119628; ENSMUST00000134216; ENSMUST00000103179; ENSMUST00000123105	protein_coding	myotubularin related protein 4 [Source:MGI Symbol;Acc:MGI:2180699]	MTMR4	2930	0.553	GO:0006470; GO:0007179; GO:0016311	GO:0005615; GO:0005737; GO:0016020	GO:0004721; GO:0004722; GO:0004725; GO:0016787; GO:0016791; GO:0046872	TRUE	-0.8345	1.341e-07	4.596e-05	1666	1717	1591	1869	1674	1568	3230	2605	2889	3193	22.92	23.19	22.96	25.96	23.85	22.18	44.73	36.13	40.51	44.32
ENSMUSG00000036144	Meox2	ENSMUST00000041183	protein_coding	mesenchyme homeobox 2 [Source:MGI Symbol;Acc:MGI:103219]	MEOX2	2360	0.462	GO:0001525; GO:0001757; GO:0006351; GO:0006355; GO:0006366; GO:0007275; GO:0007519; GO:0045944; GO:0060021; GO:0060173; GO:0070997	GO:0005634; GO:0005737	GO:0000978; GO:0000980; GO:0001077; GO:0001205; GO:0003677; GO:0003700; GO:0043565	TRUE	-1.159	1.582e-07	5.302e-05	243.6	319.9	250.4	217.6	285.4	198.6	540.9	532.9	584.4	583.7	4.16	5.366	4.486	3.752	5.047	3.488	9.299	9.176	10.17	10.06
ENSMUSG00000032315	Cyp1a1	ENSMUST00000034865	protein_coding	cytochrome P450, family 1, subfamily a, polypeptide 1 [Source:MGI Symbol;Acc:MGI:88588]	CYP1A1	2620	0.499	GO:0006778; GO:0009308; GO:0009404; GO:0009636; GO:0009804; GO:0009812; GO:0017143; GO:0017144; GO:0018894; GO:0019341; GO:0042904; GO:0046483; GO:0050665; GO:0055114; GO:0070988; GO:0071407; GO:1900087	GO:0005737; GO:0005739; GO:0005783; GO:0016020; GO:0043231	GO:0003824; GO:0004497; GO:0005506; GO:0008395; GO:0016491; GO:0016679; GO:0016705; GO:0016711; GO:0016712; GO:0019899; GO:0020037; GO:0032451; GO:0046872; GO:0070330; GO:0070576	TRUE	-1.248	2.147e-07	7.041e-05	310.8	564.5	304.5	473.9	363.8	486.4	901.1	1342	712.7	997.8	4.78	8.529	4.914	7.361	5.796	7.694	13.96	20.82	11.18	15.49
ENSMUSG00000076431	Sox4	ENSMUST00000067230	protein_coding	SRY (sex determining region Y)-box 4 [Source:MGI Symbol;Acc:MGI:98366]	SOX4	4800	0.511	GO:0001501; GO:0001666; GO:0001841; GO:0002328; GO:0003183; GO:0003211; GO:0003215; GO:0003289; GO:0003357; GO:0006351; GO:0006355; GO:0006366; GO:0006977; GO:0007507; GO:0008284; GO:0008285; GO:0014009; GO:0021510; GO:0021522; GO:0021782; GO:0030177; GO:0030217; GO:0031018; GO:0031397; GO:0031647; GO:0032024; GO:0035019; GO:0035910; GO:0042593; GO:0042769; GO:0043065; GO:0045727; GO:0045893; GO:…	GO:0005623; GO:0005634; GO:0005654; GO:0005737; GO:0005739; GO:0044798	GO:0000976; GO:0000981; GO:0001046; GO:0001071; GO:0001077; GO:0001105; GO:0003677; GO:0003700; GO:0005515; GO:0046982	TRUE	-1.123	2.276e-07	7.259e-05	967	1463	797.4	922.3	1053	1828	2186	2609	2747	2600	8.118	12.07	7.024	7.82	9.159	15.78	18.48	22.08	23.52	22.03
ENSMUSG00000068270	Shroom4	ENSMUST00000103005; ENSMUST00000089520; ENSMUST00000143641	protein_coding	shroom family member 4 [Source:MGI Symbol;Acc:MGI:2685570]	SHROOM4	4600	0.513	GO:0000902; GO:0007015; GO:0007275; GO:0007420; GO:0050890	GO:0001725; GO:0005737; GO:0005856; GO:0009898; GO:0009925; GO:0015629; GO:0016324; GO:0016460; GO:0030864; GO:0031941	GO:0003779; GO:0051015	TRUE	-0.8213	2.31e-07	7.259e-05	1298	1479	1240	1230	1157	1237	2237	2049	2403	2252	11.37	12.72	11.39	10.88	10.5	11.15	19.73	18.1	21.46	19.91
ENSMUSG00000027401	Tgm3	ENSMUST00000110299	protein_coding	transglutaminase 3, E polypeptide [Source:MGI Symbol;Acc:MGI:98732]	TGM3	4140	0.499	GO:0008544; GO:0018149; GO:0031424; GO:0035315; GO:0043163; GO:0043588; GO:0051262	GO:0001533; GO:0005737; GO:0031234; GO:0070062	GO:0003810; GO:0003824; GO:0005509; GO:0016740; GO:0016746; GO:0046872	TRUE	8.685	2.364e-07	7.278e-05	644.3	4.249	310.2	2.838	6464	141	1.069	1.192	6.829	2.07	6.271	0.04063	3.168	0.0279	65.16	1.412	0.01048	0.0117	0.06778	0.02033
ENSMUSG00000021466	Ptch1	ENSMUST00000194022; ENSMUST00000195258; ENSMUST00000194663; ENSMUST00000195756; ENSMUST00000195106; ENSMUST00000193953; ENSMUST00000021921; ENSMUST00000192155	protein_coding	patched homolog 1 [Source:MGI Symbol;Acc:MGI:105373]	PTCH1	3610	0.502	GO:0000122; GO:0001658; GO:0001701; GO:0001709; GO:0001841; GO:0001843; GO:0003007; GO:0007165; GO:0007224; GO:0007346; GO:0007389; GO:0007420; GO:0008285; GO:0008544; GO:0008589; GO:0009887; GO:0009953; GO:0009957; GO:0010157; GO:0010875; GO:0016485; GO:0021522; GO:0021532; GO:0021904; GO:0021997; GO:0030326; GO:0030879; GO:0032880; GO:0035108; GO:0035137; GO:0040008; GO:0040015; GO:0042127; GO:…	GO:0005576; GO:0005794; GO:0005886; GO:0005887; GO:0005901; GO:0014069; GO:0016020; GO:0016021; GO:0030496; GO:0043231; GO:0044294; GO:0044295; GO:0048471; GO:0072372	GO:0005113; GO:0005119; GO:0005515; GO:0008158; GO:0008201; GO:0008270; GO:0015485; GO:0030332; GO:0032403; GO:0097108	TRUE	-0.932	2.497e-07	7.534e-05	1277	1935	1346	1674	1289	1658	2790	2578	3167	3074	14.26	21.21	15.76	18.88	14.9	19.03	31.36	29.01	36.05	34.63
ENSMUSG00000028773	Fabp3	ENSMUST00000070532	protein_coding	fatty acid binding protein 3, muscle and heart [Source:MGI Symbol;Acc:MGI:95476]	FABP3	823	0.54	GO:0006810; GO:0015909; GO:0042632; GO:0044539; GO:0046320; GO:0055091; GO:0071073; GO:2001245	GO:0005615; GO:0005737; GO:0005829; GO:0016528; GO:0070062	GO:0005215; GO:0005324; GO:0005504; GO:0008092; GO:0008289; GO:0036041; GO:0050543; GO:0070538	TRUE	2.575	2.968e-07	8.777e-05	369.2	137.2	610.2	332	1392	620.1	91.93	59.61	160.5	68.31	18.08	6.598	31.35	16.42	70.6	31.23	4.532	2.943	8.013	3.375
ENSMUSG00000028982	Slc25a33	ENSMUST00000105686	protein_coding	solute carrier family 25, member 33 [Source:MGI Symbol;Acc:MGI:1917806]	SLC25A33	1890	0.538	GO:0000002; GO:0002082; GO:0006264; GO:0006390; GO:0006810; GO:0006864; GO:0007005; GO:0008284; GO:0030307; GO:0031930; GO:0032869; GO:0034551; GO:0051881; GO:0071156; GO:1903426; GO:1990314; GO:1990519	GO:0005622; GO:0005623; GO:0005739; GO:0005743; GO:0016020; GO:0016021; GO:0031966	GO:0015218	TRUE	1.601	4.229e-07	0.0001204	287.5	182.1	349.7	267.7	249.5	325.1	58.79	106.1	103.9	92.12	6.13	3.814	7.822	5.764	5.508	7.128	1.262	2.281	2.259	1.982
ENSMUSG00000034858	Fam214a	ENSMUST00000081746; ENSMUST00000170846	protein_coding	family with sequence similarity 214, member A [Source:MGI Symbol;Acc:MGI:2387648]	FAM214A	4270	0.481	GO:0008150	GO:0005575	GO:0003674	TRUE	0.9414	4.23e-07	0.0001204	1336	1128	1635	1311	1695	1509	869	685.5	734.1	676.9	12.61	10.46	16.19	12.5	16.57	14.65	8.258	6.523	7.065	6.446
ENSMUSG00000006567	Atp7b	ENSMUST00000006742; ENSMUST00000110738	protein_coding	ATPase, Cu++ transporting, beta polypeptide [Source:MGI Symbol;Acc:MGI:103297]	ATP7B	5270	0.54	GO:0006810; GO:0006811; GO:0006812; GO:0006825; GO:0006878; GO:0006882; GO:0007595; GO:0015677; GO:0015680; GO:0030001; GO:0035434; GO:0046688; GO:0051208; GO:0060003	GO:0005622; GO:0005623; GO:0005770; GO:0005794; GO:0005802; GO:0005886; GO:0005923; GO:0016020; GO:0016021; GO:0016023; GO:0016323; GO:0048471	GO:0000166; GO:0004008; GO:0005375; GO:0005507; GO:0005524; GO:0008270; GO:0016787; GO:0019829; GO:0043682; GO:0046872	TRUE	0.9084	5.326e-07	0.0001477	3018	3022	2829	2914	2829	4097	1609	1450	1805	1732	23.08	22.7	22.69	22.51	22.4	32.22	12.39	11.18	14.08	13.36
ENSMUSG00000022464	Slc38a4	ENSMUST00000023101; ENSMUST00000166223	protein_coding	solute carrier family 38, member 4 [Source:MGI Symbol;Acc:MGI:1916604]	SLC38A4	2920	0.458	GO:0003333; GO:0006810; GO:0006811; GO:0006814; GO:0006865	GO:0005886; GO:0005887; GO:0016020; GO:0016021	GO:0015171; GO:0015293	TRUE	1.052	5.384e-07	0.0001477	958.3	1486	1564	1584	1433	1367	560.1	856	579.5	688.3	13.22	20.14	22.65	22.08	20.47	19.4	7.783	11.91	8.155	9.585
ENSMUSG00000075296	Aldh3b2	ENSMUST00000143380	protein_coding	aldehyde dehydrogenase 3 family, member B2 [Source:MGI Symbol;Acc:MGI:2147613]		2140	0.556	GO:0006081; GO:0055114	GO:0005811	GO:0004028; GO:0004029	TRUE	6.514	6.469e-07	0.0001742	203.6	3.642	65.42	1.892	485.9	58.36	0	2.384	1.951	1.035	3.833	0.06737	1.292	0.03598	9.475	1.13	0	0.04527	0.03747	0.01967
ENSMUSG00000019122	Ccl9	ENSMUST00000136131; ENSMUST00000019266	protein_coding	chemokine (C-C motif) ligand 9 [Source:MGI Symbol;Acc:MGI:104533]		1700	0.438	GO:0006935; GO:0006955; GO:0045662	GO:0005576; GO:0005615	GO:0005125; GO:0008009	TRUE	1.391	6.597e-07	0.0001746	846.8	673.8	1021	938.4	2118	994.6	412.6	453	384.9	410.9	20.07	15.69	25.39	22.46	51.99	24.25	9.848	10.83	9.303	9.829
ENSMUSG00000002910	Arrdc2	ENSMUST00000002989	protein_coding	arrestin domain containing 2 [Source:MGI Symbol;Acc:MGI:1918057]	ARRDC2	2330	0.598	GO:0007165; GO:0008150	GO:0005886; GO:0031410	GO:0003674	TRUE	1.216	7.039e-07	0.000183	956.1	869.8	649.7	1453	671	825.2	380.5	389.9	386.3	394.3	16.54	14.78	11.79	25.38	12.02	14.68	6.627	6.799	6.813	6.882
ENSMUSG00000047875	Gpr157	ENSMUST00000094451	protein_coding	G protein-coupled receptor 157 [Source:MGI Symbol;Acc:MGI:2442046]	GPR157	4900	0.536	GO:0007165; GO:0007166; GO:0007186; GO:0008150	GO:0005575; GO:0005886; GO:0016020; GO:0016021	GO:0003674; GO:0004871; GO:0004888; GO:0004930	TRUE	1.295	7.187e-07	0.0001837	295.1	400	374.5	536.3	453.2	353.4	137.9	159.8	174.6	178	2.427	3.231	3.231	4.455	3.86	2.99	1.142	1.325	1.464	1.477
ENSMUSG00000042659	Arrdc4	ENSMUST00000048068; ENSMUST00000132396; ENSMUST00000118110	protein_coding	arrestin domain containing 4 [Source:MGI Symbol;Acc:MGI:1913662]	ARRDC4	1840	0.506	GO:0051443	GO:0005768; GO:0005886	GO:0003674	TRUE	-0.8268	8.377e-07	0.0002106	815.4	969.4	990.3	856.1	865	924.1	1873	1433	1583	1476	17.86	20.85	22.75	18.93	19.62	20.82	41.3	31.65	35.35	32.62
ENSMUSG00000037754	Ppp1r16b	ENSMUST00000145073; ENSMUST00000045503; ENSMUST00000052927; ENSMUST00000129902; ENSMUST00000103116	protein_coding	protein phosphatase 1, regulatory (inhibitor) subunit 16B [Source:MGI Symbol;Acc:MGI:2151841]	PPP1R16B	5810	0.518	GO:0001938; GO:0014066; GO:0035307; GO:0035308; GO:0050790; GO:0061028; GO:1902309; GO:1903589	GO:0005634; GO:0005886; GO:0016020; GO:0042995; GO:0048471	GO:0008599	TRUE	-1.059	9.46e-07	0.0002339	3469	4482	2117	3602	2685	3249	6766	6021	6944	7363	24.06	30.54	15.41	25.23	19.29	23.18	47.25	42.11	49.11	51.54
ENSMUSG00000044338	Aplnr	ENSMUST00000057019; ENSMUST00000184728	protein_coding	apelin receptor [Source:MGI Symbol;Acc:MGI:1346086]	APLNR	2010	0.496	GO:0007165; GO:0007186; GO:0007275; GO:0007369; GO:0050878	GO:0005886; GO:0016020; GO:0016021	GO:0004871; GO:0004930	TRUE	-1.068	1.302e-06	0.0003168	2783	3771	1713	2770	1888	2619	5678	5260	4829	5860	55.79	74.26	36.04	56.08	39.2	54.01	114.6	106.3	98.71	118.6
ENSMUSG00000022040	Ephx2	ENSMUST00000070515	protein_coding	epoxide hydrolase 2, cytoplasmic [Source:MGI Symbol;Acc:MGI:99500]	EPHX2	2040	0.497	GO:0002539; GO:0006629; GO:0006954; GO:0008152; GO:0009636; GO:0010628; GO:0016311; GO:0019233; GO:0019439; GO:0042632; GO:0043651; GO:0045777; GO:0046272; GO:0046839; GO:0090181	GO:0005737; GO:0005777; GO:0005829; GO:0070062	GO:0000287; GO:0003824; GO:0004301; GO:0005102; GO:0015643; GO:0016787; GO:0016791; GO:0033885; GO:0042577; GO:0042803; GO:0046872	TRUE	3.621	1.505e-06	0.0003573	1377	66.16	1731	61.49	371.5	440.2	54.52	42.92	71.22	46.58	27.2	1.284	35.88	1.227	7.599	8.943	1.084	0.8549	1.435	0.9284
ENSMUSG00000040363	Bcor	ENSMUST00000124033; ENSMUST00000145872; ENSMUST00000123004; ENSMUST00000115513; ENSMUST00000043441; ENSMUST00000115512; ENSMUST00000065143	protein_coding	BCL6 interacting corepressor [Source:MGI Symbol;Acc:MGI:1918708]	BCOR	4940	0.543	GO:0000122; GO:0000415; GO:0006351; GO:0006355; GO:0007507; GO:0016568; GO:0030502; GO:0035518; GO:0042476; GO:0045892; GO:0051572; GO:0060021; GO:0065001; GO:0070171; GO:1903507	GO:0005634; GO:0031519	GO:0003714; GO:0004842; GO:0005515; GO:0008134; GO:0031072; GO:0042826; GO:0044212	TRUE	-0.7821	1.516e-06	0.0003573	975.1	967.6	835.8	881.6	874.8	999.5	1530	1483	1708	1581	7.954	7.753	7.153	7.263	7.39	8.386	12.56	12.2	14.21	13.02
ENSMUSG00000051615	Rap2a	ENSMUST00000062117; ENSMUST00000156694	protein_coding	RAS related protein 2a [Source:MGI Symbol;Acc:MGI:97855]	RAP2A	3880	0.47	GO:0001934; GO:0007165; GO:0007264; GO:0030033; GO:0030336; GO:0031532; GO:0031954; GO:0032486; GO:0034613; GO:0035690; GO:0045184; GO:0046328; GO:0048814; GO:0072659	GO:0005768; GO:0005829; GO:0005886; GO:0016020; GO:0055037; GO:0055038; GO:0070062	GO:0000166; GO:0003924; GO:0005515; GO:0005525	TRUE	-0.7727	1.655e-06	0.0003841	1836	2270	1848	2030	2160	1886	3495	3425	3320	3377	19.07	23.16	20.13	21.29	23.24	20.15	36.55	35.87	35.16	35.4
ENSMUSG00000000628	Hk2	ENSMUST00000170833; ENSMUST00000168725; ENSMUST00000000642; ENSMUST00000169270	protein_coding	hexokinase 2 [Source:MGI Symbol;Acc:MGI:1315197]	HK2	2350	0.518	GO:0001678; GO:0002931; GO:0005975; GO:0006006; GO:0006096; GO:0008152; GO:0008637; GO:0016310; GO:0046324; GO:0046835; GO:0051156	GO:0005739; GO:0005741; GO:0005829; GO:0016020	GO:0000166; GO:0003824; GO:0004340; GO:0004396; GO:0005524; GO:0005536; GO:0008865; GO:0016301; GO:0016740; GO:0016773; GO:0019158	TRUE	1.631	1.695e-06	0.0003862	1838	625.8	2061	745.4	2451	1180	363.4	430.4	506.8	593.1	31.51	10.54	37.07	12.91	43.53	20.82	6.275	7.442	8.862	10.26
ENSMUSG00000021701	Plk2	ENSMUST00000022212	protein_coding	polo-like kinase 2 [Source:MGI Symbol;Acc:MGI:1099790]	PLK2	2800	0.48	GO:0000082; GO:0000278; GO:0006468; GO:0007052; GO:0007093; GO:0007265; GO:0007613; GO:0016310; GO:0032092; GO:0032436; GO:0032486; GO:0043066; GO:0043123; GO:0046599; GO:0048167; GO:0060291; GO:0060292; GO:0061000	GO:0000785; GO:0005622; GO:0005737; GO:0005813; GO:0005814; GO:0005856; GO:0030425; GO:0042995	GO:0000166; GO:0004672; GO:0004674; GO:0004871; GO:0005524; GO:0016301; GO:0016740; GO:0032403	TRUE	-0.8034	1.715e-06	0.0003862	1768	1385	1305	1392	1609	1653	2898	2667	2351	2615	25.45	19.58	19.7	20.24	23.98	24.47	41.99	38.7	34.5	37.98
ENSMUSG00000007682	Dio2	ENSMUST00000082432	protein_coding	deiodinase, iodothyronine, type II [Source:MGI Symbol;Acc:MGI:1338833]	DIO2	5810	0.434	GO:0006590; GO:0009409; GO:0042403; GO:0042404; GO:0042446; GO:0055114; GO:0070460	GO:0005623; GO:0016020; GO:0016021	GO:0004800; GO:0016491; GO:0031625	TRUE	3.825	1.923e-06	0.0004265	472.7	54.63	1400	127.7	64.27	126.5	22.45	16.69	37.07	26.91	3.278	0.3722	10.19	0.8945	0.4617	0.9021	0.1568	0.1167	0.2622	0.1883
ENSMUSG00000020482	Ccdc117	ENSMUST00000020776	protein_coding	coiled-coil domain containing 117 [Source:MGI Symbol;Acc:MGI:2144383]	CCDC117	3370	0.473	GO:0008150	GO:0005575	GO:0003674	TRUE	-0.7818	1.976e-06	0.000432	986.5	1201	1244	1233	1143	1090	2223	2003	1797	1833	11.8	14.11	15.61	14.88	14.15	13.41	26.77	24.15	21.91	22.12
ENSMUSG00000028341	Nr4a3	ENSMUST00000153369; ENSMUST00000154186; ENSMUST00000133539; ENSMUST00000030025	protein_coding	nuclear receptor subfamily 4, group A, member 3 [Source:MGI Symbol;Acc:MGI:1352457]	NR4A3	3240	0.542	GO:0000122; GO:0001707; GO:0006351; GO:0006355; GO:0006366; GO:0007369; GO:0007411; GO:0021766; GO:0030534; GO:0035726; GO:0042472; GO:0042542; GO:0043066; GO:0043401; GO:0043524; GO:0045787; GO:0045892; GO:0045944; GO:0048661; GO:0048752; GO:0050679; GO:0050885; GO:0060005; GO:0097009; GO:1900625; GO:1903204; GO:1903208; GO:2000108	GO:0005634; GO:0005667	GO:0000978; GO:0001046; GO:0001077; GO:0003677; GO:0003700; GO:0003707; GO:0004879; GO:0008270; GO:0035259; GO:0043565; GO:0046872	TRUE	1.447	2.334e-06	0.000503	461.8	185.7	526.7	380.3	317	377.7	106.9	120.4	147.8	168.7	5.744	2.269	6.873	4.776	4.083	4.832	1.339	1.51	1.874	2.117
ENSMUSG00000032010	Usp2	ENSMUST00000176671; ENSMUST00000177054; ENSMUST00000177422; ENSMUST00000034508; ENSMUST00000175816; ENSMUST00000176416; ENSMUST00000065461; ENSMUST00000176022; ENSMUST00000114830	protein_coding	ubiquitin specific peptidase 2 [Source:MGI Symbol;Acc:MGI:1858178]	USP2	1620	0.545	GO:0000122; GO:0006355; GO:0006508; GO:0006511; GO:0007049; GO:0007517; GO:0016579; GO:0032922; GO:0043153; GO:0043161; GO:0045475; GO:0045931; GO:0048511; GO:0048512; GO:0048642; GO:0048643; GO:0050821; GO:0061136	GO:0005634; GO:0005737; GO:0005813; GO:0005938; GO:0048471	GO:0004197; GO:0004843; GO:0008233; GO:0008234; GO:0016787; GO:0030332; GO:0031625; GO:0036459; GO:0042802; GO:0046872	TRUE	1.671	2.493e-06	0.0005226	552.8	278.6	708.3	410.5	1108	583.6	114.4	153.8	268.3	215.3	13.75	6.808	18.49	10.31	28.54	14.93	2.865	3.858	6.805	5.404
ENSMUSG00000037379	Spon2	ENSMUST00000046186	protein_coding	spondin 2, extracellular matrix protein [Source:MGI Symbol;Acc:MGI:1923724]	SPON2	2240	0.556	GO:0002376; GO:0002448; GO:0007155; GO:0008228; GO:0032496; GO:0032755; GO:0032760; GO:0042742; GO:0043152; GO:0045087; GO:0050832; GO:0051607; GO:0060907; GO:0071222	GO:0005576; GO:0005578; GO:0005615; GO:0070062	GO:0001530; GO:0003823; GO:0005102; GO:0005515; GO:0046872	TRUE	-1.018	2.522e-06	0.0005226	556	730.8	620.3	446.5	841	530.1	1595	1325	1111	964.6	10	12.91	11.71	8.112	15.67	9.809	28.89	24.03	20.37	17.51
ENSMUSG00000035566	Pcdh17	ENSMUST00000071370	protein_coding	protocadherin 17 [Source:MGI Symbol;Acc:MGI:2684924]	PCDH17	9510	0.477				TRUE	-0.8245	2.53e-06	0.0005226	871.1	1123	769.2	1008	745.1	1000	1552	1569	1531	1830	3.691	4.674	3.42	4.315	3.27	4.36	6.622	6.704	6.616	7.825
ENSMUSG00000022372	Sla	ENSMUST00000100572; ENSMUST00000164939; ENSMUST00000168522; ENSMUST00000168589; ENSMUST00000164163	protein_coding	src-like adaptor [Source:MGI Symbol;Acc:MGI:104295]	SLA	2940	0.472		GO:0005737; GO:0005768	GO:0005515	TRUE	1.015	2.59e-06	0.0005266	873.8	1017	1087	1441	1606	997.1	598.6	584.2	511.7	608.6	11.98	13.69	15.64	19.94	22.79	14.06	8.261	8.074	7.152	8.418
ENSMUSG00000025083	Afap1l2	ENSMUST00000126964; ENSMUST00000111584; ENSMUST00000148049; ENSMUST00000122359; ENSMUST00000155467; ENSMUST00000132851; ENSMUST00000118800	protein_coding	actin filament associated protein 1-like 2 [Source:MGI Symbol;Acc:MGI:2147658]	AFAP1L2	2190	0.544	GO:0006954; GO:0007346; GO:0009966; GO:0032147; GO:0032675; GO:0032757; GO:0045742; GO:0045893; GO:0061098	GO:0005737; GO:0005886	GO:0017124; GO:0030296; GO:0035591; GO:0042169	TRUE	-0.913	2.619e-06	0.0005266	457	477.7	350.8	419	435.7	414.2	800.6	666.5	896.6	822.8	8.408	8.635	6.772	7.787	8.304	7.839	14.83	12.37	16.82	15.28
ENSMUSG00000006221	Hspb7	ENSMUST00000102486	protein_coding	heat shock protein family, member 7 (cardiovascular) [Source:MGI Symbol;Acc:MGI:1352494]	HSPB7	2770	0.575	GO:0009408	GO:0005634; GO:0005737; GO:0005739; GO:0015629	GO:0031005	TRUE	2.831	2.653e-06	0.0005266	1058	200.9	1285	602.6	1942	1697	37.41	76.3	396.6	113.9	15.4	2.871	19.61	8.853	29.26	25.4	0.548	1.119	5.883	1.671
ENSMUSG00000089672	Gp49a	ENSMUST00000102894; ENSMUST00000139982	protein_coding	glycoprotein 49 A [Source:MGI Symbol;Acc:MGI:102702]		1330	0.447				TRUE	1.265	2.862e-06	0.0005552	548.5	366	415.1	441.8	798.5	407.7	241.6	219.4	189.8	168.7	16.62	10.89	13.19	13.52	25.06	12.71	7.37	6.702	5.862	5.158
ENSMUSG00000046916	Myct1	ENSMUST00000051809	protein_coding	myc target 1 [Source:MGI Symbol;Acc:MGI:1915882]	MYCT1	2780	0.425	GO:0008150	GO:0005575; GO:0005634; GO:0016020; GO:0016021	GO:0003674	TRUE	-0.9168	2.871e-06	0.0005552	1077	1380	699.3	859.9	1099	1081	2160	1931	1856	1809	15.61	19.65	10.63	12.59	16.5	16.12	31.53	28.23	27.43	26.46
ENSMUSG00000025479	Cyp2e1	ENSMUST00000026552	protein_coding	cytochrome P450, family 2, subfamily e, polypeptide 1 [Source:MGI Symbol;Acc:MGI:88607]	CYP2E1	1830	0.471	GO:0006641; GO:0006805; GO:0008202; GO:0016098; GO:0017144; GO:0019373; GO:0042738; GO:0046483; GO:0055114	GO:0000139; GO:0005737; GO:0005739; GO:0005783; GO:0016020; GO:0031227; GO:0043231	GO:0004497; GO:0005506; GO:0008392; GO:0008395; GO:0008688; GO:0016491; GO:0016705; GO:0016712; GO:0018471; GO:0018630; GO:0018631; GO:0018632; GO:0018633; GO:0018634; GO:0018636; GO:0018637; GO:0018638; GO:0018639; GO:0018640; GO:0018641; GO:0018642; GO:0018643; GO:0018644; GO:0018646; GO:0018647; GO:0018649; GO:0018650; GO:0018651; GO:0018652; GO:0018653; GO:0018654; GO:0018655; GO:0018656; GO:…	TRUE	4.679	2.965e-06	0.0005595	12150	126.9	6716	92.7	684.1	2539	125.1	151.4	139	156.3	267.6	2.744	155.1	2.062	15.6	57.5	2.773	3.362	3.122	3.473
ENSMUSG00000030747	Dgat2	ENSMUST00000033001	protein_coding	diacylglycerol O-acyltransferase 2 [Source:MGI Symbol;Acc:MGI:1915050]	DGAT2	2250	0.562	GO:0006071; GO:0006629; GO:0019432; GO:0019915; GO:0034383; GO:0035336; GO:0035356; GO:0042632; GO:0046339; GO:0055089; GO:0060613; GO:0071400; GO:0097006	GO:0005623; GO:0005739; GO:0005783; GO:0005811; GO:0016020; GO:0016021; GO:0030176; GO:0043231; GO:0048471	GO:0003846; GO:0004144; GO:0016740; GO:0016746; GO:0016747; GO:0042803; GO:0050252	TRUE	3.278	2.992e-06	0.0005595	2368	134.8	4520	228.9	1019	1224	122.9	130	260	128.3	42.41	2.371	84.92	4.141	18.89	22.55	2.217	2.347	4.748	2.32
ENSMUSG00000047798	Cd300lf	ENSMUST00000149335; ENSMUST00000106562; ENSMUST00000146254; ENSMUST00000124083; ENSMUST00000127927; ENSMUST00000106561; ENSMUST00000051264	protein_coding	CD300 antigen like family member F [Source:MGI Symbol;Acc:MGI:2442359]	CD300LF	1600	0.513	GO:0002376; GO:0030316	GO:0005886; GO:0016020; GO:0016021	GO:0005515	TRUE	1.188	3.005e-06	0.0005595	545.7	644.6	358.7	678.2	839.9	513.9	263	256.3	274.6	247.4	13.74	15.95	9.478	17.25	21.91	13.31	6.669	6.51	7.053	6.287
ENSMUSG00000023944	Hsp90ab1	ENSMUST00000146770; ENSMUST00000163966; ENSMUST00000145205; ENSMUST00000165127; ENSMUST00000151306; ENSMUST00000130406; ENSMUST00000024739; ENSMUST00000166469	protein_coding	heat shock protein 90 alpha (cytosolic), class B member 1 [Source:MGI Symbol;Acc:MGI:96247]	HSP90AB1	881	0.519	GO:0001890; GO:0006457; GO:0006950; GO:0019062; GO:0032092; GO:0033160; GO:0043524; GO:0045793; GO:0071353; GO:0071902; GO:0097435	GO:0005622; GO:0005737; GO:0005739; GO:0005829; GO:0008180; GO:0009986; GO:0016020; GO:0016234; GO:0016323; GO:0016324; GO:0031526; GO:0070062	GO:0000166; GO:0002134; GO:0002135; GO:0003725; GO:0005515; GO:0005524; GO:0005525; GO:0017098; GO:0019900; GO:0019901; GO:0023026; GO:0032564; GO:0044325; GO:0044822; GO:0051082	TRUE	-1.069	3.323e-06	0.0006112	20890	24340	27270	28560	28080	31410	56750	45740	54450	66180	955.5	1094	1309	1319	1330	1478	2614	2110	2540	3055
ENSMUSG00000039911	Spsb1	ENSMUST00000105685; ENSMUST00000149360; ENSMUST00000038562; ENSMUST00000135896; ENSMUST00000156897; ENSMUST00000167342; ENSMUST00000149743; ENSMUST00000156451; ENSMUST00000105684; ENSMUST00000125135	protein_coding	splA/ryanodine receptor domain and SOCS box containing 1 [Source:MGI Symbol;Acc:MGI:1921896]	SPSB1	900	0.574	GO:0035556	GO:0005737		TRUE	0.8872	3.575e-06	0.0006496	1228	1062	1386	1289	893.3	1146	698	586.6	586.3	637.6	54.98	46.72	65.12	58.3	41.42	52.79	31.47	26.48	26.77	28.81
ENSMUSG00000007659	Bcl2l1	ENSMUST00000156688; ENSMUST00000109820; ENSMUST00000134357; ENSMUST00000173755; ENSMUST00000146380; ENSMUST00000140436; ENSMUST00000007803; ENSMUST00000134902; ENSMUST00000128172	protein_coding	BCL2-like 1 [Source:MGI Symbol;Acc:MGI:88139]	BCL2L1	1470	0.541	GO:0000910; GO:0001541; GO:0001701; GO:0001836; GO:0002931; GO:0006915; GO:0007093; GO:0007281; GO:0007283; GO:0008283; GO:0008284; GO:0008584; GO:0008630; GO:0009314; GO:0009566; GO:0009615; GO:0019050; GO:0034097; GO:0040007; GO:0042981; GO:0043065; GO:0043066; GO:0043154; GO:0043524; GO:0046898; GO:0046902; GO:0051402; GO:0051881; GO:0060154; GO:0070584; GO:0071230; GO:0071312; GO:0071480; GO:…	GO:0005622; GO:0005634; GO:0005730; GO:0005737; GO:0005739; GO:0005740; GO:0005741; GO:0005743; GO:0005813; GO:0005829; GO:0005856; GO:0016020; GO:0016021; GO:0030054; GO:0031410; GO:0031966; GO:0045202; GO:0097136	GO:0005515; GO:0019901; GO:0042802; GO:0042803; GO:0043027; GO:0046982; GO:0051400; GO:0051434; GO:0097371	TRUE	1.111	3.673e-06	0.0006596	8946	10540	7007	10890	5896	7531	4560	4472	3324	3254	245.2	283.8	201.5	301.6	167.4	212.3	125.9	123.6	92.92	90.02
ENSMUSG00000062515	Fabp4	ENSMUST00000191757; ENSMUST00000029041	protein_coding	fatty acid binding protein 4, adipocyte [Source:MGI Symbol;Acc:MGI:88038]	FABP4	2560	0.415	GO:0001816; GO:0006469; GO:0006631; GO:0006810; GO:0008284; GO:0042632; GO:0045892; GO:0050729; GO:0050872; GO:0050873; GO:0071285	GO:0005634; GO:0005737; GO:0005829; GO:0070062	GO:0005215; GO:0008289	TRUE	5.602	3.888e-06	0.0006899	17830	106.8	24310	140.9	1217	4861	106.9	69.15	414.1	62.1	280.6	1.652	401.5	2.241	19.84	78.71	1.694	1.098	6.647	0.9865
ENSMUSG00000074923	Pak6	ENSMUST00000132577; ENSMUST00000152550; ENSMUST00000099557; ENSMUST00000110853; ENSMUST00000132843	protein_coding	p21 protein (Cdc42/Rac)-activated kinase 6 [Source:MGI Symbol;Acc:MGI:2679420]	PAK6	2430	0.588	GO:0006355; GO:0006468; GO:0007266; GO:0007346; GO:0007612; GO:0007613; GO:0007626; GO:0016310; GO:0016477; GO:0023014; GO:0030036; GO:0031098; GO:0032147; GO:0042981; GO:0043408	GO:0005634; GO:0005737	GO:0000166; GO:0004672; GO:0004674; GO:0005524; GO:0016301; GO:0016740; GO:0048365	TRUE	0.9882	4.079e-06	0.0007153	1174	1212	750.1	1114	1114	1549	487.4	567.5	609.3	643.8	19.46	19.74	13.05	18.66	19.14	26.42	8.139	9.489	10.3	10.77
ENSMUSG00000058396	Gpr182	ENSMUST00000079692	protein_coding	G protein-coupled receptor 182 [Source:MGI Symbol;Acc:MGI:109545]	GPR182	3950	0.527	GO:0007165; GO:0007186	GO:0005886; GO:0016020; GO:0016021	GO:0001605; GO:0004871; GO:0004930	TRUE	-0.9912	4.203e-06	0.0007287	1408	2006	845.9	1421	1000	1466	2935	2663	2359	2796	14.37	20.1	9.054	14.64	10.57	15.39	30.15	27.4	24.54	28.78
ENSMUSG00000000204	Slfn4	ENSMUST00000000208; ENSMUST00000167596	protein_coding	schlafen 4 [Source:MGI Symbol;Acc:MGI:1329010]	SLFN12L	3830	0.44	GO:0008150	GO:0005575	GO:0003674	TRUE	1.657	4.912e-06	0.0008419	1175	648.3	661	1331	2769	707.7	322.8	411.3	391.7	403.7	12.36	6.7	7.296	14.14	30.17	7.658	3.42	4.364	4.202	4.286
ENSMUSG00000028128	F3	ENSMUST00000029771; ENSMUST00000196746; ENSMUST00000197731; ENSMUST00000199997	protein_coding	coagulation factor III [Source:MGI Symbol;Acc:MGI:88381]	F3	1150	0.475	GO:0001938; GO:0002541; GO:0006919; GO:0007596; GO:0007599; GO:0010641; GO:0014911; GO:0019221; GO:0045766; GO:0051897	GO:0005615; GO:0005737; GO:0005886; GO:0009986; GO:0016020; GO:0016021; GO:0031012; GO:0070062	GO:0002020; GO:0004896; GO:0005543	TRUE	1.474	5.201e-06	0.0008815	3542	1659	5820	2122	1650	1969	878.7	1186	805.8	1115	124.1	57.1	214	75.09	59.89	70.96	31	41.91	28.79	39.42
ENSMUSG00000041653	Pnpla3	ENSMUST00000045289	protein_coding	patatin-like phospholipase domain containing 3 [Source:MGI Symbol;Acc:MGI:2151796]	PNPLA3	4640	0.503	GO:0006629; GO:0008152; GO:0016042; GO:0019432; GO:0019433; GO:0036153	GO:0016020; GO:0016021	GO:0004147; GO:0004623; GO:0004772; GO:0004806; GO:0008080; GO:0008374; GO:0008951; GO:0016406; GO:0016407; GO:0016408; GO:0016409; GO:0016410; GO:0016411; GO:0016412; GO:0016413; GO:0016414; GO:0016415; GO:0016416; GO:0016417; GO:0016418; GO:0016419; GO:0016420; GO:0016454; GO:0016740; GO:0016746; GO:0016748; GO:0016749; GO:0016750; GO:0016751; GO:0016752; GO:0016753; GO:0016787; GO:0018030; GO:…	TRUE	3.781	5.853e-06	0.0009809	1604	57.67	1941	58.65	197.2	444.2	35.27	35.77	79.51	53.82	13.93	0.4919	17.69	0.5144	1.773	3.968	0.3085	0.3132	0.7041	0.4717
ENSMUSG00000029683	Lmod2	ENSMUST00000031694	protein_coding	leiomodin 2 (cardiac) [Source:MGI Symbol;Acc:MGI:2135672]	LMOD2	1970	0.486	GO:0006936; GO:0007015; GO:0008150; GO:0030239; GO:0051694	GO:0005575; GO:0005856; GO:0005865; GO:0030016	GO:0003674; GO:0003779; GO:0005523	TRUE	3.071	6.016e-06	0.0009972	204.1	56.45	381.2	200.5	959.7	458	16.03	31	109.8	17.6	4.175	1.134	8.182	4.143	20.33	9.636	0.3302	0.6394	2.289	0.3632
ENSMUSG00000051335	Gfod1	ENSMUST00000055341	protein_coding	glucose-fructose oxidoreductase domain containing 1 [Source:MGI Symbol;Acc:MGI:2145304]	GFOD1	6650	0.525	GO:0008150; GO:0008152; GO:0055114	GO:0005575; GO:0005576	GO:0008748; GO:0016491; GO:0043738; GO:0043826; GO:0043883; GO:0043914; GO:0052693	TRUE	-0.8787	6.171e-06	0.001012	583.6	833.4	686.9	831.5	620.9	608	1146	1083	1345	1503	3.537	4.961	4.367	5.089	3.897	3.789	6.992	6.615	8.31	9.19
ENSMUSG00000009292	Trpm2	ENSMUST00000126206; ENSMUST00000140471; ENSMUST00000153842; ENSMUST00000154996; ENSMUST00000105401; ENSMUST00000138238; ENSMUST00000105399; ENSMUST00000105400	protein_coding	transient receptor potential cation channel, subfamily M, member 2 [Source:MGI Symbol;Acc:MGI:1351901]	TRPM2	3480	0.53	GO:0006810; GO:0006811; GO:0006812; GO:0006814; GO:0006816; GO:0006828; GO:0006979; GO:0032024; GO:0033194; GO:0034220; GO:0055085; GO:0070588; GO:0071421; GO:0098703; GO:1903223	GO:0005622; GO:0005829; GO:0005886; GO:0016020; GO:0016021; GO:0043005; GO:0043025	GO:0005216; GO:0005261; GO:0005262; GO:0005272; GO:0005384; GO:0016787; GO:0047631	TRUE	1.637	7.29e-06	0.001182	268.5	214.3	200.8	296.1	564.3	232.6	70.55	73.92	98.05	134.6	3.11	2.437	2.439	3.462	6.767	2.771	0.8226	0.8631	1.158	1.572
ENSMUSG00000064120	Mocs1	ENSMUST00000174268; ENSMUST00000165390; ENSMUST00000173362; ENSMUST00000172871; ENSMUST00000173430; ENSMUST00000174647; ENSMUST00000173033; ENSMUST00000024797	protein_coding	molybdenum cofactor synthesis 1 [Source:MGI Symbol;Acc:MGI:1928904]		1370	0.569	GO:0006777; GO:0032324	GO:0005575; GO:0019008	GO:0000166; GO:0003824; GO:0005525; GO:0016829; GO:0046872; GO:0051536; GO:0051539; GO:0061597	TRUE	0.8353	7.465e-06	0.001198	2061	1820	1366	1982	1734	2087	899	900.1	1155	1147	60.61	52.6	42.15	58.87	52.83	63.15	26.63	26.7	34.63	34.04
ENSMUSG00000044041	Krt13	ENSMUST00000128934; ENSMUST00000007275; ENSMUST00000134282	protein_coding	keratin 13 [Source:MGI Symbol;Acc:MGI:101925]	KRT13	791	0.546	GO:0007010	GO:0005634; GO:0005882; GO:0045095; GO:0045111; GO:0070062	GO:0005198; GO:0005515	TRUE	10.21	7.935e-06	0.00126	27.07	7.284	58.65	21.76	70370	15.4	8.551	14.31	7.805	8.28	1.379	0.3645	3.135	1.119	3713	0.807	0.4387	0.7349	0.4054	0.4257
ENSMUSG00000000901	Mmp11	ENSMUST00000132869; ENSMUST00000133897; ENSMUST00000000924; ENSMUST00000152222; ENSMUST00000120281	protein_coding	matrix metallopeptidase 11 [Source:MGI Symbol;Acc:MGI:97008]	MMP11	1160	0.543	GO:0006508; GO:0007275; GO:0030198; GO:0030199; GO:0030574; GO:0045599; GO:0071711	GO:0005576; GO:0005578; GO:0031012	GO:0004222; GO:0005509; GO:0008233; GO:0008237; GO:0008270; GO:0016787; GO:0046872	TRUE	-0.8602	8.591e-06	0.001349	620.5	891.1	488.4	669.7	747.3	614.5	1170	1185	1245	1253	21.55	30.41	17.8	23.5	26.89	21.95	40.94	41.51	44.1	43.94
ENSMUSG00000079363	Gbp4	ENSMUST00000199629; ENSMUST00000196204; ENSMUST00000100962; ENSMUST00000196677; ENSMUST00000197799; ENSMUST00000198278	protein_coding	guanylate binding protein 4 [Source:MGI Symbol;Acc:MGI:97072]	GBP6	2400	0.468	GO:0000122; GO:0001933; GO:0031397; GO:0032687; GO:0042308; GO:0050688; GO:0071346	GO:0070062	GO:0005515	TRUE	-0.8392	8.674e-06	0.001349	2129	2895	2000	2455	2736	2332	4925	4759	4014	3553	35.74	47.76	35.23	41.62	47.58	40.28	83.26	80.58	68.73	60.2
ENSMUSG00000059668	Krt4	ENSMUST00000023797	protein_coding	keratin 4 [Source:MGI Symbol;Acc:MGI:96701]	KRT4	2130	0.55	GO:0007010; GO:0009790; GO:0030855; GO:0050680	GO:0005634; GO:0005882; GO:0009986; GO:0045095; GO:0045111	GO:0005198; GO:0046982	TRUE	10.47	8.955e-06	0.001359	9.745	3.642	332.7	12.3	73890	8.106	8.551	5.961	9.268	10.35	0.1844	0.06768	6.604	0.235	1448	0.1577	0.1629	0.1137	0.1788	0.1976
ENSMUSG00000029167	Ppargc1a	ENSMUST00000151104; ENSMUST00000031059; ENSMUST00000127135; ENSMUST00000196968; ENSMUST00000132734	protein_coding	peroxisome proliferative activated receptor, gamma, coactivator 1 alpha [Source:MGI Symbol;Acc:MGI:1342774]	PPARGC1A	3040	0.472	GO:0002021; GO:0006351; GO:0006355; GO:0006357; GO:0007005; GO:0010822; GO:0014850; GO:0014912; GO:0022904; GO:0031325; GO:0032922; GO:0034599; GO:0042752; GO:0043524; GO:0045333; GO:0045820; GO:0045893; GO:0045944; GO:0046321; GO:0048511; GO:0048661; GO:0051091; GO:1901215; GO:1901857; GO:1901860; GO:1901863; GO:2000272; GO:2000310; GO:2000507; GO:2001171	GO:0005634; GO:0005829	GO:0000166; GO:0001104; GO:0003676; GO:0003677; GO:0003682; GO:0003713; GO:0003723; GO:0005515; GO:0008134; GO:0016922; GO:0030374; GO:0031490; GO:0031625; GO:0043565	TRUE	2.159	9.008e-06	0.001359	356.8	132.3	998.2	169.3	869.3	342.1	104.8	100.1	119.5	97.29	4.729	1.723	13.88	2.267	11.93	4.664	1.398	1.339	1.615	1.301
ENSMUSG00000042379	Esm1	ENSMUST00000038144	protein_coding	endothelial cell-specific molecule 1 [Source:MGI Symbol;Acc:MGI:1918940]	ESM1	2100	0.434	GO:0001525; GO:0001558; GO:0002040; GO:0008284; GO:1902204	GO:0005575; GO:0005576	GO:0005171; GO:0005178; GO:0005520	TRUE	-1.226	9.009e-06	0.001359	266.9	475.9	260.5	295.1	250.6	265.1	822	828.6	353.2	819.7	5.122	8.97	5.245	5.72	4.979	5.232	15.88	16.03	6.91	15.87
ENSMUSG00000004609	Cd33	ENSMUST00000004728; ENSMUST00000039861	protein_coding	CD33 antigen [Source:MGI Symbol;Acc:MGI:99440]		2530	0.477	GO:0007155	GO:0005886; GO:0009897; GO:0016020; GO:0016021	GO:0030246	TRUE	1.296	9.464e-06	0.001413	530	443.7	349.7	503.2	1036	586.9	219.1	208.6	278	221.5	8.442	6.942	5.843	8.095	17.09	9.615	3.514	3.351	4.516	3.56
ENSMUSG00000026691	Fmo3	ENSMUST00000028010; ENSMUST00000142759	protein_coding	flavin containing monooxygenase 3 [Source:MGI Symbol;Acc:MGI:1100496]	FMO3	1650	0.45	GO:0017144; GO:0055114	GO:0005783; GO:0016020; GO:0016021; GO:0043231	GO:0004497; GO:0004499; GO:0016491; GO:0016597; GO:0034899; GO:0050660; GO:0050661	TRUE	1.908	1.079e-05	0.001596	1691	719.3	4388	928	884.6	2156	258.7	412.5	690.7	524.8	41.29	17.26	112.4	22.89	22.37	54.16	6.361	10.16	17.2	12.93
ENSMUSG00000040710	St8sia4	ENSMUST00000186853; ENSMUST00000189556; ENSMUST00000043336; ENSMUST00000187936	protein_coding	ST8 alpha-N-acetyl-neuraminide alpha-2,8-sialyltransferase 4 [Source:MGI Symbol;Acc:MGI:106018]	ST8SIA4	5530	0.391	GO:0001574; GO:0006486; GO:0006491; GO:0009311; GO:0097503	GO:0005794; GO:0016020; GO:0016021; GO:0030173	GO:0003828; GO:0008373; GO:0008932; GO:0016740; GO:0016757	TRUE	-0.7985	1.145e-05	0.001677	663.2	854.7	658.7	897.7	769.1	847.1	1389	1265	1406	1348	4.833	6.118	5.036	6.606	5.804	6.349	10.19	9.295	10.45	9.909
ENSMUSG00000078763	Slfn1	ENSMUST00000037994	protein_coding	schlafen 1 [Source:MGI Symbol;Acc:MGI:1313259]		1860	0.458	GO:0000122; GO:0001933; GO:0007050; GO:0008285; GO:0042130; GO:1900477; GO:2000134	GO:0005634; GO:0005737	GO:0005515	TRUE	1.622	1.206e-05	0.001749	246.9	277.4	197.4	405.8	624.2	184.8	91.93	119.2	94.14	111.8	5.349	5.904	4.487	8.879	14.01	4.118	2.005	2.604	2.08	2.444
ENSMUSG00000061780	Cfd	ENSMUST00000061653	protein_coding	complement factor D (adipsin) [Source:MGI Symbol;Acc:MGI:87931]	CFD	923	0.584	GO:0002376; GO:0006508; GO:0006957; GO:0007219; GO:0045087	GO:0005576; GO:0005615; GO:0070062	GO:0004175; GO:0004252; GO:0008233; GO:0008236; GO:0016787	TRUE	6.512	1.225e-05	0.001759	17140	8.498	5356	7.567	742.9	4634	18.17	15.5	150.7	14.49	748.3	0.3645	245.4	0.3337	33.59	208.1	0.7988	0.6823	6.71	0.6384
ENSMUSG00000026235	Epha4	ENSMUST00000187346; ENSMUST00000189934; ENSMUST00000027451; ENSMUST00000186930; ENSMUST00000188952; ENSMUST00000190149; ENSMUST00000188797	protein_coding	Eph receptor A4 [Source:MGI Symbol;Acc:MGI:98277]	EPHA4	3420	0.488	GO:0006468; GO:0007155; GO:0007169; GO:0007275; GO:0007399; GO:0007411; GO:0007628; GO:0008045; GO:0008347; GO:0016310; GO:0018108; GO:0021957; GO:0043087; GO:0043507; GO:0046777; GO:0048013; GO:0048681; GO:0048710; GO:0050770; GO:0050775; GO:0061001; GO:0072178; GO:0097155; GO:0097156; GO:2001108	GO:0005737; GO:0005741; GO:0005768; GO:0005783; GO:0005794; GO:0005886; GO:0005887; GO:0009986; GO:0014069; GO:0016020; GO:0016021; GO:0030054; GO:0030175; GO:0030424; GO:0030425; GO:0031594; GO:0031901; GO:0042995; GO:0043197; GO:0043204; GO:0043679; GO:0044295; GO:0044297; GO:0045202; GO:0045211	GO:0000166; GO:0004672; GO:0004713; GO:0004714; GO:0005003; GO:0005004; GO:0005005; GO:0005515; GO:0005524; GO:0016301; GO:0016740; GO:0042731; GO:0042802; GO:0046875; GO:0097161	TRUE	-1.093	1.269e-05	0.001781	295.1	376.9	417.3	299.9	251.6	340.5	534.5	462.6	802.9	995.7	3.477	4.363	5.159	3.568	3.071	4.126	6.341	5.496	9.647	11.84
ENSMUSG00000030669	Calca	ENSMUST00000032906; ENSMUST00000032907	protein_coding	calcitonin/calcitonin-related polypeptide, alpha [Source:MGI Symbol;Acc:MGI:2151253]	CALCB	931	0.51	GO:0001976; GO:0001984; GO:0002027; GO:0006874; GO:0006954; GO:0007189; GO:0007190; GO:0007218; GO:0007528; GO:0007631; GO:0008016; GO:0008217; GO:0009408; GO:0030279; GO:0031645; GO:0042311; GO:0045776; GO:0045778; GO:0045785; GO:0045986; GO:0048240; GO:0048265; GO:0050965; GO:0098779; GO:1990090	GO:0005576; GO:0005615; GO:0005622; GO:0005623; GO:0005634; GO:0005737; GO:0030424; GO:0043005; GO:0043025; GO:0043195	GO:0005102; GO:0005179; GO:0031716	TRUE	1.993	1.274e-05	0.001781	268.5	112.3	111.7	133.4	74.08	150.8	27.79	39.34	30.24	44.51	11.62	4.775	5.071	5.83	3.321	6.712	1.211	1.717	1.335	1.944
ENSMUSG00000018566	Slc2a4	ENSMUST00000142500; ENSMUST00000018710; ENSMUST00000152487; ENSMUST00000141837; ENSMUST00000179298; ENSMUST00000135437; ENSMUST00000178809; ENSMUST00000178363	protein_coding	solute carrier family 2 (facilitated glucose transporter), member 4 [Source:MGI Symbol;Acc:MGI:95758]	SLC2A4	1340	0.562	GO:0006810; GO:0008643; GO:0010021; GO:0015758; GO:0015992; GO:0032869; GO:0035428; GO:0042593; GO:0046323; GO:0050873; GO:0055085; GO:0071456; GO:0071470; GO:0098655	GO:0005737; GO:0005768; GO:0005771; GO:0005829; GO:0005886; GO:0005887; GO:0005905; GO:0009897; GO:0009986; GO:0012505; GO:0012506; GO:0016020; GO:0016021; GO:0030136; GO:0030140; GO:0030315; GO:0030659; GO:0031982; GO:0032593; GO:0042383; GO:0043231; GO:0045121; GO:0048471; GO:0070062	GO:0005215; GO:0005355; GO:0005360; GO:0005515; GO:0022857; GO:0022891; GO:0055056	TRUE	3.356	1.279e-05	0.001781	1002	52.81	1566	124.9	1440	546.4	38.48	28.61	189.3	44.51	30.12	1.56	49.39	3.792	44.85	16.9	1.165	0.8676	5.804	1.351
ENSMUSG00000002289	Angptl4	ENSMUST00000174872; ENSMUST00000002360; ENSMUST00000174858; ENSMUST00000173869	protein_coding	angiopoietin-like 4 [Source:MGI Symbol;Acc:MGI:1888999]	ANGPTL4	1510	0.543	GO:0001525; GO:0009267; GO:0043066; GO:0045834; GO:0051005; GO:0051260; GO:0070328; GO:2000352	GO:0005576; GO:0005578; GO:0005615; GO:0072562	GO:0004857	TRUE	1.253	1.287e-05	0.001781	1811	2719	2322	3525	1381	1765	1424	926.4	521.4	901.5	48.33	71.29	65.02	94.99	38.18	48.44	38.26	24.93	14.19	24.28
ENSMUSG00000003134	Tbc1d8	ENSMUST00000054462; ENSMUST00000192099; ENSMUST00000195854; ENSMUST00000192531; ENSMUST00000193823	protein_coding	TBC1 domain family, member 8 [Source:MGI Symbol;Acc:MGI:1927225]	TBC1D8	2500	0.518	GO:0008150	GO:0005575	GO:0003674; GO:0005096	TRUE	0.8867	1.318e-05	0.001807	4592	4562	3702	6252	3796	4479	2566	2680	2407	2170	74.01	72.24	62.6	101.8	63.37	74.25	41.66	43.56	39.57	35.3
ENSMUSG00000015568	Lpl	ENSMUST00000168401; ENSMUST00000015712; ENSMUST00000101463; ENSMUST00000169749	protein_coding	lipoprotein lipase [Source:MGI Symbol;Acc:MGI:96820]	LPL	2320	0.471	GO:0006629; GO:0006633; GO:0010744; GO:0010886; GO:0010890; GO:0016042; GO:0019432; GO:0019433; GO:0034372; GO:0070328	GO:0005576; GO:0005615; GO:0005886; GO:0009986; GO:0016020; GO:0031012; GO:0031225; GO:0034361; GO:0042627; GO:0070062	GO:0004465; GO:0004806; GO:0005102; GO:0005515; GO:0008201; GO:0016787; GO:0017129; GO:0034185; GO:0052689	TRUE	1.397	1.337e-05	0.001817	13930	6097	20060	7546	10730	7134	4756	4693	3012	3962	242	104	365.6	132.4	193	127.5	83.17	82.19	53.34	69.45
ENSMUSG00000025780	Itih5	ENSMUST00000026886	protein_coding	inter-alpha (globulin) inhibitor H5 [Source:MGI Symbol;Acc:MGI:1925751]	ITIH5	7900	0.467	GO:0008150; GO:0010466; GO:0030212	GO:0005575; GO:0005576	GO:0003674; GO:0004867; GO:0030414	TRUE	1.564	1.357e-05	0.001828	859.2	288.9	1268	392.6	1045	529.3	221.3	201.5	318	233.9	4.383	1.448	6.785	2.022	5.519	2.777	1.136	1.036	1.654	1.204
ENSMUSG00000059824	Dbp	ENSMUST00000107741; ENSMUST00000123587; ENSMUST00000107740; ENSMUST00000155439; ENSMUST00000080885	protein_coding	D site albumin promoter binding protein [Source:MGI Symbol;Acc:MGI:94866]	DBP	1210	0.569	GO:0006351; GO:0006355; GO:0006357; GO:0006366; GO:0007623; GO:0045944; GO:0048511	GO:0005634	GO:0000977; GO:0001077; GO:0003677; GO:0003700; GO:0043565	TRUE	1.36	1.416e-05	0.00189	1073	648.9	541.4	614.9	703.7	1482	182.8	308.8	429.7	380.9	35.74	21.23	18.92	20.68	24.27	50.76	6.13	10.37	14.59	12.8
ENSMUSG00000032698	Lmo2	ENSMUST00000123437; ENSMUST00000111139; ENSMUST00000133210; ENSMUST00000170926; ENSMUST00000111143; ENSMUST00000111140; ENSMUST00000156813; ENSMUST00000138815	protein_coding	LIM domain only 2 [Source:MGI Symbol;Acc:MGI:102811]	LMO2	1090	0.569	GO:0035162; GO:0042789; GO:0045647; GO:0045944; GO:0097067	GO:0005634; GO:0005667; GO:0043234	GO:0000977; GO:0000981; GO:0001102; GO:0001190; GO:0001228; GO:0003677; GO:0003682; GO:0005515; GO:0008270; GO:0043425; GO:0046872; GO:0048037; GO:0070888	TRUE	-0.6899	1.481e-05	0.00196	1070	1125	870.7	1033	1082	1037	1755	1734	1610	1548	39.55	40.87	33.77	38.57	41.42	39.42	65.34	64.62	60.7	57.77
ENSMUSG00000027861	Casq2	ENSMUST00000159833; ENSMUST00000029454; ENSMUST00000165540; ENSMUST00000159521; ENSMUST00000164123	protein_coding	calsequestrin 2 [Source:MGI Symbol;Acc:MGI:1309469]	CASQ2	1420	0.474	GO:0002027; GO:0006937; GO:0010649; GO:0010880; GO:0010881; GO:0043267; GO:0045214; GO:0051208; GO:0051258; GO:0060048; GO:0060306; GO:0060315; GO:0071313; GO:0086004; GO:1901017	GO:0005622; GO:0005737; GO:0016529; GO:0030018; GO:0030314; GO:0033018	GO:0005080; GO:0005509; GO:0042803; GO:0046872; GO:0048306	TRUE	3.334	1.495e-05	0.001961	239.8	40.06	745.5	179.7	552.3	553.7	11.76	11.92	113.7	10.35	6.806	1.117	22.2	5.151	16.23	16.16	0.336	0.3412	3.289	0.2964
ENSMUSG00000026938	Fcna	ENSMUST00000028307; ENSMUST00000142371	protein_coding	ficolin A [Source:MGI Symbol;Acc:MGI:1340905]		967	0.542	GO:0001867; GO:0002376; GO:0045087	GO:0005576; GO:0005581; GO:0005886; GO:0016020	GO:0005515; GO:0030246; GO:0046872; GO:0097367	TRUE	4.101	1.533e-05	0.001978	491.6	18.82	56.4	54.86	1334	106.2	13.9	11.92	37.56	14.49	20.49	0.7703	2.466	2.309	57.59	4.551	0.5831	0.501	1.596	0.6093
ENSMUSG00000030711	Sult1a1	ENSMUST00000106372; ENSMUST00000106371; ENSMUST00000106373; ENSMUST00000155419	protein_coding	sulfotransferase family 1A, phenol-preferring, member 1 [Source:MGI Symbol;Acc:MGI:102896]		1160	0.489	GO:0006584; GO:0006629; GO:0006805; GO:0008202; GO:0008210; GO:0017144; GO:0018960; GO:0051384; GO:0051923	GO:0005737; GO:0005829	GO:0000166; GO:0001517; GO:0001537; GO:0004062; GO:0004394; GO:0008146; GO:0016232; GO:0016740; GO:0017067; GO:0017095; GO:0018721; GO:0018722; GO:0018723; GO:0018724; GO:0018725; GO:0018726; GO:0018727; GO:0019111; GO:0034930; GO:0042803; GO:0050656; GO:0050694; GO:0050698; GO:0051922; GO:0080131	TRUE	0.8578	1.535e-05	0.001978	3193	3120	3042	3435	2076	2146	1511	1786	1278	1653	110.9	106.5	110.9	120.5	74.7	76.67	52.87	62.56	45.25	57.94
ENSMUSG00000030847	Bag3	ENSMUST00000033136	protein_coding	BCL2-associated athanogene 3 [Source:MGI Symbol;Acc:MGI:1352493]	BAG3	2590	0.564	GO:0006915; GO:0008625; GO:0010664; GO:0050821; GO:0071260; GO:0097192	GO:0005737; GO:0005829; GO:0005886; GO:0030018; GO:0043005	GO:0005515; GO:0032403; GO:0051087	TRUE	-0.6963	1.616e-05	0.002066	1369	1386	1148	1257	1227	1244	2155	1955	2212	1869	21.3	21.19	18.74	19.75	19.76	19.91	33.76	30.67	35.09	29.35
ENSMUSG00000019256	Ahr	ENSMUST00000116436; ENSMUST00000110811; ENSMUST00000173414	protein_coding	aryl-hydrocarbon receptor [Source:MGI Symbol;Acc:MGI:105043]	AHR	2510	0.467	GO:0000122; GO:0000902; GO:0001541; GO:0001568; GO:0001569; GO:0001782; GO:0001889; GO:0001922; GO:0001974; GO:0002260; GO:0002376; GO:0003085; GO:0003214; GO:0003243; GO:0006351; GO:0006355; GO:0006357; GO:0006366; GO:0006805; GO:0006950; GO:0007049; GO:0008015; GO:0008217; GO:0009410; GO:0009636; GO:0010468; GO:0014070; GO:0030183; GO:0030522; GO:0030850; GO:0030888; GO:0032922; GO:0035162; GO:…	GO:0005634; GO:0005654; GO:0005667; GO:0005737; GO:0005829; GO:0034751; GO:0034752; GO:0034753	GO:0003677; GO:0003700; GO:0003705; GO:0004874; GO:0004879; GO:0005515; GO:0008134; GO:0035326; GO:0043565; GO:0044212; GO:0046982; GO:0046983; GO:0051879; GO:0070888	TRUE	-0.7193	1.706e-05	0.002163	2372	2322	1820	1950	2149	2343	3611	3463	3436	3617	38.09	36.63	30.66	31.61	35.74	38.68	58.37	56.07	56.26	58.61
ENSMUSG00000027513	Pck1	ENSMUST00000151269; ENSMUST00000136885; ENSMUST00000150629; ENSMUST00000029017	protein_coding	phosphoenolpyruvate carboxykinase 1, cytosolic [Source:MGI Symbol;Acc:MGI:97501]	PCK1	1830	0.542	GO:0006006; GO:0006094; GO:0006107; GO:0006475; GO:0006629; GO:0032868; GO:0042593; GO:0046327; GO:0051365; GO:0061402	GO:0005737; GO:0005829; GO:0070062	GO:0000166; GO:0000287; GO:0004611; GO:0004613; GO:0005525; GO:0016829; GO:0016831; GO:0017076; GO:0019003; GO:0030145; GO:0031406; GO:0046872	TRUE	7.369	1.767e-05	0.002221	4039	0.607	9082	3.784	68.63	839.8	18.17	1.192	32.19	3.105	88.95	0.01313	209.8	0.08415	1.565	19.02	0.4029	0.02647	0.7229	0.069
ENSMUSG00000004360	9330159F19Rik	ENSMUST00000092627	protein_coding	RIKEN cDNA 9330159F19 gene [Source:MGI Symbol;Acc:MGI:3036239]	KIAA0408	5640	0.391	GO:0008150	GO:0005575	GO:0003674	TRUE	1.294	1.829e-05	0.00228	285.9	232.5	427.5	520.3	439	264.3	189.2	124	130.7	141.8	2.042	1.632	3.204	3.754	3.248	1.942	1.361	0.8933	0.9524	1.022
ENSMUSG00000062713	Sim2	ENSMUST00000072182	protein_coding	single-minded homolog 2 (Drosophila) [Source:MGI Symbol;Acc:MGI:98307]	SIM2	3670	0.574	GO:0000122; GO:0006351; GO:0006355; GO:0006357; GO:0007275; GO:0007399; GO:0009880; GO:0030154; GO:0030324; GO:0045892	GO:0005634; GO:0005654	GO:0000981; GO:0003677; GO:0003700; GO:0005515; GO:0046982; GO:0046983	FALSE	9.634	1.874e-05	NA	24.91	0	11.28	0	447.7	1.621	0	0	0	0	0.2735	0	0.1299	0	5.091	0.01831	0	0	0	0
ENSMUSG00000018209	Stk4	ENSMUST00000088291; ENSMUST00000153319; ENSMUST00000018353; ENSMUST00000137866; ENSMUST00000134078	protein_coding	serine/threonine kinase 4 [Source:MGI Symbol;Acc:MGI:1929004]	STK4	2230	0.477	GO:0000165; GO:0000186; GO:0000902; GO:0001569; GO:0001841; GO:0001934; GO:0003157; GO:0006468; GO:0006915; GO:0007165; GO:0007346; GO:0007417; GO:0008285; GO:0016310; GO:0018105; GO:0023014; GO:0030216; GO:0031098; GO:0032092; GO:0033138; GO:0035329; GO:0035556; GO:0043065; GO:0045600; GO:0046621; GO:0046777; GO:0050821; GO:0060215; GO:0060706; GO:0060800; GO:0090090; GO:0097284; GO:1902043	GO:0005622; GO:0005634; GO:0005654; GO:0005737; GO:0043234	GO:0000166; GO:0000287; GO:0004672; GO:0004674; GO:0004709; GO:0005515; GO:0005524; GO:0008134; GO:0016301; GO:0016740; GO:0042802; GO:0042803; GO:0046872; GO:0046983	TRUE	-0.7793	1.924e-05	0.002373	1953	2724	2128	2111	2607	2344	3736	3758	3895	4375	35.29	48.36	40.35	38.53	48.79	43.56	67.98	68.47	71.78	79.78
ENSMUSG00000028211	Trp53inp1	ENSMUST00000029865; ENSMUST00000132693; ENSMUST00000132346; ENSMUST00000132010	protein_coding	transformation related protein 53 inducible nuclear protein 1 [Source:MGI Symbol;Acc:MGI:1926609]	TP53INP1	3270	0.411	GO:0000045; GO:0006351; GO:0006355; GO:0006914; GO:0006915; GO:0007050; GO:0008285; GO:0009408; GO:0010506; GO:0010508; GO:0030336; GO:0034644; GO:0043065; GO:0045893; GO:0048102; GO:0071361; GO:0071447; GO:0072703; GO:2001235	GO:0005634; GO:0005730; GO:0005737; GO:0005776; GO:0005829; GO:0031410	GO:0016209	TRUE	1.106	1.951e-05	0.002373	4438	5046	7871	10020	5207	5727	3422	3312	2231	2846	54.69	61.08	101.8	124.7	66.46	72.59	42.46	41.15	28.03	35.4
ENSMUSG00000024087	Cyp1b1	ENSMUST00000024894	protein_coding	cytochrome P450, family 1, subfamily b, polypeptide 1 [Source:MGI Symbol;Acc:MGI:88590]	CYP1B1	5130	0.461	GO:0001525; GO:0002930; GO:0006304; GO:0006725; GO:0006805; GO:0006809; GO:0007155; GO:0008202; GO:0008210; GO:0008285; GO:0008631; GO:0009404; GO:0009636; GO:0010575; GO:0014911; GO:0018894; GO:0019369; GO:0030199; GO:0030336; GO:0032088; GO:0033629; GO:0042537; GO:0042572; GO:0042574; GO:0043065; GO:0043542; GO:0045727; GO:0045766; GO:0046427; GO:0046466; GO:0048514; GO:0055114; GO:0061298; GO:…	GO:0005634; GO:0005739; GO:0005783; GO:0016020; GO:0043231	GO:0004497; GO:0005506; GO:0016491; GO:0016705; GO:0016712; GO:0020037; GO:0046872; GO:0070330	TRUE	1.547	1.951e-05	0.002373	434.8	161.5	257.2	254.5	463	332.4	83.38	63.19	154.6	126.3	3.415	1.246	2.119	2.019	3.766	2.685	0.6595	0.5005	1.239	1.001
ENSMUSG00000039956	Mrap	ENSMUST00000133973; ENSMUST00000138984; ENSMUST00000125429; ENSMUST00000038197	protein_coding	melanocortin 2 receptor accessory protein [Source:MGI Symbol;Acc:MGI:1924287]	MRAP	831	0.553	GO:0030819; GO:0034394; GO:0050873	GO:0005783; GO:0005886; GO:0016020; GO:0016021	GO:0031780; GO:0031781; GO:0031782; GO:0031783; GO:0070996	TRUE	4.189	2.091e-05	0.002508	660	21.85	630.5	9.459	35.95	282.9	18.17	8.346	26.34	5.175	32	1.041	32.08	0.4633	1.805	14.11	0.8873	0.4081	1.302	0.2532
ENSMUSG00000070436	Serpinh1	ENSMUST00000094154; ENSMUST00000169437	protein_coding	serine (or cysteine) peptidase inhibitor, clade H, member 1 [Source:MGI Symbol;Acc:MGI:88283]	SERPINH1	2330	0.565	GO:0003433; GO:0010951; GO:0030199; GO:0032964; GO:0051604	GO:0005615; GO:0005737; GO:0005783; GO:0005793; GO:0045121; GO:0070062	GO:0004867; GO:0005515; GO:0005518; GO:0044822; GO:0051082	TRUE	-0.9628	2.096e-05	0.002508	5652	6124	3789	5075	5584	8251	11250	10160	12100	10970	97.75	104	68.75	88.64	100	146.8	196	177.1	213.4	191.5
ENSMUSG00000030278	Cidec	ENSMUST00000133348; ENSMUST00000032416; ENSMUST00000113089; ENSMUST00000113091	protein_coding	cell death-inducing DFFA-like effector c [Source:MGI Symbol;Acc:MGI:95585]	CIDEC	1150	0.564	GO:0006351; GO:0006355; GO:0006915; GO:0034389; GO:0042981; GO:0097194	GO:0005622; GO:0005634; GO:0005783; GO:0005811; GO:0005829		TRUE	3.571	2.116e-05	0.002509	6109	122	3299	127.7	357.3	1744	143.2	166.9	205.8	133.5	214.1	4.2	121.3	4.519	12.97	62.84	5.054	5.897	7.355	4.721
ENSMUSG00000026482	Rgl1	ENSMUST00000027760; ENSMUST00000188395; ENSMUST00000128251; ENSMUST00000111857; ENSMUST00000149536; ENSMUST00000111859	protein_coding	ral guanine nucleotide dissociation stimulator,-like 1 [Source:MGI Symbol;Acc:MGI:107484]	RGL1	2550	0.5	GO:0007165; GO:0007264		GO:0005085; GO:0008321	TRUE	-0.7424	2.132e-05	0.002509	1747	2007	1502	1850	1353	1526	2854	2379	2817	3028	27.61	31.16	24.91	29.53	22.14	24.81	45.41	37.9	45.39	48.29
ENSMUSG00000044405	Adig	ENSMUST00000059889; ENSMUST00000148187; ENSMUST00000109484	protein_coding	adipogenin [Source:MGI Symbol;Acc:MGI:2675492]		481	0.545	GO:0045444; GO:0045600	GO:0005634; GO:0005737; GO:0016020; GO:0016021	GO:0003674	TRUE	4.5	2.146e-05	0.002509	425	8.498	638.4	4.73	31.59	142.7	7.482	7.153	12.68	8.28	35.61	0.6994	56.11	0.4002	2.741	12.29	0.6312	0.6043	1.083	0.7
ENSMUSG00000043639	Rbm20	ENSMUST00000095969; ENSMUST00000161856; ENSMUST00000162910; ENSMUST00000164202	protein_coding	RNA binding motif protein 20 [Source:MGI Symbol;Acc:MGI:1920963]	RBM20	3560	0.547	GO:0006397; GO:0007507; GO:0008380; GO:0033120	GO:0005634	GO:0000166; GO:0003676; GO:0003723; GO:0008270	TRUE	2.637	2.163e-05	0.002509	124.5	32.17	274.1	97.43	219	280.5	13.9	13.11	58.53	20.7	1.41	0.3577	3.255	1.114	2.567	3.265	0.1584	0.1497	0.6756	0.2365
ENSMUSG00000054146	Krt15	ENSMUST00000107411; ENSMUST00000148502	protein_coding	keratin 15 [Source:MGI Symbol;Acc:MGI:96689]	KRT15	1190	0.559	GO:0098779	GO:0005634; GO:0005882; GO:0070062	GO:0005198; GO:0097110	TRUE	5.947	2.25e-05	0.002591	139.1	6.07	2999	11.35	2284	175.1	4.276	2.384	46.34	5.175	4.712	0.2019	106.6	0.3882	80.11	6.098	0.1458	0.08142	1.6	0.1768
ENSMUSG00000091898	Tnnc1	ENSMUST00000169169; ENSMUST00000170268; ENSMUST00000161399	protein_coding	troponin C, cardiac/slow skeletal [Source:MGI Symbol;Acc:MGI:98779]	TNNC1	655	0.525	GO:0002086; GO:0006937; GO:0010038; GO:0014883; GO:0032972; GO:0043462; GO:0055010; GO:0060048	GO:0005654; GO:0005739; GO:0005861; GO:0015629; GO:0043292	GO:0005509; GO:0031013; GO:0031014; GO:0042803; GO:0046872; GO:0048306; GO:0051015	TRUE	3.109	2.307e-05	0.002636	396.3	61.31	735.4	378.4	390	1057	24.59	10.73	173.2	18.63	24.38	3.705	47.47	23.51	24.85	66.89	1.523	0.6656	10.86	1.157
ENSMUSG00000042258	Isl1	ENSMUST00000176044; ENSMUST00000176812; ENSMUST00000176444; ENSMUST00000177469; ENSMUST00000036060	protein_coding	ISL1 transcription factor, LIM/homeodomain [Source:MGI Symbol;Acc:MGI:101791]	ISL1	1370	0.496	GO:0000122; GO:0001755; GO:0003007; GO:0003139; GO:0003148; GO:0003151; GO:0003203; GO:0003215; GO:0003266; GO:0006355; GO:0006366; GO:0007275; GO:0007507; GO:0008284; GO:0010468; GO:0010575; GO:0021520; GO:0021522; GO:0021524; GO:0021559; GO:0021983; GO:0030182; GO:0031016; GO:0031290; GO:0032024; GO:0032725; GO:0032729; GO:0032730; GO:0032731; GO:0032735; GO:0032755; GO:0032760; GO:0033147; GO:…	GO:0005634; GO:0005654; GO:0005739	GO:0000978; GO:0001077; GO:0001102; GO:0001105; GO:0001158; GO:0003677; GO:0003682; GO:0005515; GO:0008270; GO:0016922; GO:0030331; GO:0043425; GO:0043565; GO:0046872	TRUE	6.386	2.399e-05	0.002721	31.4	0.607	29.33	0	72.99	8.106	0	0	0.4878	0	0.9236	0.01754	0.905	0	2.223	0.2452	0	0	0.01463	0
ENSMUSG00000052336	Cx3cr1	ENSMUST00000064165; ENSMUST00000177637	protein_coding	chemokine (C-X3-C motif) receptor 1 [Source:MGI Symbol;Acc:MGI:1333815]	CX3CR1	3440	0.499	GO:0001774; GO:0002052; GO:0002282; GO:0002881; GO:0006935; GO:0007155; GO:0007165; GO:0007186; GO:0007613; GO:0016525; GO:0019221; GO:0021795; GO:0030336; GO:0045766; GO:0048246; GO:0070098; GO:1900272; GO:2001240	GO:0005886; GO:0016020; GO:0016021; GO:0032809; GO:0043005; GO:0048471	GO:0004871; GO:0004896; GO:0004930; GO:0004950; GO:0016495	TRUE	-1.151	2.418e-05	0.002721	120.2	173.6	120.7	111.6	149.2	132.9	314.3	250.4	308.3	316.7	1.408	1.998	1.483	1.321	1.811	1.602	3.707	2.957	3.682	3.744
ENSMUSG00000026773	Pfkfb3	ENSMUST00000155167; ENSMUST00000183869; ENSMUST00000114846; ENSMUST00000195779; ENSMUST00000192949; ENSMUST00000140580; ENSMUST00000114844; ENSMUST00000171188; ENSMUST00000150086; ENSMUST00000179584; ENSMUST00000170196; ENSMUST00000192844; ENSMUST00000114845; ENSMUST00000028114; ENSMUST00000191668; ENSMUST00000100411; ENSMUST00000145970; ENSMUST00000144921; ENSMUST00000049849; ENSMUST00000191726;…	protein_coding	6-phosphofructo-2-kinase/fructose-2,6-biphosphatase 3 [Source:MGI Symbol;Acc:MGI:2181202]	PFKFB3	2210	0.528	GO:0006003	GO:0005654	GO:0003873; GO:0004331	TRUE	1.011	2.469e-05	0.002758	5643	4168	6870	5622	2900	3666	2208	2346	2280	2651	102.9	74.65	131.4	103.5	54.76	68.75	40.55	43.14	42.39	48.77
ENSMUSG00000024331	Dsc2	ENSMUST00000155407; ENSMUST00000039247; ENSMUST00000075214; ENSMUST00000128464	protein_coding	desmocollin 2 [Source:MGI Symbol;Acc:MGI:103221]	DSC2	3840	0.423	GO:0007155; GO:0007156; GO:0009267; GO:0086042; GO:0086073; GO:0086091; GO:0098911	GO:0005886; GO:0005913; GO:0014704; GO:0016020; GO:0016021; GO:0030054; GO:0030057; GO:0031410; GO:0070062	GO:0005509; GO:0046872	TRUE	4.698	2.514e-05	0.00276	40.06	6.677	395.9	17.03	1232	72.15	8.551	4.769	17.07	13.46	0.4204	0.06883	4.359	0.1805	13.39	0.7787	0.09036	0.05046	0.1827	0.1425
ENSMUSG00000024778	Fas	ENSMUST00000025691; ENSMUST00000112472	protein_coding	Fas (TNF receptor superfamily member 6) [Source:MGI Symbol;Acc:MGI:95484]	FAS	1020	0.443	GO:0002377; GO:0003014; GO:0006915; GO:0006924; GO:0006925; GO:0006927; GO:0006955; GO:0007165; GO:0008625; GO:0009636; GO:0010467; GO:0010468; GO:0010942; GO:0019724; GO:0031104; GO:0032464; GO:0033209; GO:0042127; GO:0042981; GO:0043029; GO:0043065; GO:0043066; GO:0043280; GO:0045060; GO:0045619; GO:0045637; GO:0048536; GO:0050869; GO:0051260; GO:0051384; GO:0051402; GO:0071285; GO:0071455; GO:…	GO:0005576; GO:0005615; GO:0005634; GO:0005737; GO:0005886; GO:0009897; GO:0009986; GO:0016020; GO:0016021; GO:0016324; GO:0030141; GO:0031264; GO:0031265; GO:0042383; GO:0043005; GO:0043025; GO:0045121; GO:0048471; GO:0070062; GO:0097440	GO:0002020; GO:0004888; GO:0005031; GO:0005515; GO:0019900; GO:0032403; GO:0042802	TRUE	0.9091	2.526e-05	0.00276	2042	2409	2241	2971	1843	1791	1467	1414	810.2	1012	80.66	93.5	92.89	118.5	75.41	72.8	58.34	56.33	32.64	40.36
ENSMUSG00000005373	Mlxipl	ENSMUST00000128691; ENSMUST00000154840; ENSMUST00000005507; ENSMUST00000153519; ENSMUST00000129008; ENSMUST00000142385; ENSMUST00000141770; ENSMUST00000123370	protein_coding	MLX interacting protein-like [Source:MGI Symbol;Acc:MGI:1927999]	MLXIPL	2470	0.571	GO:0000122; GO:0006110; GO:0006351; GO:0006355; GO:0006357; GO:0008284; GO:0009749; GO:0010255; GO:0033137; GO:0042593; GO:0045723; GO:0045821; GO:0045892; GO:0045893; GO:0045944; GO:0046889; GO:0055089; GO:0071157; GO:0071322; GO:0071333; GO:0090324; GO:2000505	GO:0005634; GO:0005667; GO:0005737; GO:0005829	GO:0000978; GO:0001078; GO:0003677; GO:0003700; GO:0005515; GO:0008134; GO:0019901; GO:0035538; GO:0043565; GO:0046982; GO:0046983	TRUE	2.229	2.53e-05	0.00276	821.3	115.9	1012	137.2	598.1	356.7	94.07	67.96	174.6	87.98	13.4	1.858	17.32	2.26	10.1	5.985	1.545	1.118	2.905	1.448
ENSMUSG00000059898	Dsc3	ENSMUST00000115848	protein_coding	desmocollin 3 [Source:MGI Symbol;Acc:MGI:1194993]	DSC3	5300	0.425	GO:0001701; GO:0007155; GO:0007156; GO:0050821	GO:0005576; GO:0005737; GO:0005886; GO:0016020; GO:0016021; GO:0030054; GO:0030057	GO:0005509; GO:0045295; GO:0046872	FALSE	10.3	2.53e-05	NA	2.166	0	19.17	0	745.1	1.621	0	0	0	0	0.01647	0	0.153	0	5.867	0.01268	0	0	0	0
ENSMUSG00000026489	Adck3	ENSMUST00000160121; ENSMUST00000161743; ENSMUST00000161300; ENSMUST00000162769; ENSMUST00000160482; ENSMUST00000170472; ENSMUST00000159914; ENSMUST00000161379; ENSMUST00000027766; ENSMUST00000160879; ENSMUST00000161746; ENSMUST00000160169; ENSMUST00000159591; ENSMUST00000161814; ENSMUST00000162725; ENSMUST00000160102; ENSMUST00000161632	protein_coding	aarF domain containing kinase 3 [Source:MGI Symbol;Acc:MGI:1914676]	ADCK3	952	0.57	GO:0006744; GO:0016310	GO:0005739; GO:0016020; GO:0016021	GO:0000166; GO:0005524; GO:0016301; GO:0016740; GO:0043531	TRUE	2.464	2.544e-05	0.00276	807.2	267.7	2627	333.9	2942	646.1	176.4	162.1	405.4	162.5	34.17	11.13	116.7	14.27	129	28.13	7.517	6.921	17.5	6.941
ENSMUSG00000001334	Fndc5	ENSMUST00000102600	protein_coding	fibronectin type III domain containing 5 [Source:MGI Symbol;Acc:MGI:1917614]	FNDC5	2760	0.535	GO:0014850; GO:0090336	GO:0005576; GO:0005777; GO:0005783; GO:0005886; GO:0016020; GO:0016021	GO:0005179; GO:0005515	TRUE	2.698	2.661e-05	0.002847	193.8	34.6	338.4	147.6	286.5	387.5	11.76	20.27	88.29	17.6	2.83	0.4962	5.183	2.176	4.332	5.819	0.1729	0.2984	1.314	0.2592
ENSMUSG00000041046	Ramp3	ENSMUST00000139540; ENSMUST00000045374	protein_coding	receptor (calcitonin) activity modifying protein 3 [Source:MGI Symbol;Acc:MGI:1860292]	RAMP3	1280	0.557	GO:0001921; GO:0006810; GO:0006816; GO:0006886; GO:0007165; GO:0007186; GO:0008277; GO:0015031; GO:0031623; GO:0045892; GO:0071392; GO:0072659; GO:0086103; GO:0090004	GO:0005622; GO:0005764; GO:0005886; GO:0009986; GO:0016020; GO:0016021; GO:0043235	GO:0004872; GO:0008565; GO:0015026	TRUE	1.253	2.662e-05	0.002847	495.9	546.9	309	843.8	329	468.5	181.7	211	254.1	186.3	15.61	16.91	10.21	26.83	10.73	15.17	5.76	6.699	8.158	5.919
ENSMUSG00000021037	Ahsa1	ENSMUST00000021425	protein_coding	AHA1, activator of heat shock protein ATPase 1 [Source:MGI Symbol;Acc:MGI:2387603]	AHSA1	1350	0.521	GO:0006950; GO:0032781	GO:0005737; GO:0005783; GO:0070062	GO:0001671; GO:0051087	TRUE	-0.6883	2.787e-05	0.00296	1620	1716	1705	1694	1793	1971	3058	2270	2842	3028	48.35	50.32	53.41	51.07	55.43	60.53	91.92	68.32	86.52	91.22
ENSMUSG00000014303	Glis2	ENSMUST00000014447; ENSMUST00000141682; ENSMUST00000127120; ENSMUST00000135577; ENSMUST00000122896	protein_coding	GLIS family zinc finger 2 [Source:MGI Symbol;Acc:MGI:1932535]	GLIS2	1780	0.592	GO:0000122; GO:0006351; GO:0006355; GO:0006357; GO:0006366; GO:0007275; GO:0007399; GO:0030154; GO:0043433; GO:0045879; GO:0045892; GO:0045893; GO:0045944	GO:0005634; GO:0005667; GO:0005737; GO:0016607	GO:0001077; GO:0003676; GO:0003677; GO:0003700; GO:0005515; GO:0044212; GO:0046872	TRUE	-0.7921	2.894e-05	0.003052	1519	1568	833.5	1205	1226	1275	2023	2045	2369	2316	34.38	34.87	19.8	27.55	28.73	29.69	46.13	46.67	54.69	52.92
ENSMUSG00000035686	Thrsp	ENSMUST00000043077	protein_coding	thyroid hormone responsive [Source:MGI Symbol;Acc:MGI:109126]	THRSP	1280	0.54	GO:0006351; GO:0006355; GO:0006629; GO:0010866; GO:0046890	GO:0005634; GO:0005654; GO:0005737; GO:0005829	GO:0005515; GO:0042803	TRUE	3.791	3.037e-05	0.003181	6479	184.5	9790	175.9	360.6	2478	191.3	225.3	345.8	159.4	204	5.707	323.4	5.594	11.76	80.24	6.065	7.153	11.1	5.064
ENSMUSG00000052613	Pcdh15	ENSMUST00000192370; ENSMUST00000127928; ENSMUST00000147455; ENSMUST00000147189; ENSMUST00000092420; ENSMUST00000193361; ENSMUST00000194315; ENSMUST00000151116; ENSMUST00000139106; ENSMUST00000149977; ENSMUST00000156999; ENSMUST00000131724; ENSMUST00000191709; ENSMUST00000126920; ENSMUST00000124046; ENSMUST00000105424; ENSMUST00000129404; ENSMUST00000193174; ENSMUST00000064562; ENSMUST00000146682;…	protein_coding	protocadherin 15 [Source:MGI Symbol;Acc:MGI:1891428]	PCDH15	4890	0.48	GO:0001964; GO:0002009; GO:0007015; GO:0007155; GO:0007156; GO:0007601; GO:0007605; GO:0007626; GO:0007628; GO:0008344; GO:0035058; GO:0035264; GO:0042491; GO:0045494; GO:0048839; GO:0050910; GO:0050953; GO:0050957; GO:0050973; GO:0051592; GO:0060013; GO:0060088; GO:0060122	GO:0001750; GO:0005576; GO:0005615; GO:0005737; GO:0005886; GO:0016020; GO:0016021; GO:0032420; GO:0045202; GO:0070062	GO:0005509; GO:0005515; GO:0032403; GO:0047485	FALSE	6.596	3.087e-05	NA	29.24	1.214	1.128	0.9459	20.7	4.864	0	0	0	0	0.2409	0.009827	0.009752	0.007873	0.1766	0.04122	0	0	0	0
ENSMUSG00000011305	Plin5	ENSMUST00000019808; ENSMUST00000113072	protein_coding	perilipin 5 [Source:MGI Symbol;Acc:MGI:1914218]	PLIN5	1990	0.587	GO:0006629; GO:0010867; GO:0010884; GO:0010890; GO:0010897; GO:0019915; GO:0031999; GO:0032000; GO:0034389; GO:0035359; GO:0050995; GO:0051646; GO:0060192; GO:0060193; GO:2000378	GO:0005737; GO:0005739; GO:0005811; GO:0005829	GO:0005515; GO:0035473; GO:0042802	TRUE	2.545	3.194e-05	0.0033	292.4	50.38	390.3	40.68	234.2	158.1	17.1	28.61	57.07	26.91	5.92	1.002	8.291	0.8318	4.912	3.292	0.3487	0.5842	1.178	0.5499
ENSMUSG00000058022	Adtrp	ENSMUST00000072012; ENSMUST00000137905; ENSMUST00000121404; ENSMUST00000179758	protein_coding	androgen dependent TFPI regulating protein [Source:MGI Symbol;Acc:MGI:1924596]	ADTRP	1440	0.463	GO:0008150	GO:0005575; GO:0005886; GO:0016020; GO:0016021	GO:0003674	TRUE	3.918	3.194e-05	0.0033	243.6	7.891	327.1	11.35	110	34.86	10.69	8.346	10.24	2.07	6.818	0.2169	9.603	0.3208	3.189	1.003	0.3012	0.2355	0.2923	0.05846
ENSMUSG00000063522	2010109I03Rik	ENSMUST00000190826; ENSMUST00000077004	protein_coding	RIKEN cDNA 2010109I03 gene [Source:MGI Symbol;Acc:MGI:1914288]		2550	0.504	GO:0008150	GO:0005575	GO:0003674	TRUE	2.155	3.23e-05	0.003315	122.4	75.88	423	104.1	212.4	159.7	20.31	35.77	63.9	40.37	1.934	1.178	7.013	1.661	3.477	2.596	0.3232	0.5699	1.03	0.6437
ENSMUSG00000041479	Syt15	ENSMUST00000147298; ENSMUST00000119693; ENSMUST00000035351	protein_coding	synaptotagmin XV [Source:MGI Symbol;Acc:MGI:2442166]	SYT15	2290	0.551	GO:0016079; GO:0017158; GO:0048791	GO:0005886; GO:0016020; GO:0016021; GO:0019898	GO:0005509; GO:0005544; GO:0019905; GO:0030276	TRUE	-0.9457	3.329e-05	0.003374	441.8	461.9	266.2	290.4	367.1	308.8	675.6	757.1	542.9	757.6	7.774	7.985	4.914	5.161	6.69	5.59	11.97	13.43	9.742	13.45
ENSMUSG00000021123	Rdh12	ENSMUST00000122227; ENSMUST00000140823; ENSMUST00000021548; ENSMUST00000151980	protein_coding	retinol dehydrogenase 12 [Source:MGI Symbol;Acc:MGI:1925224]	RDH12	1650	0.487	GO:0007601; GO:0008152; GO:0042572; GO:0050896; GO:0055114	GO:0005622	GO:0000252; GO:0004033; GO:0004448; GO:0004495; GO:0004745; GO:0008875; GO:0016229; GO:0016491; GO:0018451; GO:0018452; GO:0018453; GO:0019152; GO:0032442; GO:0032866; GO:0032867; GO:0033709; GO:0033764; GO:0033765; GO:0034831; GO:0034840; GO:0035380; GO:0035410; GO:0043713; GO:0044103; GO:0044105; GO:0048258; GO:0051990; GO:0052677	TRUE	2.401	3.333e-05	0.003374	85	117.8	94.74	189.2	588.3	91.6	32.07	50.07	26.83	37.26	2.076	2.825	2.428	4.666	14.88	2.301	0.7886	1.233	0.6681	0.9183
ENSMUSG00000045382	Cxcr4	ENSMUST00000052172; ENSMUST00000142893	protein_coding	chemokine (C-X-C motif) receptor 4 [Source:MGI Symbol;Acc:MGI:109563]	CXCR4	1350	0.492	GO:0001569; GO:0001667; GO:0001764; GO:0002064; GO:0006935; GO:0007165; GO:0007186; GO:0007281; GO:0007399; GO:0007420; GO:0008045; GO:0008354; GO:0009887; GO:0016477; GO:0019722; GO:0022029; GO:0030334; GO:0042098; GO:0042119; GO:0043067; GO:0043217; GO:0048714; GO:0050920; GO:0051924; GO:0060048; GO:0070098; GO:0071345	GO:0005764; GO:0005768; GO:0005769; GO:0005770; GO:0005886; GO:0005911; GO:0009897; GO:0009986; GO:0016020; GO:0016021; GO:0016023; GO:0030054; GO:0030426; GO:0031252; GO:0031410; GO:0070062	GO:0003779; GO:0004871; GO:0004930; GO:0004950; GO:0005515; GO:0008144; GO:0016494; GO:0019955; GO:0031625; GO:0032027; GO:0043130	TRUE	-0.7735	3.418e-05	0.003437	1188	1289	739.9	1041	1032	1150	2004	1615	1870	1809	35.47	37.8	23.17	31.4	31.89	35.31	60.24	48.62	56.92	54.5
ENSMUSG00000041737	Tmem45b	ENSMUST00000048050	protein_coding	transmembrane protein 45b [Source:MGI Symbol;Acc:MGI:2384574]	TMEM45B	1570	0.492	GO:0008150	GO:0005575; GO:0016020; GO:0016021	GO:0003674	TRUE	6.45	3.481e-05	0.003477	619.4	0.607	1702	0.9459	44.66	124	2.138	1.192	13.17	1.035	15.9	0.0153	45.83	0.02452	1.187	3.274	0.05525	0.03086	0.3447	0.02681
ENSMUSG00000000317	Bcl6b	ENSMUST00000000326; ENSMUST00000153449; ENSMUST00000140542	protein_coding	B cell CLL/lymphoma 6, member B [Source:MGI Symbol;Acc:MGI:1278332]	BCL6B	1470	0.57	GO:0000122	GO:0005634	GO:0000977; GO:0001227; GO:0003676; GO:0003677; GO:0005515; GO:0046872	TRUE	-0.9083	3.537e-05	0.003506	1145	1062	613.6	780.4	667.8	804.9	2047	1571	1518	1180	31.39	28.6	17.65	21.61	18.96	22.7	56.5	43.43	42.45	32.64
ENSMUSG00000024526	Cidea	ENSMUST00000025404	protein_coding	cell death-inducing DNA fragmentation factor, alpha subunit-like effector A [Source:MGI Symbol;Acc:MGI:1270845]	CIDEA	1160	0.552	GO:0001659; GO:0006351; GO:0006355; GO:0006629; GO:0006915; GO:0008219; GO:0010890; GO:0019915; GO:0030512; GO:0032720; GO:0050710; GO:0050995; GO:1900118; GO:1902510	GO:0005622; GO:0005634; GO:0005737; GO:0005739; GO:0005740; GO:0005811	GO:0005515; GO:0042803	TRUE	4.984	3.573e-05	0.003506	534.4	12.75	2175	10.41	38.13	103.8	12.83	10.73	29.76	5.175	18.56	0.435	79.26	0.3651	1.372	3.707	0.4487	0.3759	1.054	0.1814
ENSMUSG00000059956	Serpinb12	ENSMUST00000126812; ENSMUST00000081277; ENSMUST00000112724	protein_coding	serine (or cysteine) peptidase inhibitor, clade B (ovalbumin), member 12 [Source:MGI Symbol;Acc:MGI:1919119]	SERPINB12	1520	0.426	GO:0002244; GO:0010466; GO:0010951	GO:0005615; GO:0005737; GO:0070062	GO:0004867; GO:0030414	TRUE	8.725	3.579e-05	0.003506	2.707	0.607	344	0	4613	21.89	1.069	0	3.902	2.07	0.07177	0.01581	9.569	0	126.7	0.5968	0.02853	0	0.1055	0.05538
ENSMUSG00000044206	Vsig4	ENSMUST00000050707; ENSMUST00000146830	protein_coding	V-set and immunoglobulin domain containing 4 [Source:MGI Symbol;Acc:MGI:2679720]	VSIG4	921	0.457	GO:0032703; GO:0042130	GO:0070062		TRUE	5.227	3.606e-05	0.003509	134.3	1.821	20.3	27.43	588.3	11.35	1.069	1.192	8.292	2.07	5.875	0.07827	0.932	1.212	26.66	0.5107	0.04709	0.0526	0.37	0.0914
ENSMUSG00000055775	Myh8	ENSMUST00000139052; ENSMUST00000108685; ENSMUST00000108686; ENSMUST00000019625	protein_coding	myosin, heavy polypeptide 8, skeletal muscle, perinatal [Source:MGI Symbol;Acc:MGI:1339712]	MYH8	4190	0.472	GO:0003009; GO:0030049; GO:0046034	GO:0005737; GO:0016459; GO:0032982	GO:0000146; GO:0000166; GO:0003774; GO:0003779; GO:0005515; GO:0005524; GO:0016887	FALSE	10.05	3.66e-05	NA	1459	2.428	5.64	0	30860	2.432	5.345	4.769	6.341	3.105	14.03	0.02294	0.0569	0	307.3	0.02406	0.05176	0.04625	0.06219	0.03014
ENSMUSG00000071042	Rasgrp3	ENSMUST00000164192; ENSMUST00000095204	protein_coding	RAS, guanyl releasing protein 3 [Source:MGI Symbol;Acc:MGI:3028579]	RASGRP3	4660	0.445	GO:0007265; GO:0043087; GO:0043547	GO:0005737; GO:0032045; GO:0048471	GO:0005088; GO:0005096; GO:0017016; GO:0019900	TRUE	-0.7717	3.752e-05	0.003628	2233	2495	1743	2674	2043	1980	4388	3361	3648	3513	19.31	21.19	15.81	23.35	18.29	17.61	38.21	29.31	32.16	30.65
ENSMUSG00000005686	Ampd3	ENSMUST00000148292; ENSMUST00000106686; ENSMUST00000143786; ENSMUST00000176487; ENSMUST00000147587; ENSMUST00000170374; ENSMUST00000005829	protein_coding	adenosine monophosphate deaminase 3 [Source:MGI Symbol;Acc:MGI:1096344]	AMPD3	1640	0.535	GO:0006188; GO:0009117; GO:0009168; GO:0032264; GO:0046031; GO:0046033; GO:0046034; GO:0097009	GO:0005575	GO:0003876; GO:0016787; GO:0019239; GO:0046872	TRUE	0.818	3.853e-05	0.003701	2302	2387	2062	3136	1777	1963	1575	1290	1067	1199	56.55	57.61	53.15	77.82	45.21	49.6	38.96	31.96	26.74	29.72
ENSMUSG00000029195	Klb	ENSMUST00000031096; ENSMUST00000197858; ENSMUST00000196715	protein_coding	klotho beta [Source:MGI Symbol;Acc:MGI:1932466]	KLB	2440	0.481	GO:0005975; GO:0008284; GO:0008543; GO:0090080	GO:0005886; GO:0016020; GO:0016021	GO:0004553; GO:0005104; GO:0017134	TRUE	6.033	3.942e-05	0.003763	166.8	0.607	240.2	0.9459	6.536	60.8	2.138	0	1.951	0	2.754	0.009847	4.163	0.01578	0.1118	1.033	0.03555	0	0.03286	0
ENSMUSG00000030551	Nr2f2	ENSMUST00000089565; ENSMUST00000032768	protein_coding	nuclear receptor subfamily 2, group F, member 2 [Source:MGI Symbol;Acc:MGI:1352452]	NR2F2	2940	0.472	GO:0000122; GO:0001701; GO:0001764; GO:0001893; GO:0001937; GO:0006351; GO:0006355; GO:0006357; GO:0007519; GO:0009566; GO:0009952; GO:0009956; GO:0010596; GO:0030522; GO:0030900; GO:0043401; GO:0045736; GO:0045892; GO:0045893; GO:0048514; GO:0060173; GO:0060674; GO:0060707; GO:0060849	GO:0005634	GO:0001972; GO:0003677; GO:0003700; GO:0003707; GO:0004879; GO:0008270; GO:0042803; GO:0043565; GO:0046872	TRUE	-0.647	4.016e-05	0.00381	1365	1534	1255	1348	1302	1252	2000	2021	2182	2156	18.71	20.66	18.05	18.66	18.48	17.66	27.6	27.93	30.5	29.82
ENSMUSG00000068614	Actc1	ENSMUST00000090269; ENSMUST00000149125	protein_coding	actin, alpha, cardiac muscle 1 [Source:MGI Symbol;Acc:MGI:87905]	ACTC1	888	0.55	GO:0030048; GO:0030240; GO:0031032; GO:0033275; GO:0043066; GO:0055003; GO:0055008; GO:0060047; GO:0060048; GO:0070252	GO:0005615; GO:0005737; GO:0005856; GO:0005884; GO:0005925; GO:0016020; GO:0030017; GO:0031674; GO:0042643; GO:0070062; GO:0072562	GO:0000166; GO:0005515; GO:0005524; GO:0016887; GO:0017022	TRUE	1.772	4.11e-05	0.003875	2513	753.3	4490	1772	1532	4275	377.3	493.6	1361	722.4	114	33.58	213.8	81.2	71.98	199.5	17.24	22.59	63	33.08
ENSMUSG00000035828	Pim3	ENSMUST00000042818	protein_coding	proviral integration site 3 [Source:MGI Symbol;Acc:MGI:1355297]	PIM3	2420	0.62	GO:0006468; GO:0006915; GO:0007049; GO:0007346; GO:0016310; GO:0016572; GO:0043066; GO:0046777; GO:0061179	GO:0005737	GO:0000166; GO:0004672; GO:0004674; GO:0005515; GO:0005524; GO:0016301; GO:0016740	TRUE	0.8624	4.184e-05	0.00392	2334	2250	1669	2612	1385	2686	1035	1215	1118	1352	38.87	36.81	29.16	43.92	23.88	46	17.35	20.4	18.98	22.71
ENSMUSG00000032841	Prr5l	ENSMUST00000154525; ENSMUST00000043845; ENSMUST00000124802; ENSMUST00000141814; ENSMUST00000163762; ENSMUST00000125985; ENSMUST00000144549; ENSMUST00000171088; ENSMUST00000127358; ENSMUST00000140387	protein_coding	proline rich 5 like [Source:MGI Symbol;Acc:MGI:1919696]	PRR5L	1400	0.549	GO:0001933; GO:0001934; GO:0009968; GO:0010762; GO:0014068; GO:0038203	GO:0005622; GO:0005739; GO:0031932	GO:0031625	TRUE	-0.9108	4.349e-05	0.004049	412.6	489.9	314.7	435.1	417.2	353.4	565.5	606.8	947.3	898.4	11.87	13.85	9.503	12.65	12.44	10.46	16.39	17.61	27.8	26.09
ENSMUSG00000062826	Ces2f	ENSMUST00000076384	protein_coding	carboxylesterase 2F [Source:MGI Symbol;Acc:MGI:1919153]		1820	0.502	GO:0008150	GO:0005575	GO:0004620; GO:0010296; GO:0016298; GO:0018731; GO:0018732; GO:0018733; GO:0018734; GO:0034892; GO:0035460; GO:0043905; GO:0043906; GO:0043907; GO:0043908; GO:0047376; GO:0050253; GO:0052767; GO:0052768; GO:0080030; GO:0080031; GO:0080032	FALSE	9.313	4.427e-05	NA	2.166	0	15.79	0	369.3	1.621	0	0	0	0	0.04795	0	0.3668	0	8.468	0.03692	0	0	0	0
ENSMUSG00000035095	Fam167a	ENSMUST00000121288; ENSMUST00000128313	protein_coding	family with sequence similarity 167, member A [Source:MGI Symbol;Acc:MGI:3606565]	FAM167A	2300	0.57	GO:0008150	GO:0005575	GO:0003674	TRUE	1.006	4.451e-05	0.004118	1126	698.1	886.5	847.6	677.6	1340	366.6	374.4	631.2	459.5	19.73	12.01	16.3	15	12.29	24.15	6.468	6.614	11.28	8.125
ENSMUSG00000031725	Ces1f	ENSMUST00000156737; ENSMUST00000140026; ENSMUST00000124066; ENSMUST00000034178; ENSMUST00000151261; ENSMUST00000133879	protein_coding	carboxylesterase 1F [Source:MGI Symbol;Acc:MGI:2142687]		743	0.45	GO:0019626	GO:0005811; GO:0005829	GO:0004620; GO:0010296; GO:0016298; GO:0018731; GO:0018732; GO:0018733; GO:0018734; GO:0034892; GO:0035460; GO:0043905; GO:0043906; GO:0043907; GO:0043908; GO:0047376; GO:0050253; GO:0052767; GO:0052768; GO:0080030; GO:0080031; GO:0080032	TRUE	2.149	4.573e-05	0.004205	585.8	112.3	870.7	112.6	152.5	355.1	80.17	75.11	96.09	72.45	31.77	5.983	49.55	6.166	8.566	19.81	4.378	4.108	5.314	3.965
ENSMUSG00000036334	Igsf10	ENSMUST00000039419; ENSMUST00000194546; ENSMUST00000195983; ENSMUST00000193455	protein_coding	immunoglobulin superfamily, member 10 [Source:MGI Symbol;Acc:MGI:1923481]	IGSF10	6940	0.467	GO:0001503; GO:0042246	GO:0005575; GO:0005576	GO:0003674	TRUE	-0.7648	4.603e-05	0.004208	464.5	598.5	758	622.4	648.2	649.3	1146	1062	1084	910.8	2.697	3.414	4.617	3.65	3.898	3.878	6.7	6.219	6.42	5.337
ENSMUSG00000042808	Gpx2	ENSMUST00000082431	protein_coding	glutathione peroxidase 2 [Source:MGI Symbol;Acc:MGI:106609]	GPX2	1070	0.538	GO:0001659; GO:0002862; GO:0006979; GO:0009609; GO:0051702; GO:0055114	GO:0005737; GO:0005829; GO:0070062	GO:0004601; GO:0004602; GO:0016491	TRUE	1.165	4.792e-05	0.004354	610.2	361.2	717.3	328.2	838.8	607.2	237.3	215.8	317.1	246.3	22.98	13.36	28.34	12.48	32.72	23.52	8.999	8.195	12.18	9.362
ENSMUSG00000025488	Cox8b	ENSMUST00000026561	protein_coding	cytochrome c oxidase subunit VIIIb [Source:MGI Symbol;Acc:MGI:105958]		362	0.558		GO:0005739; GO:0005743; GO:0016020; GO:0016021	GO:0004129	TRUE	2.519	5.167e-05	0.004667	455.9	51.6	597.8	72.84	634	193.7	40.62	46.5	103.9	37.26	50.75	5.642	69.82	8.189	73.09	22.18	4.553	5.219	11.79	4.186
ENSMUSG00000060548	Tnfrsf19	ENSMUST00000111234; ENSMUST00000111236	protein_coding	tumor necrosis factor receptor superfamily, member 19 [Source:MGI Symbol;Acc:MGI:1352474]	TNFRSF19	4340	0.492	GO:0001942; GO:0043123	GO:0005576; GO:0005886; GO:0016020; GO:0016021		TRUE	-0.7761	5.225e-05	0.004691	556.6	738.1	750.1	851.3	752.7	535	1333	1068	1205	1140	5.168	6.732	7.307	7.983	7.238	5.109	12.46	10	11.41	10.68
ENSMUSG00000026413	Pkp1	ENSMUST00000027667; ENSMUST00000163260; ENSMUST00000189805; ENSMUST00000132793	protein_coding	plakophilin 1 [Source:MGI Symbol;Acc:MGI:1328359]	PKP1	2700	0.544	GO:0007155; GO:0016337; GO:0045110	GO:0005634; GO:0005654; GO:0005886; GO:0030054; GO:0030057; GO:0043231; GO:0070062	GO:0005515; GO:0005521	FALSE	9.41	5.257e-05	NA	3.248	0	102.6	0.9459	2717	3.242	0	0	1.951	0	0.04848	0	1.607	0.01426	41.99	0.04977	0	0	0.02969	0
ENSMUSG00000018796	Acsl1	ENSMUST00000133161; ENSMUST00000135955; ENSMUST00000110372; ENSMUST00000152423; ENSMUST00000034046; ENSMUST00000130563; ENSMUST00000110371; ENSMUST00000128746	protein_coding	acyl-CoA synthetase long-chain family member 1 [Source:MGI Symbol;Acc:MGI:102797]	ACSL1	2140	0.5	GO:0001676; GO:0006629; GO:0006631; GO:0006641; GO:0008152; GO:0008610; GO:0010033; GO:0015908; GO:0033211; GO:0042178; GO:0044539; GO:0071902	GO:0005739; GO:0005741; GO:0005777; GO:0005778; GO:0005783; GO:0005886; GO:0016020; GO:0016021; GO:0043231	GO:0000166; GO:0003824; GO:0004467; GO:0005524; GO:0016874; GO:0043758	TRUE	1.827	5.29e-05	0.004721	6842	1260	10410	1605	3316	3659	1131	978.8	1596	1320	128.8	23.31	205.7	30.53	64.67	70.87	21.44	18.59	30.64	25.08
ENSMUSG00000045569	Mc2r	ENSMUST00000052347	protein_coding	melanocortin 2 receptor [Source:MGI Symbol;Acc:MGI:96928]	MC2R	1560	0.429	GO:0007165; GO:0007186; GO:0030819	GO:0005737; GO:0005886; GO:0016020; GO:0016021	GO:0004871; GO:0004930; GO:0004977; GO:0004978	TRUE	6.782	5.417e-05	0.004807	31.94	0	16.92	0	5.447	12.16	0	0	0	0	0.8251	0	0.4585	0	0.1457	0.3231	0	0	0	0
ENSMUSG00000005320	Fgfr4	ENSMUST00000162167; ENSMUST00000005452; ENSMUST00000162967	protein_coding	fibroblast growth factor receptor 4 [Source:MGI Symbol;Acc:MGI:95525]	FGFR4	1450	0.588	GO:0001759; GO:0006468; GO:0008284; GO:0008543; GO:0010628; GO:0010715; GO:0016310; GO:0016477; GO:0018108; GO:0019216; GO:0030324; GO:0042593; GO:0045862; GO:0046777; GO:0048554; GO:0055062; GO:0061144; GO:0070374; GO:0070857; GO:2000188; GO:2000573	GO:0005654; GO:0005737; GO:0005768; GO:0005783; GO:0005794; GO:0005886; GO:0005887; GO:0005911; GO:0016020; GO:0016021; GO:0030133	GO:0000166; GO:0004672; GO:0004713; GO:0004714; GO:0005007; GO:0005515; GO:0005524; GO:0008201; GO:0016301; GO:0016740; GO:0017134	TRUE	-0.9174	5.8e-05	0.005116	977.8	1422	578.6	1407	967.4	981.7	1992	1829	2369	1752	27.17	38.83	16.87	39.48	27.84	28.06	55.76	51.25	67.14	49.14
ENSMUSG00000058624	Gda	ENSMUST00000136258; ENSMUST00000121725; ENSMUST00000087600	protein_coding	guanine deaminase [Source:MGI Symbol;Acc:MGI:95678]	GDA	3080	0.44	GO:0006147; GO:0031116	GO:0070062	GO:0005515; GO:0008270; GO:0008892; GO:0016787; GO:0016810; GO:0046872	TRUE	1.291	5.918e-05	0.00518	1467	760	1280	735	2842	1117	653.1	563.9	525.8	468.9	19.2	9.767	17.57	9.712	38.51	15.03	8.604	7.44	7.015	6.19
ENSMUSG00000012187	Mogat1	ENSMUST00000113524; ENSMUST00000149732; ENSMUST00000012331; ENSMUST00000125458; ENSMUST00000152111; ENSMUST00000134947	protein_coding	monoacylglycerol O-acyltransferase 1 [Source:MGI Symbol;Acc:MGI:1915643]	MOGAT1	799	0.497	GO:0006071; GO:0006629; GO:0006651	GO:0005783; GO:0016020; GO:0016021	GO:0003846; GO:0004144; GO:0016740; GO:0016746; GO:0016747	TRUE	4.544	5.973e-05	0.00518	46.56	1.214	90.23	5.676	5.447	22.7	1.069	0	1.951	1.035	2.348	0.06014	4.775	0.2891	0.2845	1.177	0.05428	0	0.1003	0.05268
ENSMUSG00000041984	Rptn	ENSMUST00000045912	protein_coding	repetin [Source:MGI Symbol;Acc:MGI:1099055]	RPTN	4150	0.467		GO:0001533; GO:0005576; GO:0005578	GO:0005509; GO:0046872	TRUE	7.006	5.975e-05	0.00518	83.92	11.53	28.2	11.35	19880	134.6	11.76	10.73	47.8	32.09	0.8149	0.11	0.2873	0.1113	199.9	1.344	0.115	0.1051	0.4733	0.3144
ENSMUSG00000025509	Pnpla2	ENSMUST00000026583; ENSMUST00000064151; ENSMUST00000169723; ENSMUST00000165487; ENSMUST00000164924; ENSMUST00000164016; ENSMUST00000169665	protein_coding	patatin-like phospholipase domain containing 2 [Source:MGI Symbol;Acc:MGI:1914103]	PNPLA2	1550	0.573	GO:0006629; GO:0008152; GO:0010891; GO:0010898; GO:0016042; GO:0019433; GO:0019915; GO:0034389	GO:0005811; GO:0005829; GO:0005886; GO:0016020; GO:0016021; GO:0043231	GO:0004806; GO:0005515; GO:0016787	TRUE	1.027	6.125e-05	0.005264	8464	5006	7300	4079	3225	5091	2595	2392	2929	2840	220	127.8	199.1	107.1	86.82	136.1	67.94	62.7	77.64	74.51
ENSMUSG00000030935	Acsm3	ENSMUST00000149598; ENSMUST00000106527; ENSMUST00000106529; ENSMUST00000063770; ENSMUST00000154828; ENSMUST00000149766; ENSMUST00000106528; ENSMUST00000106526	protein_coding	acyl-CoA synthetase medium-chain family member 3 [Source:MGI Symbol;Acc:MGI:99538]	ACSM3	2000	0.425	GO:0006629; GO:0006631; GO:0006633; GO:0008152	GO:0005739; GO:0005759	GO:0000166; GO:0003824; GO:0005524; GO:0015645; GO:0016874; GO:0046872; GO:0047760	TRUE	2.859	6.142e-05	0.005264	433.1	106.8	911.3	35.95	139.4	101.3	50.24	57.23	17.56	32.09	8.727	2.114	19.27	0.7314	2.91	2.1	1.019	1.163	0.3608	0.6524
ENSMUSG00000038754	Elovl3	ENSMUST00000043739	protein_coding	elongation of very long chain fatty acids (FEN1/Elo2, SUR4/Elo3, yeast)-like 3 [Source:MGI Symbol;Acc:MGI:1195976]	ELOVL3	1490	0.487	GO:0006629; GO:0006631; GO:0006633; GO:0019367; GO:0034625; GO:0034626; GO:0042761	GO:0005783; GO:0016020; GO:0016021	GO:0016740	TRUE	8.232	6.292e-05	0.005361	107.7	0	64.29	0	0	11.35	0	0	0	0	2.914	0	1.824	0	0	0.3157	0	0	0	0
ENSMUSG00000050463	Krt78	ENSMUST00000164932	protein_coding	keratin 78 [Source:MGI Symbol;Acc:MGI:1917529]	KRT78	3430	0.57	GO:0008150	GO:0005615; GO:0070062	GO:0003674	FALSE	8.494	6.36e-05	NA	8.121	4.249	2.256	0.9459	4668	3.242	2.138	3.577	2.439	0	0.09541	0.04904	0.02781	0.01122	56.8	0.03918	0.02529	0.04237	0.02922	0
ENSMUSG00000078566	Bnip3	ENSMUST00000106112; ENSMUST00000130500; ENSMUST00000125359; ENSMUST00000141223; ENSMUST00000148970	protein_coding	BCL2/adenovirus E1B interacting protein 3 [Source:MGI Symbol;Acc:MGI:109326]	BNIP3	720	0.509	GO:0001666; GO:0006915; GO:0008219; GO:0008626; GO:0010637; GO:0010666; GO:0010821; GO:0035694; GO:0043065; GO:0043066; GO:0043068; GO:0043243; GO:0043653; GO:0045837; GO:0046902; GO:0048102; GO:0050873; GO:0051402; GO:0051607; GO:0070301; GO:0071279; GO:0071456; GO:0072593; GO:0090141; GO:0090200; GO:0097193; GO:0097345; GO:1901998; GO:1903715; GO:1990144; GO:2000378	GO:0005622; GO:0005634; GO:0005635; GO:0005654; GO:0005737; GO:0005739; GO:0005740; GO:0005741; GO:0005783; GO:0016020; GO:0016021; GO:0030425; GO:0031307; GO:0031966; GO:0097481	GO:0005515; GO:0042802; GO:0042803; GO:0046982; GO:0051020	TRUE	0.8716	6.416e-05	0.005437	1610	1233	2154	2042	1975	1231	988.8	1104	723.4	894.2	90.12	67.81	126.5	115.4	114.5	70.88	55.72	62.3	41.28	50.51
ENSMUSG00000074156	Ces1h	ENSMUST00000145041	protein_coding	carboxylesterase 1H [Source:MGI Symbol;Acc:MGI:1922954]		1120	0.45	GO:0008150	GO:0005575		FALSE	6.916	6.597e-05	NA	5.414	0.607	38.35	1.892	635.1	5.674	0	0	1.951	1.035	0.1948	0.02145	1.448	0.06874	23.66	0.21	0	0	0.07159	0.03758
ENSMUSG00000026473	Glul	ENSMUST00000139476; ENSMUST00000153134; ENSMUST00000086199; ENSMUST00000154576; ENSMUST00000140685	protein_coding	glutamate-ammonia ligase (glutamine synthetase) [Source:MGI Symbol;Acc:MGI:95739]	GLUL	969	0.512	GO:0006536; GO:0006542; GO:0006807; GO:0008283; GO:0009267; GO:0009749; GO:0019676; GO:0032024; GO:0050679; GO:0051260; GO:0051968	GO:0005634; GO:0005737; GO:0005739; GO:0005791; GO:0042995; GO:0043005; GO:0043204; GO:0043209; GO:0043231; GO:0043234; GO:0043679; GO:0044297; GO:0070062; GO:0097386	GO:0000166; GO:0000287; GO:0003824; GO:0004351; GO:0004356; GO:0005515; GO:0005524; GO:0016595; GO:0016829; GO:0016874; GO:0030145; GO:0042802; GO:0045503	TRUE	0.9433	6.649e-05	0.005574	26360	21860	27550	26930	15310	18630	11990	12360	10750	11980	1096	892.8	1202	1131	659.4	796.8	502.2	518.3	455.9	502.6
ENSMUSG00000038402	Foxf2	ENSMUST00000042054	protein_coding	forkhead box F2 [Source:MGI Symbol;Acc:MGI:1347479]	FOXF2	2360	0.598	GO:0006351; GO:0006355; GO:0006366; GO:0030198; GO:0042249; GO:0045892; GO:0045893; GO:0045944; GO:0048566; GO:0048596; GO:0048806; GO:0060021	GO:0005634; GO:0005667	GO:0000977; GO:0001228; GO:0003677; GO:0003700; GO:0008134; GO:0043565	TRUE	-0.9362	6.673e-05	0.005574	471.6	566.9	259.4	446.5	384.5	509.1	677.7	748.7	1050	871.5	8.052	9.509	4.647	7.699	6.8	8.94	11.65	12.89	18.28	15.02
ENSMUSG00000018924	Alox15	ENSMUST00000019068; ENSMUST00000130000	protein_coding	arachidonate 15-lipoxygenase [Source:MGI Symbol;Acc:MGI:87997]	ALOX15	1420	0.541	GO:0001503; GO:0002820; GO:0006629; GO:0006631; GO:0006646; GO:0010811; GO:0019369; GO:0019372; GO:0030282; GO:0030838; GO:0034116; GO:0034976; GO:0035358; GO:0035963; GO:0042060; GO:0043277; GO:0051122; GO:0055114; GO:0070374; GO:0071277; GO:1901074; GO:2001303	GO:0005737; GO:0005811; GO:0005829; GO:0005886; GO:0016020; GO:0031234	GO:0004052; GO:0005506; GO:0005546; GO:0008289; GO:0016491; GO:0016702; GO:0046872; GO:0047977; GO:0050473; GO:0051120; GO:0051213	TRUE	4.43	6.689e-05	0.005574	868.4	6.07	1113	231.8	4536	99.71	37.41	16.69	131.7	21.74	24.64	0.1692	33.15	6.642	133.3	2.91	1.069	0.4776	3.811	0.6224
ENSMUSG00000061100	Retnla	ENSMUST00000023329	protein_coding	resistin like alpha [Source:MGI Symbol;Acc:MGI:1888504]		598	0.467		GO:0005576	GO:0005179	TRUE	1.615	7.011e-05	0.005787	1108	223.4	409.4	275.3	790.9	1018	147.5	227.7	227.3	220.5	74.68	14.79	28.95	18.73	55.19	70.57	10.01	15.47	15.62	14.99
ENSMUSG00000021125	Arg2	ENSMUST00000021550	protein_coding	arginase type II [Source:MGI Symbol;Acc:MGI:1330806]	ARG2	1430	0.461	GO:0000050; GO:0006525; GO:0006941; GO:0010963; GO:0019547; GO:0045988; GO:0051001	GO:0005739	GO:0004053; GO:0016787; GO:0016813; GO:0046872; GO:0050998	TRUE	0.9015	7.021e-05	0.005787	549	547.5	469.2	612	690.7	563.4	305.7	385.1	233.2	296	15.47	15.16	13.87	17.42	20.16	16.33	8.675	10.94	6.7	8.418
ENSMUSG00000009900	Wnt3a	ENSMUST00000010044	protein_coding	wingless-type MMTV integration site family, member 3A [Source:MGI Symbol;Acc:MGI:98956]	WNT3A	2760	0.57	GO:0001649; GO:0001701; GO:0001756; GO:0001819; GO:0001934; GO:0001947; GO:0002092; GO:0003136; GO:0007165; GO:0007267; GO:0007275; GO:0007368; GO:0007409; GO:0007411; GO:0007498; GO:0008284; GO:0009887; GO:0009952; GO:0010387; GO:0010977; GO:0016055; GO:0021527; GO:0021766; GO:0021846; GO:0021874; GO:0021904; GO:0030097; GO:0030168; GO:0030198; GO:0030509; GO:0030879; GO:0030890; GO:0032092; GO:…	GO:0005576; GO:0005578; GO:0005615; GO:0009986	GO:0003713; GO:0005102; GO:0005109; GO:0005110; GO:0005515; GO:0019904; GO:0048018	TRUE	-1.084	7.091e-05	0.005813	146.7	275	128.6	210	208.1	172.7	288.6	419.7	437.1	460.6	2.142	3.944	1.97	3.096	3.146	2.593	4.243	6.178	6.507	6.786
ENSMUSG00000034829	Nxnl1	ENSMUST00000163659; ENSMUST00000048243	protein_coding	nucleoredoxin-like 1 [Source:MGI Symbol;Acc:MGI:1924446]	NXNL1	2530	0.523	GO:0045494	GO:0005634; GO:0005739; GO:0016020		TRUE	5.078	7.242e-05	0.005904	40.61	0.607	76.7	2.838	6.536	9.727	0	0	0.9756	1.035	0.6468	0.009497	1.282	0.04565	0.1078	0.1594	0	0	0.01584	0.01664
ENSMUSG00000063130	Calml3	ENSMUST00000077698	protein_coding	calmodulin-like 3 [Source:MGI Symbol;Acc:MGI:1917655]	CALML3	1430	0.511	GO:0008150	GO:0070062	GO:0005509; GO:0046872	TRUE	4.842	7.484e-05	0.006069	64.43	17.6	439.9	8.513	3047	120.8	7.482	17.88	43.9	14.49	1.816	0.4873	13.01	0.2423	88.92	3.501	0.2123	0.5081	1.261	0.4121
ENSMUSG00000026822	Lcn2	ENSMUST00000144569; ENSMUST00000147219; ENSMUST00000136509; ENSMUST00000050785; ENSMUST00000155830; ENSMUST00000192241	protein_coding	lipocalin 2 [Source:MGI Symbol;Acc:MGI:96757]	LCN2	926	0.534	GO:0002376; GO:0006810; GO:0006811; GO:0006915; GO:0009615; GO:0009635; GO:0010628; GO:0015891; GO:0031346; GO:0042493; GO:0045087; GO:0055072; GO:0070207; GO:0070301; GO:0097192	GO:0005576; GO:0005615; GO:0005623; GO:0005829; GO:0070062	GO:0002020; GO:0005215; GO:0005506; GO:0005515; GO:0036094; GO:0042803	TRUE	0.8348	7.535e-05	0.006078	3231	1850	1816	2531	3105	3325	1366	1378	1504	1633	140.6	79.09	82.91	111.2	139.9	148.8	59.86	60.48	66.76	71.72
ENSMUSG00000023019	Gpd1	ENSMUST00000162194; ENSMUST00000161768; ENSMUST00000023760	protein_coding	glycerol-3-phosphate dehydrogenase 1 (soluble) [Source:MGI Symbol;Acc:MGI:95679]	GPD1	1610	0.581	GO:0005975; GO:0006072; GO:0006094; GO:0006116; GO:0006127; GO:0006734; GO:0045821; GO:0046168; GO:0046486; GO:0055114; GO:0071320; GO:0071356	GO:0005622; GO:0005623; GO:0005737; GO:0005739; GO:0005829; GO:0009331; GO:0070062	GO:0004367; GO:0004368; GO:0016491; GO:0016616; GO:0042803; GO:0051287	TRUE	2.522	7.831e-05	0.006282	6453	642.2	10470	550.5	1455	2382	502.4	565.1	898.5	543.4	161.5	15.79	274.9	13.92	37.73	61.31	12.66	14.26	22.93	13.72
ENSMUSG00000044748	Defb1	ENSMUST00000051017	protein_coding	defensin beta 1 [Source:MGI Symbol;Acc:MGI:1096878]		872	0.397	GO:0006952; GO:0009617; GO:0042742; GO:0045087	GO:0005576		FALSE	7.566	7.856e-05	NA	2.166	0	56.4	0	54.47	3.242	0	0	0	0	0.1001	0	2.734	0	2.607	0.1541	0	0	0	0
ENSMUSG00000026579	F5	ENSMUST00000086040	protein_coding	coagulation factor V [Source:MGI Symbol;Acc:MGI:88382]	F5	7430	0.462	GO:0006508; GO:0007596; GO:0007599; GO:0008015; GO:0030168	GO:0005576; GO:0005615; GO:0005783; GO:0005794; GO:0016020; GO:0031091; GO:1903561	GO:0004252; GO:0005507; GO:0046872	TRUE	3.033	7.914e-05	0.006305	419.1	67.38	579.7	149.5	2503	118.4	95.13	45.3	98.05	69.35	2.273	0.359	3.299	0.8186	14.06	0.6602	0.5195	0.2478	0.5422	0.3795
ENSMUSG00000030144	Clec4d	ENSMUST00000032240	protein_coding	C-type lectin domain family 4, member d [Source:MGI Symbol;Acc:MGI:1298389]	CLEC4D	1340	0.403	GO:0002250; GO:0002292; GO:0002376; GO:0038094; GO:0042742; GO:0045087	GO:0005886; GO:0016020; GO:0016021	GO:0030246; GO:0034987	TRUE	1.909	7.942e-05	0.006305	200.3	180.9	145.5	292.3	921.6	171.9	93	89.42	77.56	76.59	6.024	5.344	4.591	8.877	28.7	5.315	2.816	2.711	2.378	2.324
ENSMUSG00000033508	Asprv1	ENSMUST00000043400	protein_coding	aspartic peptidase, retroviral-like 1 [Source:MGI Symbol;Acc:MGI:1915105]	ASPRV1	1530	0.55	GO:0006508; GO:0016485; GO:0043588	GO:0016020; GO:0016021	GO:0004190; GO:0008233; GO:0016787; GO:0042500	TRUE	5.697	8.034e-05	0.006344	29.78	56.45	28.2	74.73	7981	36.48	24.59	31	23.41	24.84	0.7843	1.461	0.7792	1.988	217.7	0.9882	0.652	0.8232	0.6288	0.6602
ENSMUSG00000028859	Csf3r	ENSMUST00000030673; ENSMUST00000106162; ENSMUST00000140426; ENSMUST00000153968	protein_coding	colony stimulating factor 3 receptor (granulocyte) [Source:MGI Symbol;Acc:MGI:1339755]	CSF3R	2060	0.549	GO:0007155; GO:0030593; GO:0045637	GO:0016020; GO:0016021	GO:0004896	TRUE	1.189	8.257e-05	0.006486	1715	1636	1066	2267	4164	1423	815.6	788.1	1012	948.1	33.55	31.45	21.88	44.79	84.35	28.64	16.06	15.54	20.18	18.72
ENSMUSG00000043165	Lor	ENSMUST00000058150	protein_coding	loricrin [Source:MGI Symbol;Acc:MGI:96816]		1780	0.683	GO:0031424	GO:0001533; GO:0005737; GO:0009898	GO:0005200; GO:0030280	TRUE	6.255	8.709e-05	0.006806	18.95	10.32	5.64	2.838	2044	17.02	4.276	1.192	4.878	7.245	0.429	0.2295	0.1339	0.06488	47.91	0.3964	0.09747	0.02722	0.1126	0.1655
ENSMUSG00000067006	Serpinb5	ENSMUST00000112730; ENSMUST00000112729; ENSMUST00000086701; ENSMUST00000188745	protein_coding	serine (or cysteine) peptidase inhibitor, clade B, member 5 [Source:MGI Symbol;Acc:MGI:109579]	SERPINB5	2110	0.401	GO:0002009; GO:0010951; GO:0030198; GO:0050678; GO:0060512	GO:0005576; GO:0005615; GO:0005737; GO:0070062	GO:0004867	FALSE	8.276	8.845e-05	NA	3.79	0	130.8	0	1076	3.242	0	0	0.9756	1.035	0.07238	0	2.622	0	21.29	0.06369	0	0	0.019	0.01995
ENSMUSG00000041220	Elovl6	ENSMUST00000071402; ENSMUST00000198369; ENSMUST00000197235; ENSMUST00000197070; ENSMUST00000199910	protein_coding	ELOVL family member 6, elongation of long chain fatty acids (yeast) [Source:MGI Symbol;Acc:MGI:2156528]	ELOVL6	2400	0.486	GO:0006629; GO:0006631; GO:0006633; GO:0019367; GO:0030497; GO:0042759	GO:0005783; GO:0016020; GO:0016021; GO:0030176	GO:0009922; GO:0016740; GO:0016747	TRUE	2.737	8.917e-05	0.00692	1236	176.6	5359	243.1	569.7	822	184.9	186	269.7	186.3	20.74	2.913	94.4	4.122	9.907	14.2	3.126	3.149	4.618	3.157
ENSMUSG00000005800	Mmp8	ENSMUST00000018765	protein_coding	matrix metallopeptidase 8 [Source:MGI Symbol;Acc:MGI:1202395]	MMP8	2450	0.434	GO:0006508; GO:0030574	GO:0005576; GO:0005578; GO:0005615; GO:0031012	GO:0004222; GO:0004252; GO:0005509; GO:0008233; GO:0008237; GO:0008270; GO:0016787; GO:0046872	TRUE	1.642	8.987e-05	0.00692	124.5	213.7	181.6	373.6	508.7	161.3	105.8	85.84	84.88	54.86	2.048	3.452	3.134	6.207	8.666	2.729	1.753	1.424	1.424	0.9105
ENSMUSG00000024049	Myom1	ENSMUST00000179759; ENSMUST00000073211; ENSMUST00000024847	protein_coding	myomesin 1 [Source:MGI Symbol;Acc:MGI:1341430]	MYOM1	5420	0.505	GO:0002230; GO:0006936; GO:0098779	GO:0005737; GO:0005856; GO:0030017; GO:0031430; GO:0032982	GO:0005200; GO:0042802; GO:0042803	TRUE	2.297	8.993e-05	0.00692	1274	335.1	1564	702.8	6058	1299	225.5	239.6	706.3	331.2	9.471	2.447	12.2	5.277	46.65	9.937	1.688	1.797	5.355	2.485
ENSMUSG00000029090	Adgra3	ENSMUST00000196915; ENSMUST00000196177; ENSMUST00000198818; ENSMUST00000196229; ENSMUST00000030971; ENSMUST00000199132; ENSMUST00000198868	protein_coding	adhesion G protein-coupled receptor A3 [Source:MGI Symbol;Acc:MGI:1917943]	ADGRA3	1390	0.53	GO:0007165; GO:0007166; GO:0007186	GO:0005886; GO:0009897; GO:0016020; GO:0016021	GO:0004871; GO:0004888; GO:0004930	TRUE	-0.696	9.277e-05	0.007103	1067	1425	1179	1423	995.7	1395	2144	1765	1918	2211	30.92	40.57	35.85	41.65	29.89	41.6	62.59	51.58	56.7	64.68
ENSMUSG00000071226	Cecr2	ENSMUST00000143563; ENSMUST00000129803; ENSMUST00000112686; ENSMUST00000148346; ENSMUST00000100993; ENSMUST00000135109; ENSMUST00000124634	protein_coding	cat eye syndrome chromosome region, candidate 2 [Source:MGI Symbol;Acc:MGI:1923799]	CECR2	3120	0.489	GO:0001842; GO:0001843; GO:0007338; GO:0021915; GO:0043044; GO:0060122; GO:0090102; GO:0097194	GO:0005634; GO:0005719; GO:0031010; GO:0090537	GO:0003674	TRUE	0.675	9.365e-05	0.007129	1253	1374	1261	1367	1558	1350	946	877.5	760.5	803.2	16.18	17.43	17.09	17.83	20.84	17.93	12.3	11.43	10.02	10.47
ENSMUSG00000012705	Retn	ENSMUST00000012849; ENSMUST00000169234	protein_coding	resistin [Source:MGI Symbol;Acc:MGI:1888506]	RETN	1010	0.504	GO:0010714; GO:0014911; GO:0032868; GO:0045444; GO:0048661; GO:0050806; GO:2000252; GO:2000872	GO:0005576; GO:0005615; GO:0005634; GO:0070062	GO:0005179	TRUE	5.224	9.421e-05	0.007129	1784	2.428	1008	2.838	61	626.6	3.207	5.961	43.41	7.245	71.18	0.09516	42.21	0.1143	2.521	25.71	0.1288	0.2398	1.766	0.2917
ENSMUSG00000022053	Ebf2	ENSMUST00000022637; ENSMUST00000176029; ENSMUST00000177231; ENSMUST00000176161	protein_coding	early B cell factor 2 [Source:MGI Symbol;Acc:MGI:894332]	EBF2	3590	0.495	GO:0001709; GO:0006351; GO:0006355; GO:0006366; GO:0007275; GO:0035563; GO:0045893; GO:0045944; GO:0050873; GO:0060612	GO:0005634	GO:0000978; GO:0001077; GO:0003677; GO:0003682; GO:0005515; GO:0046872; GO:0046983	TRUE	3.427	9.452e-05	0.007129	86.63	10.32	269.6	13.24	46.84	29.99	5.345	3.577	10.73	7.245	0.9723	0.1138	3.175	0.1501	0.5445	0.3463	0.06041	0.04048	0.1228	0.08207
ENSMUSG00000079017	Ifi27l2a	ENSMUST00000055071	protein_coding	interferon, alpha-inducible protein 27 like 2A [Source:MGI Symbol;Acc:MGI:1924183]		463	0.529	GO:0007568; GO:0009615	GO:0005575; GO:0016020; GO:0016021	GO:0003674	TRUE	1.843	9.722e-05	0.007248	3576	568.8	1716	368.9	703.7	1241	316.4	429.2	467.8	286.7	311.2	48.63	156.7	32.43	63.43	111.1	27.73	37.67	41.52	25.18
ENSMUSG00000045027	Prss22	ENSMUST00000041649	protein_coding	protease, serine 22 [Source:MGI Symbol;Acc:MGI:1918085]	PRSS22	1320	0.576	GO:0006508	GO:0005575	GO:0004252; GO:0008233; GO:0008236; GO:0016787	TRUE	3.775	9.808e-05	0.007248	145.1	7.891	50.76	6.622	9.804	18.64	4.276	1.192	3.415	2.07	4.43	0.2366	1.626	0.2041	0.31	0.5854	0.1314	0.0367	0.1063	0.06377
ENSMUSG00000051596	Otop1	ENSMUST00000187863; ENSMUST00000185357; ENSMUST00000114099; ENSMUST00000063136	protein_coding	otopetrin 1 [Source:MGI Symbol;Acc:MGI:2388363]	OTOP1	2870	0.507	GO:0009590; GO:0031214; GO:0042472	GO:0005576; GO:0016020; GO:0016021		TRUE	7.146	9.833e-05	0.007248	75.8	0	339.5	0	3.268	12.97	0	0	0.4878	1.035	1.064	0	5.001	0	0.04752	0.1873	0	0	0.006984	0.01467
ENSMUSG00000030433	Sbk2	ENSMUST00000183170; ENSMUST00000032598; ENSMUST00000182837; ENSMUST00000182214	protein_coding	SH3-binding domain kinase family, member 2 [Source:MGI Symbol;Acc:MGI:2685925]	SBK2	1140	0.582	GO:0000165; GO:0000187; GO:0006468; GO:0007346; GO:0016310; GO:0023014; GO:0031098; GO:0042981	GO:0005737	GO:0000166; GO:0004672; GO:0004674; GO:0004708; GO:0005524; GO:0016301; GO:0016740	TRUE	3.81	9.861e-05	0.007248	92.58	10.32	127.5	27.43	985.9	85.93	5.345	9.538	31.71	14.49	3.273	0.3583	4.727	0.9793	36.09	3.124	0.1902	0.34	1.143	0.5169
ENSMUSG00000002100	Mybpc3	ENSMUST00000169776; ENSMUST00000137942; ENSMUST00000111430	protein_coding	myosin binding protein C, cardiac [Source:MGI Symbol;Acc:MGI:102844]	MYBPC3	4150	0.565	GO:0002027; GO:0003007; GO:0006936; GO:0007155; GO:0008016; GO:0031034; GO:0045214; GO:0055010; GO:0060048	GO:0005856; GO:0005863; GO:0030016; GO:0030017; GO:0031672; GO:0032982	GO:0003779; GO:0005200; GO:0005515; GO:0008307; GO:0017022; GO:0032036; GO:0042802; GO:0046872	TRUE	3.101	9.872e-05	0.007248	144.6	35.21	712.8	93.65	42.49	331.5	8.551	16.69	62.44	14.49	1.404	0.3358	7.262	0.9184	0.4272	3.311	0.08361	0.1634	0.6182	0.142
ENSMUSG00000026510	Trp53bp2	ENSMUST00000117245; ENSMUST00000191804; ENSMUST00000191626	protein_coding	transformation related protein 53 binding protein 2 [Source:MGI Symbol;Acc:MGI:2138319]	TP53BP2	2540	0.527	GO:0006915; GO:0007049; GO:0007417; GO:0007507; GO:0009792; GO:0010212; GO:0072332; GO:1900119; GO:1901216	GO:0005634; GO:0005737; GO:0048471	GO:0002039; GO:0017124; GO:0042802; GO:0051059	TRUE	-0.7291	9.907e-05	0.007248	1709	2735	2108	1784	2075	2065	2716	3576	3582	3824	27.11	42.62	35.09	28.58	34.1	33.7	43.39	57.2	57.95	61.23
ENSMUSG00000042190	Cmklr1	ENSMUST00000132065; ENSMUST00000047936; ENSMUST00000142854; ENSMUST00000151460	protein_coding	chemokine-like receptor 1 [Source:MGI Symbol;Acc:MGI:109603]	CMKLR1	1170	0.544	GO:0006935; GO:0007165; GO:0007186; GO:0010759; GO:0032088; GO:0032695; GO:0045600; GO:0050848	GO:0005886; GO:0016020; GO:0016021	GO:0004871; GO:0004930; GO:0004950	TRUE	-0.7606	9.97e-05	0.007248	2467	2960	1667	2508	2422	2351	3884	3428	4624	4206	84.97	100.2	60.24	87.23	86.38	83.28	134.7	119	162.4	146.2
ENSMUSG00000017697	Ada	ENSMUST00000156939; ENSMUST00000017841	protein_coding	adenosine deaminase [Source:MGI Symbol;Acc:MGI:87916]	ADA	1120	0.524	GO:0001666; GO:0001701; GO:0001821; GO:0001829; GO:0001889; GO:0001890; GO:0002314; GO:0002636; GO:0002686; GO:0002906; GO:0006154; GO:0006157; GO:0007155; GO:0009117; GO:0009168; GO:0010460; GO:0030324; GO:0030890; GO:0032261; GO:0033089; GO:0033197; GO:0033632; GO:0042110; GO:0042323; GO:0043066; GO:0043103; GO:0043278; GO:0045580; GO:0045582; GO:0045987; GO:0046061; GO:0046085; GO:0046101; GO:…	GO:0005615; GO:0005737; GO:0005764; GO:0005886; GO:0009897; GO:0009986; GO:0016020; GO:0030054; GO:0031410; GO:0032839; GO:0043025	GO:0001883; GO:0004000; GO:0008270; GO:0016787; GO:0019239; GO:0046872	TRUE	4.183	9.995e-05	0.007248	224.1	275	186.1	342.4	11790	232.6	98.34	115.6	126.3	132.5	8.065	9.718	7.025	12.44	439.2	8.609	3.563	4.196	4.635	4.81
ENSMUSG00000031445	Proz	ENSMUST00000033822	protein_coding	protein Z, vitamin K-dependent plasma glycoprotein [Source:MGI Symbol;Acc:MGI:1860488]	PROZ	2400	0.517	GO:0006508; GO:0007596; GO:0007599	GO:0005576; GO:0070062	GO:0004252; GO:0005509	TRUE	1.882	0.0001019	0.007351	155.4	74.66	46.24	86.08	114.4	121.6	25.65	17.88	26.34	37.26	2.609	1.231	0.8146	1.46	1.989	2.1	0.4337	0.3028	0.451	0.6313
ENSMUSG00000024210	Ip6k3	ENSMUST00000025046	protein_coding	inositol hexaphosphate kinase 3 [Source:MGI Symbol;Acc:MGI:3045325]	IP6K3	2310	0.553	GO:0006468; GO:0016310; GO:0032958; GO:0046488	GO:0005634; GO:0005737	GO:0000166; GO:0000831; GO:0000832; GO:0005524; GO:0008440; GO:0016301; GO:0016740; GO:0052723; GO:0052724	TRUE	1.635	0.0001024	0.007351	137.5	120.8	93.62	189.2	317	148.3	59.86	47.69	61.46	44.51	2.399	2.07	1.713	3.333	5.727	2.662	1.051	0.8388	1.093	0.7835
ENSMUSG00000074218	Cox7a1	ENSMUST00000098594	protein_coding	cytochrome c oxidase subunit VIIa 1 [Source:MGI Symbol;Acc:MGI:1316714]	COX7A1	364	0.544	GO:0055114; GO:1902600	GO:0005739; GO:0005743; GO:0005746; GO:0016020; GO:0016021	GO:0004129; GO:0009055	TRUE	2.168	0.0001033	0.007351	196.5	57.67	495.2	126.8	564.3	260.2	24.59	57.23	109.3	55.89	21.76	6.271	57.51	14.17	64.7	29.63	2.741	6.388	12.33	6.244
ENSMUSG00000034522	Zfp395	ENSMUST00000066994	protein_coding	zinc finger protein 395 [Source:MGI Symbol;Acc:MGI:2682318]	ZNF395	4230	0.544	GO:0006357	GO:0005634; GO:0005737	GO:0000978; GO:0003677	TRUE	-0.7433	0.0001033	0.007351	667	780	488.4	550.5	601.3	736.9	944.9	1032	1145	1120	6.354	7.299	4.881	5.297	5.933	7.22	9.064	9.918	11.13	10.77
ENSMUSG00000027346	Gpcpd1	ENSMUST00000131617; ENSMUST00000060955; ENSMUST00000124632; ENSMUST00000148833; ENSMUST00000124107; ENSMUST00000110142; ENSMUST00000028822; ENSMUST00000127712; ENSMUST00000140867; ENSMUST00000145694; ENSMUST00000110136; ENSMUST00000110135; ENSMUST00000149854	protein_coding	glycerophosphocholine phosphodiesterase GDE1 homolog (S. cerevisiae) [Source:MGI Symbol;Acc:MGI:104898]	GPCPD1	2440	0.425	GO:0006629; GO:0007519	GO:0005737	GO:0008081; GO:0016787; GO:0030246; GO:0047389; GO:2001070	TRUE	0.7633	0.0001056	0.007475	1819	1754	2471	2789	2921	2381	1432	1484	1183	1415	30.03	28.45	42.82	46.51	49.95	40.44	23.82	24.72	19.93	23.58
ENSMUSG00000060187	Lrrc10	ENSMUST00000073834	protein_coding	leucine rich repeat containing 10 [Source:MGI Symbol;Acc:MGI:2448063]	LRRC10	1430	0.562	GO:0055013	GO:0005634; GO:0005739; GO:0005856; GO:0030016; GO:0030017	GO:0003779; GO:0051393	TRUE	4.294	0.0001067	0.007524	37.36	6.07	81.21	32.16	7.626	133.8	0	0	8.292	0	1.053	0.168	2.401	0.9153	0.2225	3.877	0	0	0.2383	0
ENSMUSG00000031698	Mylk3	ENSMUST00000121972; ENSMUST00000122452; ENSMUST00000138825; ENSMUST00000034133; ENSMUST00000137290	protein_coding	myosin light chain kinase 3 [Source:MGI Symbol;Acc:MGI:2443063]	MYLK3	1970	0.515	GO:0002528; GO:0006468; GO:0016310; GO:0045214; GO:0048769; GO:0055003; GO:0060298; GO:0071347	GO:0005737; GO:0005829; GO:0015629	GO:0000166; GO:0004672; GO:0004674; GO:0004683; GO:0004687; GO:0005524; GO:0016301; GO:0016740	TRUE	1.624	0.0001077	0.007552	197.6	134.1	579.7	168.4	521.8	372.1	79.1	90.61	139.5	110.7	4.042	2.696	12.44	3.478	11.05	7.828	1.629	1.869	2.91	2.286
ENSMUSG00000057719	Sh3rf2	ENSMUST00000128066; ENSMUST00000074679; ENSMUST00000072008; ENSMUST00000132681	protein_coding	SH3 domain containing ring finger 2 [Source:MGI Symbol;Acc:MGI:2444628]	SH3RF2	2720	0.515	GO:0010923	GO:0005654	GO:0004864; GO:0008157; GO:0008270; GO:0008766; GO:0016874; GO:0018169; GO:0019902; GO:0043773; GO:0043774; GO:0046872; GO:0070735; GO:0070736; GO:0070737; GO:0070738; GO:0070739; GO:0070740	TRUE	-0.8184	0.0001093	0.00763	494.3	698.7	629.4	530.7	620.9	415	717.3	1174	912.7	1156	7.323	10.17	9.783	7.94	9.527	6.324	10.7	17.54	13.79	17.28
ENSMUSG00000051439	Cd14	ENSMUST00000061829	protein_coding	CD14 antigen [Source:MGI Symbol;Acc:MGI:88318]	CD14	1570	0.532	GO:0002237; GO:0002376; GO:0006954; GO:0032760; GO:0034612; GO:0045087; GO:0045807; GO:0050715; GO:0071222; GO:0071223	GO:0005615; GO:0005886; GO:0009986; GO:0016020; GO:0031225; GO:0045121; GO:0070062	GO:0001530; GO:0070891	TRUE	1.119	0.0001161	0.008067	1168	440.1	788.4	454	1206	844.7	413.7	315.9	405.4	352.9	29.99	11.1	21.23	11.77	32.06	22.3	10.69	8.177	10.61	9.142
ENSMUSG00000049001	Ndnf	ENSMUST00000054351; ENSMUST00000169795	protein_coding	neuron-derived neurotrophic factor [Source:MGI Symbol;Acc:MGI:1915419]	NDNF	2620	0.449	GO:0001764; GO:0007399; GO:0010811; GO:0010976; GO:0016049; GO:0019800; GO:0030198; GO:0043524	GO:0005576; GO:0005578	GO:0005539; GO:0008201	TRUE	-0.7349	0.0001166	0.008067	1023	1644	1346	1169	1465	1290	1624	2793	2177	2157	15.74	24.84	21.71	18.16	23.34	20.4	25.15	43.32	34.14	33.48
ENSMUSG00000034842	Art3	ENSMUST00000145072; ENSMUST00000120193; ENSMUST00000119587; ENSMUST00000138687; ENSMUST00000117108; ENSMUST00000120781; ENSMUST00000129222; ENSMUST00000118106; ENSMUST00000126281; ENSMUST00000154245; ENSMUST00000120416; ENSMUST00000113083; ENSMUST00000135528; ENSMUST00000121096; ENSMUST00000138003; ENSMUST00000152041; ENSMUST00000125462; ENSMUST00000124509; ENSMUST00000128246	protein_coding	ADP-ribosyltransferase 3 [Source:MGI Symbol;Acc:MGI:1202729]	ART3	1020	0.468	GO:0006471; GO:0008150	GO:0005886; GO:0016020; GO:0031225; GO:0070062	GO:0003674; GO:0003956; GO:0016740; GO:0016757	TRUE	1.016	0.000119	0.008178	978.3	655.6	1676	694.3	862.8	844.7	586.8	372	501	402.6	38.65	25.44	69.47	27.7	35.3	34.32	23.34	14.82	20.18	16.05
ENSMUSG00000055254	Ntrk2	ENSMUST00000079828; ENSMUST00000109838	protein_coding	neurotrophic tyrosine kinase, receptor, type 2 [Source:MGI Symbol;Acc:MGI:97384]	NTRK2	7770	0.485	GO:0001570; GO:0001764; GO:0006468; GO:0007169; GO:0007275; GO:0007399; GO:0007528; GO:0007612; GO:0007616; GO:0007631; GO:0008284; GO:0010628; GO:0010976; GO:0014047; GO:0014068; GO:0016310; GO:0018108; GO:0019222; GO:0021954; GO:0021987; GO:0030154; GO:0030182; GO:0031547; GO:0033138; GO:0035584; GO:0038179; GO:0042490; GO:0043087; GO:0043408; GO:0043410; GO:0043524; GO:0046548; GO:0046777; GO:…	GO:0005622; GO:0005623; GO:0005737; GO:0005768; GO:0005791; GO:0005829; GO:0005886; GO:0005887; GO:0009986; GO:0014069; GO:0016020; GO:0016021; GO:0030424; GO:0030425; GO:0030426; GO:0043025; GO:0043195; GO:0043197; GO:0043204; GO:0043235; GO:0043679; GO:0045211; GO:0048786; GO:0060076; GO:0097481	GO:0000166; GO:0004672; GO:0004713; GO:0004714; GO:0005030; GO:0005515; GO:0005524; GO:0016301; GO:0016740; GO:0030971; GO:0042803; GO:0043121; GO:0048403; GO:0060175	TRUE	1.326	0.0001193	0.008178	898.7	304.7	975.6	423.8	383.5	549.6	232	165.7	340.5	189.4	4.661	1.552	5.309	2.22	2.06	2.932	1.211	0.8666	1.801	0.9913
ENSMUSG00000049580	Tsku	ENSMUST00000167405; ENSMUST00000165257; ENSMUST00000179780; ENSMUST00000165901; ENSMUST00000164726; ENSMUST00000094161	protein_coding	tsukushi [Source:MGI Symbol;Acc:MGI:2443855]	TSKU	2550	0.559	GO:0010468; GO:0021540; GO:0021670; GO:0021960; GO:0030178; GO:0043010; GO:0061073	GO:0005576; GO:0005615	GO:0005515	TRUE	1.188	0.0001223	0.008341	458	245.2	495.2	224.2	351.9	441.8	132.5	106.1	214.1	186.3	7.238	3.807	8.209	3.578	5.759	7.181	2.109	1.691	3.451	2.971
ENSMUSG00000019851	Perp	ENSMUST00000019998	protein_coding	PERP, TP53 apoptosis effector [Source:MGI Symbol;Acc:MGI:1929938]	PERP	1900	0.473	GO:0002934; GO:0006915; GO:0007155; GO:0007219; GO:0034113; GO:0045862; GO:0072332; GO:0097186; GO:0097202	GO:0005739; GO:0005794; GO:0005886; GO:0005887; GO:0016020; GO:0016021; GO:0030054		TRUE	1.842	0.0001228	0.008341	567.4	492.3	1298	496.6	3664	751.4	303.6	391.1	321.9	319.8	12.03	10.26	28.89	10.64	80.47	16.39	6.483	8.363	6.963	6.845
ENSMUSG00000022878	Adipoq	ENSMUST00000023593; ENSMUST00000171309	protein_coding	adiponectin, C1Q and collagen domain containing [Source:MGI Symbol;Acc:MGI:106675]	ADIPOQ	916	0.505	GO:0001934; GO:0006006; GO:0006635; GO:0009749; GO:0009967; GO:0010642; GO:0010739; GO:0010745; GO:0010804; GO:0010875; GO:0010906; GO:0014912; GO:0019395; GO:0030336; GO:0030853; GO:0031953; GO:0032270; GO:0032720; GO:0032757; GO:0032869; GO:0033034; GO:0033211; GO:0034115; GO:0034383; GO:0034612; GO:0035690; GO:0042593; GO:0043123; GO:0043124; GO:0043407; GO:0045599; GO:0045650; GO:0045715; GO:…	GO:0005576; GO:0005581; GO:0005615; GO:0005783; GO:0009986; GO:0043234; GO:0070062	GO:0005102; GO:0005179; GO:0005515; GO:0033691; GO:0042802; GO:0042803	TRUE	6.117	0.000133	0.008969	4609	1.821	4191	1.892	266.9	1395	11.76	1.192	83.41	1.035	202.7	0.07869	193.5	0.08405	12.16	63.12	0.5208	0.05289	3.742	0.04595
ENSMUSG00000017309	Cd300lg	ENSMUST00000107164; ENSMUST00000017453; ENSMUST00000107163; ENSMUST00000123895	protein_coding	CD300 antigen like family member G [Source:MGI Symbol;Acc:MGI:1289168]	CD300LG	2130	0.543	GO:0002376; GO:0002414	GO:0005768; GO:0005886; GO:0016020; GO:0016021; GO:0016323; GO:0016324; GO:0070062	GO:0001791	TRUE	1.028	0.0001334	0.008969	588	497.7	470.3	552.4	345.3	323.4	301.4	178.8	240.5	181.1	11.12	9.25	9.336	10.55	6.766	6.294	5.742	3.412	4.639	3.458
ENSMUSG00000019102	Aldh3a1	ENSMUST00000108716; ENSMUST00000147792; ENSMUST00000019246	protein_coding	aldehyde dehydrogenase family 3, subfamily A1 [Source:MGI Symbol;Acc:MGI:1353451]	ALDH3A1	1270	0.531	GO:0001666; GO:0006081; GO:0008152; GO:0008284; GO:0014070; GO:0042493; GO:0051384; GO:0051591; GO:0055114	GO:0005615; GO:0005654; GO:0005737; GO:0005783; GO:0005829; GO:0005886; GO:0016021; GO:0043231	GO:0004028; GO:0004029; GO:0004030; GO:0008106; GO:0016491; GO:0016620; GO:0018479	TRUE	2.144	0.0001341	0.008969	564.2	332	1269	405.8	3738	697.1	161.4	190.8	444.4	245.3	17.9	10.35	42.24	13	122.8	22.75	5.157	6.103	14.38	7.854
ENSMUSG00000040283	Btnl9	ENSMUST00000066531; ENSMUST00000153999; ENSMUST00000131363; ENSMUST00000128462; ENSMUST00000046522	protein_coding	butyrophilin-like 9 [Source:MGI Symbol;Acc:MGI:2442439]	BTNL9	1800	0.533	GO:0008150	GO:0005575; GO:0016020; GO:0016021	GO:0003674	TRUE	2.588	0.0001349	0.008969	174.3	21.85	225.6	25.54	71.9	77.82	14.96	11.92	23.9	13.46	3.903	0.4806	5.298	0.5775	1.667	1.792	0.3373	0.2691	0.5456	0.304
ENSMUSG00000056054	S100a8	ENSMUST00000069927; ENSMUST00000198156	protein_coding	S100 calcium binding protein A8 (calgranulin A) [Source:MGI Symbol;Acc:MGI:88244]	S100A8	492	0.445	GO:0002376; GO:0002523; GO:0002793; GO:0006914; GO:0006915; GO:0006919; GO:0006935; GO:0006954; GO:0018119; GO:0030593; GO:0045087; GO:0050727; GO:0050729; GO:0070488; GO:2001244	GO:0005576; GO:0005615; GO:0005634; GO:0005737; GO:0005856; GO:0005886; GO:0016020; GO:0070062	GO:0005509; GO:0008017; GO:0008270; GO:0016209; GO:0035662; GO:0046872; GO:0050544; GO:0050786	TRUE	1.275	0.000135	0.008969	455.3	741.1	465.8	1072	1551	552	341	422.1	297.6	265	37.29	59.63	40.03	88.65	131.6	46.5	28.12	34.86	24.85	21.9
ENSMUSG00000059588	Calcrl	ENSMUST00000074262; ENSMUST00000099944; ENSMUST00000151295	protein_coding	calcitonin receptor-like [Source:MGI Symbol;Acc:MGI:1926944]	CALCRL	3120	0.387	GO:0001525; GO:0006171; GO:0006816; GO:0007165; GO:0007166; GO:0007186; GO:0007189; GO:0007507; GO:0008284; GO:0015031; GO:0030819; GO:0031623; GO:0045986; GO:0048661; GO:0050728; GO:0071329	GO:0005764; GO:0005768; GO:0005783; GO:0005886; GO:0016020; GO:0016021	GO:0001605; GO:0001635; GO:0004871; GO:0004888; GO:0004930; GO:0004948; GO:0008565	TRUE	-0.9086	0.0001371	0.009071	18740	25680	19150	29140	19240	18420	49020	39230	32750	41440	242	325.8	259.6	380.1	257.3	244.7	637.5	510.9	431.3	540.1
ENSMUSG00000030087	Klf15	ENSMUST00000113530; ENSMUST00000032174	protein_coding	Kruppel-like factor 15 [Source:MGI Symbol;Acc:MGI:1929988]	KLF15	2370	0.558	GO:0006351; GO:0006355; GO:0010001; GO:0010468; GO:0014898; GO:0015758; GO:0045893; GO:0045944; GO:0072112; GO:2000757	GO:0005634	GO:0003676; GO:0003677; GO:0003700; GO:0005515; GO:0044212; GO:0046872	TRUE	0.7709	0.0001382	0.009104	2521	3104	1791	2824	1935	3033	1324	1370	1537	1679	42.87	51.85	31.95	48.49	34.07	53.05	22.67	23.49	26.64	28.8
ENSMUSG00000045620	Odf3l1	ENSMUST00000055036	protein_coding	outer dense fiber of sperm tails 3-like 1 [Source:MGI Symbol;Acc:MGI:2681875]	ODF3L1	1080	0.534	GO:0008150	GO:0005575	GO:0003674	FALSE	3.931	0.0001385	NA	12.45	1.821	31.58	6.622	8.715	7.296	0	0	0.4878	2.07	0.4646	0.06674	1.236	0.2495	0.3368	0.28	0	0	0.01856	0.07794
ENSMUSG00000008398	Elk3	ENSMUST00000133365; ENSMUST00000151153; ENSMUST00000129827; ENSMUST00000008542	protein_coding	ELK3, member of ETS oncogene family [Source:MGI Symbol;Acc:MGI:101762]	ELK3	2030	0.501	GO:0001525; GO:0006351; GO:0006355; GO:0006357; GO:0006366; GO:0030154; GO:0042060; GO:0045892; GO:0045944	GO:0005634; GO:0005654; GO:0005739; GO:0043231	GO:0000978; GO:0000981; GO:0001077; GO:0003677; GO:0003700; GO:0003714; GO:0032422; GO:0043565	TRUE	-0.758	0.0001389	0.009111	2831	3177	1837	3096	2256	2458	4776	4153	4302	4333	56.19	61.95	38.27	62.07	46.38	50.18	95.46	83.12	87.09	86.79
ENSMUSG00000024972	Lgals12	ENSMUST00000099729; ENSMUST00000159983; ENSMUST00000079902	protein_coding	lectin, galactose binding, soluble 12 [Source:MGI Symbol;Acc:MGI:1929094]	LGALS12	2610	0.481	GO:0006915; GO:0045598; GO:0050994; GO:0097193	GO:0005622; GO:0005634; GO:0005739	GO:0030246; GO:0030395	TRUE	2.658	0.0001411	0.009216	477	43.1	631.6	63.38	101.3	205.9	10.69	29.81	60	56.93	7.364	0.6536	10.23	0.9882	1.62	3.27	0.1662	0.464	0.9446	0.8869
ENSMUSG00000076609	Igkc	ENSMUST00000103410	IG_C_gene	immunoglobulin kappa constant [Source:MGI Symbol;Acc:MGI:96495]		532	0.492	GO:0030183		GO:0046872	FALSE	6.73	0.0001417	NA	69.3	1.214	1.128	0	199.4	3.242	0	0	0.9756	0	5.249	0.09033	0.08964	0	15.64	0.2526	0	0	0.07535	0
ENSMUSG00000030357	Fkbp4	ENSMUST00000139448; ENSMUST00000150387; ENSMUST00000032508; ENSMUST00000151796	protein_coding	FK506 binding protein 4 [Source:MGI Symbol;Acc:MGI:95543]	FKBP4	1610	0.554	GO:0000413; GO:0006457; GO:0006463; GO:0006825; GO:0007566; GO:0030521; GO:0030850; GO:0031115; GO:0031503; GO:0046661; GO:0048608; GO:0061077	GO:0005634; GO:0005654; GO:0005737; GO:0005739; GO:0005789; GO:0005829; GO:0005856; GO:0005874; GO:0043005; GO:0043025; GO:0043234; GO:0044295; GO:0048471; GO:0070062	GO:0003755; GO:0005515; GO:0005524; GO:0005525; GO:0005528; GO:0016853; GO:0031072; GO:0032767; GO:0035259; GO:0044822; GO:0048156; GO:0051219	TRUE	-0.7428	0.0001435	0.00933	3429	3433	3037	3218	3870	4944	6020	5265	6197	6803	85.82	84.4	79.76	81.35	100.3	127.3	151.7	132.9	158.2	171.8
ENSMUSG00000027952	Pmvk	ENSMUST00000184515; ENSMUST00000107410; ENSMUST00000198440; ENSMUST00000029564	protein_coding	phosphomevalonate kinase [Source:MGI Symbol;Acc:MGI:1915853]	PMVK	995	0.557	GO:0006629; GO:0006694; GO:0006695; GO:0008202; GO:0008203; GO:0008299; GO:0016126; GO:0016310; GO:0019287	GO:0005737; GO:0005777; GO:0005829; GO:0016020; GO:0070062	GO:0000166; GO:0004631; GO:0005524; GO:0016301; GO:0016740	TRUE	0.8896	0.0001458	0.009435	2175	980.3	1263	1368	1078	1136	609.3	821.4	648.3	781.4	88.08	39	53.68	55.95	45.23	47.34	24.85	33.55	26.77	31.94
ENSMUSG00000043430	Psapl1	ENSMUST00000052224	protein_coding	prosaposin-like 1 [Source:MGI Symbol;Acc:MGI:1924193]	PSAPL1	2550	0.551	GO:0006629; GO:0006665	GO:0005576; GO:0005737; GO:0005764	GO:0003674	TRUE	5.784	0.0001534	0.009888	11.37	2.428	41.73	3.784	1126	13.78	5.345	3.577	4.878	0	0.1797	0.03769	0.6919	0.06039	18.43	0.224	0.08504	0.05699	0.0786	0
ENSMUSG00000019326	Aoc3	ENSMUST00000017316; ENSMUST00000103105	protein_coding	amine oxidase, copper containing 3 [Source:MGI Symbol;Acc:MGI:1306797]	AOC3	2990	0.549	GO:0002523; GO:0002675; GO:0002687; GO:0006812; GO:0007155; GO:0008217; GO:0009308; GO:0010828; GO:0035902; GO:0042755; GO:0046677; GO:0055114; GO:0098655	GO:0005615; GO:0005737; GO:0005769; GO:0005783; GO:0005794; GO:0005886; GO:0005902; GO:0009986; GO:0016020; GO:0016021; GO:0043231	GO:0005261; GO:0005507; GO:0005509; GO:0008131; GO:0016491; GO:0042803; GO:0046872; GO:0046982; GO:0048038; GO:0052593; GO:0052594; GO:0052595; GO:0052596	TRUE	2.526	0.0001594	0.01023	1517	98.33	1695	129.6	232	600.7	59.86	100.1	168.3	158.4	20.45	1.302	23.97	1.764	3.239	8.326	0.8123	1.361	2.313	2.154
ENSMUSG00000034614	Pik3ip1	ENSMUST00000136536; ENSMUST00000093399; ENSMUST00000149253; ENSMUST00000136474; ENSMUST00000130747; ENSMUST00000045153; ENSMUST00000139139; ENSMUST00000138907; ENSMUST00000153733; ENSMUST00000142961	protein_coding	phosphoinositide-3-kinase interacting protein 1 [Source:MGI Symbol;Acc:MGI:1917016]	PIK3IP1	1060	0.558	GO:0014067; GO:0043553	GO:0005886; GO:0016020; GO:0016021; GO:0070062	GO:0036313	TRUE	0.8004	0.0001609	0.01029	814.8	1004	617	961.1	619.8	968.7	489.6	457.8	474.6	477.1	30.98	37.49	24.61	36.9	24.4	37.88	18.74	17.55	18.4	18.3
ENSMUSG00000021565	Slc6a19	ENSMUST00000120322; ENSMUST00000132085; ENSMUST00000140878; ENSMUST00000139087; ENSMUST00000022048; ENSMUST00000123997; ENSMUST00000124406	protein_coding	solute carrier family 6 (neurotransmitter transporter), member 19 [Source:MGI Symbol;Acc:MGI:1921588]	SLC6A19	2040	0.508	GO:0003333; GO:0006810; GO:0006836; GO:0006865; GO:0015804	GO:0005886; GO:0005887; GO:0016020; GO:0016021; GO:0031526; GO:0070062	GO:0005328; GO:0005515; GO:0015175; GO:0015293	FALSE	7.535	0.0001619	NA	1.083	2.428	12.41	0	379.1	1.621	0	1.192	0	0	0.02139	0.04711	0.2571	0	7.755	0.03294	0	0.02375	0	0
ENSMUSG00000032348	Gsta4	ENSMUST00000034903	protein_coding	glutathione S-transferase, alpha 4 [Source:MGI Symbol;Acc:MGI:1309515]		957	0.496	GO:0008152	GO:0005737; GO:0005739	GO:0004364; GO:0008144; GO:0016740; GO:0043295	TRUE	0.9828	0.0001637	0.01042	1797	1337	3573	1234	2656	1862	983.4	1019	1157	997.8	75.66	55.31	157.9	52.46	115.8	80.64	41.7	43.28	49.68	42.4
ENSMUSG00000033576	Apol6	ENSMUST00000152949; ENSMUST00000127957; ENSMUST00000148197; ENSMUST00000149569; ENSMUST00000129468; ENSMUST00000139304; ENSMUST00000142405	protein_coding	apolipoprotein L 6 [Source:MGI Symbol;Acc:MGI:1919189]	APOL6	1220	0.533	GO:0008150	GO:0005575	GO:0003674	TRUE	2.246	0.000167	0.01059	324.8	36.42	285.4	48.24	358.4	137.8	34.21	34.57	61.95	33.12	10.73	1.182	9.889	1.609	12.26	4.682	1.138	1.152	2.087	1.104
ENSMUSG00000006642	Tcf23	ENSMUST00000006818	protein_coding	transcription factor 23 [Source:MGI Symbol;Acc:MGI:1934960]	TCF23	4100	0.521	GO:0007275; GO:0007517; GO:0030154	GO:0005634	GO:0046983	TRUE	1.404	0.0001693	0.01069	210.6	162.1	120.7	231.8	291.9	120.8	86.58	70.34	63.9	64.17	2.07	1.565	1.244	2.3	2.972	1.221	0.8569	0.6971	0.6404	0.6365
ENSMUSG00000075217	4833423E24Rik	ENSMUST00000099923	protein_coding	RIKEN cDNA 4833423E24 gene [Source:MGI Symbol;Acc:MGI:2687041]		2270	0.426	GO:0006629; GO:0006631; GO:0006633; GO:0006810; GO:0008150; GO:0055114	GO:0005575; GO:0005783; GO:0016020; GO:0016021	GO:0016491; GO:0046872	FALSE	7.445	0.0001716	NA	2.166	0	107.2	0	416.1	2.432	0	0	0.4878	1.035	0.03844	0	1.996	0	7.651	0.0444	0	0	0.00883	0.01854
ENSMUSG00000059810	Rgs3	ENSMUST00000154071; ENSMUST00000098031; ENSMUST00000146083; ENSMUST00000153875; ENSMUST00000107424; ENSMUST00000142684; ENSMUST00000144489; ENSMUST00000142565; ENSMUST00000124082; ENSMUST00000107420; ENSMUST00000127254; ENSMUST00000084521; ENSMUST00000125369; ENSMUST00000143042; ENSMUST00000138674; ENSMUST00000065870; ENSMUST00000126338	protein_coding	regulator of G-protein signaling 3 [Source:MGI Symbol;Acc:MGI:1354734]	RGS3	2000	0.572	GO:0007165; GO:0007186; GO:0009968; GO:0038032; GO:0043547	GO:0005634; GO:0005654; GO:0005737; GO:0005886; GO:0016020	GO:0005096	TRUE	-0.6325	0.0001745	0.01094	1786	1805	1192	1443	1407	1631	2339	2375	2425	2381	35.99	35.72	25.2	29.37	29.37	33.8	47.45	48.25	49.82	48.4
ENSMUSG00000044864	Ankrd50	ENSMUST00000094300; ENSMUST00000127837; ENSMUST00000120875; ENSMUST00000156038	protein_coding	ankyrin repeat domain 50 [Source:MGI Symbol;Acc:MGI:2139777]		3600	0.511	GO:0008150	GO:0005575	GO:0003674	TRUE	-0.7451	0.0001747	0.01094	2594	3559	1982	2790	2228	2768	4737	4026	4478	4455	29.03	39.13	23.27	31.54	25.83	31.87	53.4	45.44	51.12	50.32
ENSMUSG00000059741	Myl3	ENSMUST00000153142; ENSMUST00000200011; ENSMUST00000124267; ENSMUST00000136695; ENSMUST00000079784	protein_coding	myosin, light polypeptide 3 [Source:MGI Symbol;Acc:MGI:97268]	MYL3	798	0.554	GO:0002026; GO:0006942; GO:0055010; GO:0060048	GO:0016459; GO:0031672; GO:0031674	GO:0003774; GO:0003785; GO:0005509	TRUE	6.01	0.0001777	0.01105	236.1	3.642	5.64	63.38	3019	220.5	1.069	0	32.68	1.035	11.92	0.1807	0.2988	3.232	157.9	11.45	0.05435	0	1.683	0.05274
ENSMUSG00000026678	Rgs5	ENSMUST00000027997; ENSMUST00000152809	protein_coding	regulator of G-protein signaling 5 [Source:MGI Symbol;Acc:MGI:1098434]	RGS5	2410	0.433	GO:0007165; GO:0007186; GO:0009968; GO:0038032; GO:0043547; GO:0045744	GO:0005737; GO:0005886; GO:0016020	GO:0005096	TRUE	1.76	0.0001782	0.01105	693	296.2	1902	379.3	2086	461.2	325	259.9	286.8	258.8	11.59	4.865	33.36	6.405	36.12	7.932	5.471	4.382	4.89	4.366
ENSMUSG00000035458	Tnni3	ENSMUST00000140424; ENSMUST00000132621; ENSMUST00000126873; ENSMUST00000154913; ENSMUST00000150166; ENSMUST00000098859; ENSMUST00000127736; ENSMUST00000151844	protein_coding	troponin I, cardiac 3 [Source:MGI Symbol;Acc:MGI:98783]	TNNI3	547	0.565	GO:0001570; GO:0001980; GO:0006874; GO:0006937; GO:0006940; GO:0006941; GO:0007507; GO:0032780; GO:0055010; GO:0060047; GO:0060048	GO:0005623; GO:0005737; GO:0005861; GO:0030016; GO:0030017; GO:0043292	GO:0003779; GO:0019855; GO:0019901; GO:0019904; GO:0030172; GO:0031014; GO:0046872; GO:0048306	TRUE	2.462	0.0001788	0.01105	1016	184.5	1707	837.2	207	2533	85.51	110.9	484.4	91.08	74.86	13.35	131.9	62.28	15.79	191.9	6.343	8.236	36.39	6.771
ENSMUSG00000056071	S100a9	ENSMUST00000069960; ENSMUST00000117167	protein_coding	S100 calcium binding protein A9 (calgranulin B) [Source:MGI Symbol;Acc:MGI:1338947]	S100A9	516	0.454	GO:0002376; GO:0002523; GO:0002793; GO:0006417; GO:0006914; GO:0006915; GO:0006919; GO:0006935; GO:0006954; GO:0018119; GO:0030593; GO:0030595; GO:0031532; GO:0035606; GO:0045087; GO:0045113; GO:0050727; GO:0050729; GO:0070488; GO:2001244	GO:0005576; GO:0005615; GO:0005634; GO:0005737; GO:0005856; GO:0005886; GO:0016020; GO:0070062	GO:0005509; GO:0008017; GO:0008270; GO:0016209; GO:0035662; GO:0046872; GO:0050544; GO:0050786	TRUE	1.156	0.0001798	0.01107	1089	1816	1128	2270	3652	1196	812.4	1027	730.2	750.4	85.07	139.3	92.41	179.1	295.3	96.04	63.88	80.83	58.15	59.14
ENSMUSG00000028995	Fam126a	ENSMUST00000115109; ENSMUST00000030849; ENSMUST00000147179; ENSMUST00000101513; ENSMUST00000197617; ENSMUST00000198867; ENSMUST00000126828	protein_coding	family with sequence similarity 126, member A [Source:MGI Symbol;Acc:MGI:2149839]	FAM126A	2320	0.484	GO:0008150	GO:0005737; GO:0005886; GO:0016020	GO:0003674	TRUE	-0.5769	0.0001814	0.01112	1795	1935	1858	2052	1929	1784	2993	2749	2628	2848	31.17	33.01	33.85	35.99	34.7	31.87	52.35	48.15	46.55	49.93
ENSMUSG00000031842	Pde4c	ENSMUST00000134693; ENSMUST00000123739; ENSMUST00000149272; ENSMUST00000110095; ENSMUST00000128685; ENSMUST00000034307	protein_coding	phosphodiesterase 4C, cAMP specific [Source:MGI Symbol;Acc:MGI:99556]	PDE4C	2270	0.592	GO:0006198; GO:0007165; GO:0046676	GO:0005615; GO:0005929; GO:0042995; GO:0072372	GO:0004114; GO:0004115; GO:0008081; GO:0008144; GO:0016787; GO:0046872	TRUE	0.906	0.0001851	0.0113	589.1	497.1	312.4	461.6	411.8	447.5	270.4	224.1	234.1	233.9	10.46	8.669	5.819	8.276	7.57	8.17	4.834	4.012	4.238	4.19
ENSMUSG00000078937	Cpt1b	ENSMUST00000109313; ENSMUST00000168879; ENSMUST00000168376; ENSMUST00000165419	protein_coding	carnitine palmitoyltransferase 1b, muscle [Source:MGI Symbol;Acc:MGI:1098297]	CPT1B	1180	0.575	GO:0006629; GO:0006631; GO:0006810; GO:0015909	GO:0005739; GO:0005741; GO:0016020; GO:0016021; GO:0043231	GO:0004095; GO:0016740; GO:0016746	TRUE	1.86	0.0001881	0.01141	753.6	194.2	1801	286.6	1415	385.9	202	189.6	300.5	183.2	25.74	6.516	64.54	9.885	50.05	13.55	6.947	6.528	10.46	6.313
ENSMUSG00000026834	Acvr1c	ENSMUST00000112607; ENSMUST00000112608; ENSMUST00000154453; ENSMUST00000100085; ENSMUST00000028178	protein_coding	activin A receptor, type IC [Source:MGI Symbol;Acc:MGI:2661081]	ACVR1C	3320	0.453	GO:0001701; GO:0001834; GO:0002021; GO:0006468; GO:0006915; GO:0007178; GO:0007181; GO:0007368; GO:0009749; GO:0016310; GO:0019915; GO:0030154; GO:0030262; GO:0032868; GO:0032924; GO:0038092; GO:0042981; GO:0043065; GO:0043280; GO:0046676; GO:1901164; GO:1901383	GO:0005737; GO:0005886; GO:0009986; GO:0016020; GO:0016021; GO:0048179	GO:0000166; GO:0004672; GO:0004674; GO:0004675; GO:0004702; GO:0005524; GO:0016301; GO:0016361; GO:0016740; GO:0019838; GO:0038100; GO:0046332; GO:0046872; GO:0048185; GO:0070700	TRUE	4.422	0.0001884	0.01141	142.9	1.214	150	1.892	8.715	35.67	1.069	1.192	3.415	4.14	1.735	0.01447	1.91	0.02319	0.1095	0.4453	0.01306	0.01459	0.04226	0.05071
ENSMUSG00000041616	Nppa	ENSMUST00000103230	protein_coding	natriuretic peptide type A [Source:MGI Symbol;Acc:MGI:97367]	NPPA	865	0.553	GO:0003085; GO:0006182; GO:0007168; GO:0007218; GO:0007565; GO:0008217; GO:0010460; GO:0014898; GO:0030308; GO:0050880; GO:0060372; GO:0060452; GO:1901841; GO:1902261; GO:1902514; GO:1903766; GO:1903815	GO:0005576; GO:0005615; GO:0005634; GO:0005737; GO:0042629; GO:0048471	GO:0005102; GO:0005179; GO:0005184; GO:0051428; GO:0071855	FALSE	7.816	0.0001889	NA	2.707	0.607	5766	2.838	2.179	556.1	1.069	1.192	15.12	0	0.1261	0.02778	281.8	0.1335	0.1051	26.65	0.05014	0.056	0.7183	0
ENSMUSG00000052934	Fbxo31	ENSMUST00000180979; ENSMUST00000059018; ENSMUST00000180539; ENSMUST00000181663	protein_coding	F-box protein 31 [Source:MGI Symbol;Acc:MGI:1354708]	FBXO31	1730	0.585	GO:0006974; GO:0007049; GO:0008054; GO:0031146; GO:0031571; GO:0050775; GO:2001224	GO:0005813; GO:0019005; GO:0043025	GO:0030332	TRUE	0.7276	0.0001899	0.01146	1637	1538	1086	1489	1752	1958	792.1	875.1	1101	1011	38.12	35.19	26.54	35.03	42.26	46.92	18.58	20.55	26.16	23.77
ENSMUSG00000056025	Clca3a1	ENSMUST00000029932; ENSMUST00000059091	protein_coding	chloride channel calcium activated 3A1 [Source:MGI Symbol;Acc:MGI:1316732]		3660	0.438	GO:0006821; GO:1902476	GO:0005887	GO:0005229	TRUE	1.981	0.0001908	0.01146	158.1	75.88	410.6	70	107.8	123.2	51.31	45.3	30.24	31.05	1.741	0.8206	4.743	0.7784	1.23	1.395	0.5688	0.503	0.3395	0.345
ENSMUSG00000074199	Krtdap	ENSMUST00000190480; ENSMUST00000189962; ENSMUST00000187493; ENSMUST00000190990; ENSMUST00000186077; ENSMUST00000188036; ENSMUST00000098559; ENSMUST00000190589; ENSMUST00000189673	protein_coding	keratinocyte differentiation associated protein [Source:MGI Symbol;Acc:MGI:1928282]	KRTDAP	345	0.498	GO:0008544; GO:0030154	GO:0005576		FALSE	10.09	0.000193	NA	1.624	0.607	0	0.9459	5084	0	0	1.192	0.4878	1.035	0.1897	0.06965	0	0.1116	615	0	0	0.1404	0.0581	0.122
ENSMUSG00000026414	Tnnt2	ENSMUST00000112087; ENSMUST00000179863; ENSMUST00000190451; ENSMUST00000189732; ENSMUST00000178854; ENSMUST00000189826; ENSMUST00000112086; ENSMUST00000189355; ENSMUST00000186225; ENSMUST00000191055; ENSMUST00000178204; ENSMUST00000112085; ENSMUST00000188028; ENSMUST00000188098; ENSMUST00000027671	protein_coding	troponin T2, cardiac [Source:MGI Symbol;Acc:MGI:104597]	TNNT2	1260	0.546	GO:0006936; GO:0006937; GO:0007507; GO:0008016; GO:0030049; GO:0032780; GO:0032781; GO:0032972; GO:0045214; GO:0051291; GO:0051592; GO:0051764; GO:0055009; GO:0055010; GO:0060048	GO:0005737; GO:0005861; GO:0005865; GO:0030016; GO:0030017	GO:0003779; GO:0005200; GO:0005523; GO:0016887; GO:0030172; GO:0030674; GO:0031013	TRUE	2.772	0.0001947	0.01165	2142	304.1	3972	1745	449.9	4479	68.41	124	941.4	124.2	68.52	9.554	133.3	56.37	14.9	147.3	2.203	3.999	30.7	4.008
ENSMUSG00000055546	Timd4	ENSMUST00000068877	protein_coding	T cell immunoglobulin and mucin domain containing 4 [Source:MGI Symbol;Acc:MGI:2445125]	TIMD4	2170	0.444		GO:0016020; GO:0016021		TRUE	2.539	0.0001974	0.0117	215.5	40.06	71.06	81.35	668.9	85.93	21.38	39.34	39.51	31.05	4.001	0.7308	1.384	1.526	12.86	1.641	0.3997	0.7367	0.7482	0.5819
ENSMUSG00000028148	Them5	ENSMUST00000198083; ENSMUST00000029794	protein_coding	thioesterase superfamily member 5 [Source:MGI Symbol;Acc:MGI:1913448]	THEM5	1310	0.494	GO:0006629; GO:0006631; GO:0035336; GO:0035965	GO:0005739; GO:0005759	GO:0016290; GO:0016787	TRUE	6.297	0.0001975	0.0117	7.58	1.821	12.41	7.567	1196	3.242	0	1.192	2.439	6.21	0.2332	0.05503	0.4004	0.2351	38.11	0.1026	0	0.03698	0.0765	0.1928
ENSMUSG00000027224	Duoxa1	ENSMUST00000148417; ENSMUST00000154412; ENSMUST00000110538; ENSMUST00000155561; ENSMUST00000110537; ENSMUST00000028653; ENSMUST00000147788	protein_coding	dual oxidase maturation factor 1 [Source:MGI Symbol;Acc:MGI:2384861]	DUOXA1	1330	0.541	GO:0006810; GO:0015031; GO:0042743; GO:0045666; GO:0050727; GO:2000379; GO:2000609	GO:0005789; GO:0005886; GO:0016020; GO:0016021	GO:0005515	TRUE	6.508	0.0001979	0.0117	7.038	0.607	24.81	0	201.5	1.621	0	0	0.9756	0	0.2132	0.01807	0.7888	0	6.324	0.05052	0	0	0.03014	0
ENSMUSG00000028003	Lrat	ENSMUST00000029632	protein_coding	lecithin-retinol acyltransferase (phosphatidylcholine-retinol-O-acyltransferase) [Source:MGI Symbol;Acc:MGI:1891259]	LRAT	5350	0.42	GO:0006653; GO:0006776; GO:0007601; GO:0009790; GO:0032370; GO:0042572; GO:0050896	GO:0005737; GO:0005768; GO:0005771; GO:0005783; GO:0005791; GO:0016020; GO:0016021; GO:0043231; GO:0048471	GO:0001972; GO:0008374; GO:0016740; GO:0016746; GO:0019841; GO:0047173	TRUE	-0.8466	0.0001992	0.0117	1634	1635	1533	1484	3443	1787	3672	3516	3445	3061	12.31	12.1	12.11	11.29	26.86	13.84	27.85	26.7	26.46	23.26
ENSMUSG00000020656	Grhl1	ENSMUST00000085553; ENSMUST00000020985	protein_coding	grainyhead-like 1 (Drosophila) [Source:MGI Symbol;Acc:MGI:2182540]	GRHL1	3270	0.481	GO:0006351; GO:0006355; GO:0006357; GO:0006366; GO:0007275; GO:0008544; GO:0045944	GO:0005634; GO:0005654; GO:0005737; GO:0005794; GO:0043231	GO:0000978; GO:0001077; GO:0003677; GO:0003700; GO:0031490; GO:0043565; GO:0044212	TRUE	1.078	0.0001995	0.0117	268	273.2	367.7	278.1	568.6	328.3	132.5	146.6	196.6	173.9	3.303	3.307	4.754	3.461	7.257	4.161	1.645	1.822	2.47	2.162
ENSMUSG00000022490	Ppp1r1a	ENSMUST00000023133	protein_coding	protein phosphatase 1, regulatory (inhibitor) subunit 1A [Source:MGI Symbol;Acc:MGI:1889595]	PPP1R1A	1300	0.55	GO:0005975; GO:0005977; GO:0006469; GO:0007165; GO:0035556	GO:0005615; GO:0005737	GO:0004864; GO:0004865; GO:0005515	TRUE	2.064	0.0002004	0.0117	350.3	39.46	223.3	63.38	238.6	189.7	33.14	48.88	64.88	25.88	10.86	1.201	7.263	1.984	7.659	6.048	1.034	1.528	2.051	0.8094
ENSMUSG00000025473	Adam8	ENSMUST00000106069; ENSMUST00000156647; ENSMUST00000148670; ENSMUST00000026546; ENSMUST00000173209; ENSMUST00000132903; ENSMUST00000149915; ENSMUST00000128332	protein_coding	a disintegrin and metallopeptidase domain 8 [Source:MGI Symbol;Acc:MGI:107825]	ADAM8	2070	0.556	GO:0000902; GO:0001525; GO:0002523; GO:0002675; GO:0002693; GO:0006508; GO:0006954; GO:0007160; GO:0016337; GO:0022407; GO:0033089; GO:0035419; GO:0043524; GO:0043534; GO:0045670; GO:0045780; GO:0045785; GO:0048247; GO:0048729; GO:0050729; GO:0051044; GO:0051092; GO:0051897; GO:0061025; GO:0070245; GO:0071456; GO:0072675; GO:2000309; GO:2000391; GO:2000399; GO:2000406; GO:2000415; GO:2000418	GO:0002102; GO:0005737; GO:0005886; GO:0005887; GO:0009986; GO:0016020; GO:0016021; GO:0032010; GO:0032127; GO:0042581; GO:0070820; GO:0071065; GO:0071133	GO:0004222; GO:0005178; GO:0005509; GO:0005515; GO:0008233; GO:0008237; GO:0008270; GO:0016787; GO:0046872; GO:0050839	TRUE	1.883	0.0002009	0.0117	1085	415.2	3994	578	1472	1049	250.1	236.1	729.2	313.6	21.12	7.94	81.57	11.36	29.67	21	4.903	4.634	14.48	6.161
ENSMUSG00000041779	Tram2	ENSMUST00000037998; ENSMUST00000187210	protein_coding	translocating chain-associating membrane protein 2 [Source:MGI Symbol;Acc:MGI:1924817]	TRAM2	3590	0.499	GO:0006810; GO:0015031; GO:0032964	GO:0005575; GO:0016020; GO:0016021	GO:0005515	TRUE	-0.7119	0.0002019	0.01171	903.1	935.4	622.6	911.9	863.9	710.9	1301	1177	1340	1557	10.14	10.31	7.332	10.34	10.04	8.208	14.7	13.32	15.34	17.63
ENSMUSG00000040752	Myh6	ENSMUST00000081857; ENSMUST00000111456; ENSMUST00000124930; ENSMUST00000134256; ENSMUST00000131892	protein_coding	myosin, heavy polypeptide 6, cardiac muscle, alpha [Source:MGI Symbol;Acc:MGI:97255]	MYH6	1550	0.557	GO:0001701; GO:0002026; GO:0002027; GO:0006936; GO:0006941; GO:0007512; GO:0007522; GO:0008016; GO:0008217; GO:0030048; GO:0030049; GO:0030239; GO:0030509; GO:0043462; GO:0045214; GO:0046034; GO:0048739; GO:0055009; GO:0055010; GO:0060048; GO:0060070; GO:0060420	GO:0001725; GO:0005654; GO:0005737; GO:0005739; GO:0005859; GO:0005925; GO:0016459; GO:0030016; GO:0030018; GO:0032982	GO:0000146; GO:0000166; GO:0003774; GO:0003779; GO:0005515; GO:0005516; GO:0005524; GO:0016887; GO:0019901; GO:0030898; GO:0030899; GO:0042802; GO:0042803; GO:0046982	TRUE	2.728	0.0002034	0.01174	7852	1162	13430	5453	1601	16570	399.8	413.7	3386	367.4	204.1	29.67	366.4	143.2	43.12	443.1	10.47	10.85	89.76	9.64
ENSMUSG00000021280	Exoc3l4	ENSMUST00000072646	protein_coding	exocyst complex component 3-like 4 [Source:MGI Symbol;Acc:MGI:1921363]	EXOC3L4	2920	0.584	GO:0006887; GO:0008150; GO:0051601	GO:0000145; GO:0005575	GO:0000149; GO:0003674	TRUE	-1.023	0.0002039	0.01174	276.7	338.7	120.7	193.9	259.3	261	478.9	406.6	604.9	464.7	3.818	4.592	1.747	2.703	3.706	3.705	6.654	5.657	8.512	6.472
ENSMUSG00000038583	Pln	ENSMUST00000163319; ENSMUST00000046221	protein_coding	phospholamban [Source:MGI Symbol;Acc:MGI:97622]		2420	0.388	GO:0002026; GO:0006816; GO:0006874; GO:0007219; GO:0008016; GO:0010043; GO:0010880; GO:0010881; GO:0033574; GO:0043086; GO:0045822; GO:0048738; GO:0051260; GO:0060314; GO:0086004; GO:0086023; GO:0086092; GO:0090279; GO:1901077	GO:0005622; GO:0005623; GO:0005739; GO:0005783; GO:0016020; GO:0016021; GO:0016529; GO:0031982; GO:0043234	GO:0005246; GO:0005515; GO:0042030	TRUE	3.665	0.0002061	0.01182	292.9	23.67	1572	350.9	93.68	655.8	16.03	2.384	125.8	8.28	4.877	0.3872	27.47	5.902	1.616	11.23	0.2688	0.04004	2.137	0.1391
ENSMUSG00000061086	Myl4	ENSMUST00000106956; ENSMUST00000106957; ENSMUST00000153761; ENSMUST00000136244; ENSMUST00000123074; ENSMUST00000018800; ENSMUST00000155271; ENSMUST00000130588	protein_coding	myosin, light polypeptide 4 [Source:MGI Symbol;Acc:MGI:97267]	MYL4	1080	0.541	GO:0002026; GO:0032781; GO:0060048	GO:0016459; GO:0031672	GO:0003785; GO:0005509; GO:0051015	TRUE	2.825	0.0002087	0.01192	2163	336.3	3725	1625	339.9	5558	136.8	110.9	941.9	82.8	80.7	12.33	145.8	61.24	13.13	213.3	5.14	4.172	35.84	3.118
ENSMUSG00000055027	Smyd1	ENSMUST00000129630; ENSMUST00000114186; ENSMUST00000173730; ENSMUST00000114188; ENSMUST00000074301; ENSMUST00000173297	protein_coding	SET and MYND domain containing 1 [Source:MGI Symbol;Acc:MGI:104790]	SMYD1	1740	0.508	GO:0006338; GO:0006351; GO:0006355; GO:0007507; GO:0010831; GO:0032259; GO:0035914; GO:0045663; GO:0045892	GO:0005634; GO:0005737	GO:0003677; GO:0003714; GO:0005515; GO:0008168; GO:0016740; GO:0018024; GO:0046872	TRUE	2.608	0.0002148	0.01223	183	66.16	339.5	132.4	1557	317	55.58	47.69	147.8	26.91	4.238	1.505	8.249	3.097	37.34	7.55	1.296	1.114	3.49	0.6289
ENSMUSG00000022237	Ankrd33b	ENSMUST00000156679; ENSMUST00000044324; ENSMUST00000110410; ENSMUST00000076942; ENSMUST00000123325	protein_coding	ankyrin repeat domain 33B [Source:MGI Symbol;Acc:MGI:1917904]	ANKRD33B	5390	0.515	GO:0008150	GO:0005575	GO:0003674; GO:0003677	TRUE	-0.7437	0.0002177	0.01234	3463	3718	2282	3985	2914	3691	6379	5321	5552	5015	25.89	27.31	17.9	30.09	22.56	28.38	48.02	40.11	42.33	37.83
ENSMUSG00000027796	Smad9	ENSMUST00000029371	protein_coding	SMAD family member 9 [Source:MGI Symbol;Acc:MGI:1859993]	SMAD9	5370	0.48	GO:0001880; GO:0006351; GO:0006355; GO:0006468; GO:0007179; GO:0030509; GO:0030901; GO:0030902; GO:0045597; GO:0045893; GO:0051216; GO:0060348; GO:0071407	GO:0005622; GO:0005634; GO:0005654; GO:0005667; GO:0005737	GO:0003677; GO:0003700; GO:0005515; GO:0046872	TRUE	-0.8451	0.0002227	0.01258	246.3	420.7	353	305.5	319.2	285.3	457.5	542.5	612.2	684.1	1.849	3.101	2.779	2.316	2.481	2.202	3.457	4.105	4.684	5.181
ENSMUSG00000073988	Ttpa	ENSMUST00000121491; ENSMUST00000098244; ENSMUST00000117632; ENSMUST00000125799	protein_coding	tocopherol (alpha) transfer protein [Source:MGI Symbol;Acc:MGI:1354168]	TTPA	2370	0.415	GO:0001890; GO:0001892; GO:0006810; GO:0009268; GO:0009636; GO:0042360; GO:0046909; GO:0051180; GO:0051452; GO:0060548; GO:0090212	GO:0005622; GO:0005737; GO:0005770; GO:0005829	GO:0005215; GO:0005546; GO:0008289; GO:0008431; GO:0019842; GO:0043325	TRUE	1.26	0.0002268	0.01269	285.3	123.8	232.3	222.3	177.6	256.2	67.34	95.38	84.88	110.7	4.851	2.068	4.145	3.817	3.127	4.48	1.153	1.635	1.472	1.9
ENSMUSG00000028435	Aqp3	ENSMUST00000154722; ENSMUST00000055327	protein_coding	aquaporin 3 [Source:MGI Symbol;Acc:MGI:1333777]	AQP3	1080	0.547	GO:0002684; GO:0006810; GO:0006833; GO:0009992; GO:0015793; GO:0015840; GO:0032526; GO:0034219; GO:0034220; GO:0055085; GO:0070295; GO:0071918	GO:0005623; GO:0005737; GO:0005886; GO:0005887; GO:0005911; GO:0016020; GO:0016021; GO:0016323	GO:0005215; GO:0015204; GO:0015250; GO:0015254	TRUE	4.279	0.0002269	0.01269	59.56	8.498	628.2	3.784	409.6	85.93	2.138	1.192	29.27	6.21	2.222	0.3115	24.59	0.1426	15.83	3.298	0.08032	0.04486	1.114	0.2338
ENSMUSG00000028427	Aqp7	ENSMUST00000149517; ENSMUST00000054945; ENSMUST00000144201; ENSMUST00000030136	protein_coding	aquaporin 7 [Source:MGI Symbol;Acc:MGI:1314647]	AQP7	1450	0.502	GO:0006810; GO:0006833; GO:0009992; GO:0015793; GO:0015840; GO:0034219; GO:0034220; GO:0055085; GO:0070295; GO:0071918	GO:0005623; GO:0005737; GO:0005886; GO:0005887; GO:0005911; GO:0016020; GO:0016021; GO:0030529; GO:0031526	GO:0005215; GO:0015204; GO:0015250; GO:0015254; GO:0015265	TRUE	5.528	0.0002271	0.01269	197.6	0	349.7	0.9459	38.13	43.77	0	0	5.853	2.07	5.492	0	10.19	0.02655	1.097	1.251	0	0	0.1659	0.05805
ENSMUSG00000028640	Tfap2c	ENSMUST00000142633; ENSMUST00000128406; ENSMUST00000170744; ENSMUST00000122982; ENSMUST00000030391; ENSMUST00000099058	protein_coding	transcription factor AP-2, gamma [Source:MGI Symbol;Acc:MGI:106032]	TFAP2C	2280	0.516	GO:0000122; GO:0001829; GO:0001942; GO:0003334; GO:0006351; GO:0006355; GO:0006357; GO:0006366; GO:0019827; GO:0021877; GO:0021987; GO:0030154; GO:0030718; GO:0035019; GO:0040029; GO:0042127; GO:0043588; GO:0045682; GO:0045944; GO:0048733; GO:0060598; GO:0060750	GO:0005634	GO:0000977; GO:0000980; GO:0000981; GO:0001047; GO:0001077; GO:0001078; GO:0003677; GO:0003700; GO:0005515; GO:0046983	FALSE	6.529	0.0002297	NA	2.707	0	28.2	0	21.79	4.053	0	0	0	0	0.04784	0	0.5229	0	0.3988	0.07368	0	0	0	0
ENSMUSG00000033684	Qsox1	ENSMUST00000140809; ENSMUST00000130701; ENSMUST00000194632; ENSMUST00000035325; ENSMUST00000111764; ENSMUST00000195419; ENSMUST00000132495; ENSMUST00000151368	protein_coding	quiescin Q6 sulfhydryl oxidase 1 [Source:MGI Symbol;Acc:MGI:1330818]	QSOX1	2030	0.554	GO:0006457; GO:0016242; GO:0045454; GO:0055114	GO:0005576; GO:0005615; GO:0005783; GO:0005794; GO:0016020; GO:0016021; GO:0030173; GO:0043231; GO:0045171; GO:0070062	GO:0003756; GO:0016491; GO:0016971; GO:0016972	TRUE	0.7511	0.0002302	0.01281	6854	6874	5908	7608	4662	6457	3739	3920	3697	3754	136.1	134	123	152.5	95.85	131.8	74.74	78.46	74.84	75.2
ENSMUSG00000064225	Paqr9	ENSMUST00000079597	protein_coding	progestin and adipoQ receptor family member IX [Source:MGI Symbol;Acc:MGI:1922802]	PAQR9	8370	0.469	GO:0008150	GO:0005575; GO:0016020; GO:0016021	GO:0004872	TRUE	3.352	0.0002333	0.01294	178.1	4.856	363.2	12.3	39.22	89.17	12.83	7.153	16.1	7.245	0.8576	0.02297	1.835	0.05979	0.1955	0.4415	0.06218	0.03473	0.07903	0.0352
ENSMUSG00000038233	Fam198a	ENSMUST00000043011	protein_coding	family with sequence similarity 198, member A [Source:MGI Symbol;Acc:MGI:3041196]	FAM198A	3620	0.515	GO:0008150	GO:0005575; GO:0005576	GO:0003674	TRUE	-1.079	0.0002356	0.01302	136.4	131.1	90.23	119.2	165.6	183.2	222.3	263.5	328.3	340.5	1.519	1.434	1.054	1.34	1.909	2.098	2.492	2.957	3.726	3.825
ENSMUSG00000006014	Prg4	ENSMUST00000162367; ENSMUST00000006171; ENSMUST00000159035; ENSMUST00000111901; ENSMUST00000111902; ENSMUST00000161320; ENSMUST00000164600; ENSMUST00000161611	protein_coding	proteoglycan 4 (megakaryocyte stimulating factor, articular superficial zone protein) [Source:MGI Symbol;Acc:MGI:1891344]		2430	0.466	GO:0006955; GO:0042127; GO:0045409; GO:0071425	GO:0005576; GO:0005615	GO:0005044; GO:0030247	TRUE	4.249	0.0002414	0.01329	1870	41.88	251.5	249.7	8817	53.5	69.48	38.15	232.7	48.65	31.01	0.6823	4.376	4.182	151.4	0.9125	1.16	0.6379	3.935	0.8141
ENSMUSG00000024892	Pcx	ENSMUST00000068004; ENSMUST00000113825	protein_coding	pyruvate carboxylase [Source:MGI Symbol;Acc:MGI:97520]	PC	4140	0.576	GO:0006090; GO:0006094; GO:0006107; GO:0006629; GO:0008152; GO:0010629; GO:0019074; GO:0044791; GO:0044794; GO:0071073	GO:0005737; GO:0005739; GO:0005743	GO:0000166; GO:0003677; GO:0003824; GO:0004075; GO:0004736; GO:0005524; GO:0009374; GO:0016874; GO:0031406; GO:0046872	TRUE	1.574	0.0002439	0.01338	5245	1079	4997	999.9	1288	3075	779.2	713	1287	907.7	51.05	10.31	51.03	9.829	12.98	30.78	7.637	6.997	12.77	8.916
ENSMUSG00000031808	Slc27a1	ENSMUST00000034267	protein_coding	solute carrier family 27 (fatty acid transporter), member 1 [Source:MGI Symbol;Acc:MGI:1347098]	SLC27A1	2800	0.591	GO:0001579; GO:0001676; GO:0006629; GO:0006631; GO:0006646; GO:0006654; GO:0006655; GO:0006656; GO:0006659; GO:0006661; GO:0006810; GO:0006869; GO:0008152; GO:0009409; GO:0015908; GO:0015909; GO:0031652; GO:0032049; GO:0032868; GO:0033211; GO:0071072; GO:0071902	GO:0005737; GO:0005739; GO:0005743; GO:0005783; GO:0005886; GO:0005901; GO:0016020; GO:0016021; GO:0031410; GO:0043231	GO:0000166; GO:0003824; GO:0003996; GO:0004467; GO:0004774; GO:0010435; GO:0015245; GO:0015645; GO:0016874; GO:0018854; GO:0018855; GO:0018856; GO:0018857; GO:0031957; GO:0034783; GO:0034793; GO:0034796; GO:0034823; GO:0034841; GO:0034842; GO:0034865; GO:0034942; GO:0034943; GO:0042803; GO:0043759; GO:0043762; GO:0043955; GO:0052685; GO:0052686; GO:0052687; GO:0052688; GO:0070251; GO:0090409	TRUE	1.557	0.0002485	0.01355	3590	617.3	1757	522.2	826.8	1581	421.2	423.2	652.7	492.7	51.67	8.727	26.53	7.589	12.32	23.4	6.103	6.142	9.578	7.155
ENSMUSG00000030091	Nup210	ENSMUST00000123340; ENSMUST00000142951; ENSMUST00000148397; ENSMUST00000141952; ENSMUST00000151437; ENSMUST00000153350; ENSMUST00000113509; ENSMUST00000032179; ENSMUST00000139051	protein_coding	nucleoporin 210 [Source:MGI Symbol;Acc:MGI:1859555]	NUP210	2330	0.544	GO:0006810; GO:0015031; GO:0051028	GO:0005634; GO:0005635; GO:0005643; GO:0005783; GO:0005789; GO:0016020; GO:0016021	GO:0046983	TRUE	-0.6937	0.0002488	0.01355	1116	1323	712.8	1158	903.1	1162	1843	1571	1683	1744	19.3	22.48	12.93	20.22	16.18	20.68	32.09	27.4	29.69	30.44
ENSMUSG00000061527	Krt5	ENSMUST00000023709	protein_coding	keratin 5 [Source:MGI Symbol;Acc:MGI:96702]	KRT5	2190	0.569		GO:0005634; GO:0005737; GO:0005739; GO:0005882; GO:0005886; GO:0016020; GO:0045095; GO:0070062	GO:0005198; GO:0005515; GO:0097110	TRUE	7.034	0.0002503	0.01358	54.14	1.214	2067	0.9459	5352	95.65	0	0	34.63	2.07	0.9962	0.02194	39.91	0.01758	102	1.81	0	0	0.6498	0.03844
ENSMUSG00000049892	Rasd1	ENSMUST00000062405	protein_coding	RAS, dexamethasone-induced 1 [Source:MGI Symbol;Acc:MGI:1270848]	RASD1	1610	0.53	GO:0007165; GO:0007263; GO:0007264; GO:0045892	GO:0005634; GO:0005737; GO:0005886; GO:0016020; GO:0016529; GO:0048471	GO:0000166; GO:0005515; GO:0005525	TRUE	2.159	0.0002562	0.01385	377.9	52.81	135.3	105.9	43.57	163.7	16.03	39.34	40	34.16	9.459	1.298	3.554	2.678	1.13	4.215	0.4041	0.9929	1.021	0.8627
ENSMUSG00000031373	Car5b	ENSMUST00000033739; ENSMUST00000126650	protein_coding	carbonic anhydrase 5b, mitochondrial [Source:MGI Symbol;Acc:MGI:1926249]	CA5B	3300	0.428	GO:0006730	GO:0005739	GO:0004089; GO:0008270; GO:0016829; GO:0046872	TRUE	1.89	0.0002589	0.01395	1214	187	1714	224.2	277.8	601.5	189.2	211	186.8	161.5	14.82	2.243	21.96	2.765	3.513	7.554	2.326	2.598	2.326	1.99
ENSMUSG00000060962	Dmkn	ENSMUST00000085691; ENSMUST00000054427; ENSMUST00000041703; ENSMUST00000085688; ENSMUST00000165887; ENSMUST00000188578	protein_coding	dermokine [Source:MGI Symbol;Acc:MGI:1920962]	DMKN	1610	0.534	GO:0008150; GO:0030154	GO:0005576; GO:0005615; GO:0070062	GO:0003674	TRUE	2.355	0.00026	0.01396	641.6	254.3	742.2	311.2	4728	547.2	163.5	221.8	285.4	258.8	16.06	6.253	19.49	7.867	122.6	14.09	4.122	5.597	7.283	6.536
ENSMUSG00000056427	Slit3	ENSMUST00000124438; ENSMUST00000153098; ENSMUST00000069837; ENSMUST00000156571	protein_coding	slit homolog 3 (Drosophila) [Source:MGI Symbol;Acc:MGI:1315202]	SLIT3	1850	0.517	GO:0007275; GO:0007399; GO:0007411; GO:0008285; GO:0009887; GO:0010629; GO:0030154; GO:0030308; GO:0035385; GO:0048846; GO:0050919; GO:0070100	GO:0005576; GO:0005615; GO:0005739; GO:0016020	GO:0005102; GO:0005509; GO:0048495	TRUE	-0.68	0.0002649	0.01417	1518	1771	1058	1614	1129	1683	2503	2150	2469	2197	33.06	37.89	24.18	35.5	25.46	37.7	54.91	47.21	54.84	48.3
ENSMUSG00000048416	Mlf1	ENSMUST00000061322; ENSMUST00000142538; ENSMUST00000077916; ENSMUST00000126628	protein_coding	myeloid leukemia factor 1 [Source:MGI Symbol;Acc:MGI:1341819]	MLF1	862	0.431	GO:0002318; GO:0006351; GO:0007049; GO:0007050; GO:0007275; GO:0030154	GO:0005634; GO:0005654; GO:0005737	GO:0003677; GO:0005515; GO:0019904	TRUE	1.624	0.0002663	0.01419	318.9	152.4	761.3	228.9	991.3	371.3	108	130	221.5	141.8	14.91	6.997	37.34	10.81	47.99	17.85	5.082	6.126	10.56	6.689
ENSMUSG00000046764	A530053G22Rik	ENSMUST00000060147	protein_coding	RIKEN cDNA A530053G22 gene [Source:MGI Symbol;Acc:MGI:2443347]		1530	0.33	GO:0008150	GO:0005575	GO:0003674	TRUE	7.058	0.0002688	0.01428	19.49	0	53.01	0	0	8.917	0	0	0	0	0.5133	0	1.465	0	0	0.2416	0	0	0	0
ENSMUSG00000030972	Acsm5	ENSMUST00000066465	protein_coding	acyl-CoA synthetase medium-chain family member 5 [Source:MGI Symbol;Acc:MGI:2444086]	ACSM5	2880	0.491	GO:0006629; GO:0006631; GO:0008150; GO:0008152	GO:0005575; GO:0005739	GO:0000166; GO:0003674; GO:0003824; GO:0005524; GO:0016874; GO:0046872; GO:0047760	TRUE	3.33	0.0002726	0.01443	50.89	4.856	66.55	2.838	29.41	29.99	0	3.577	2.927	5.175	0.7121	0.06674	0.9769	0.0401	0.4262	0.4316	0	0.05046	0.04176	0.07307
ENSMUSG00000031024	St5	ENSMUST00000084738; ENSMUST00000077909; ENSMUST00000079282; ENSMUST00000168005	protein_coding	suppression of tumorigenicity 5 [Source:MGI Symbol;Acc:MGI:108517]	ST5	3720	0.529	GO:0043547; GO:0070374	GO:0005575	GO:0005085; GO:0017112	TRUE	-0.689	0.0002793	0.01473	3190	3444	2390	2973	2422	2971	4035	4045	5276	5220	34.56	36.65	27.16	32.53	27.17	33.1	44.01	44.19	58.28	57.06
ENSMUSG00000028195	Cyr61	ENSMUST00000029846	protein_coding	cysteine rich protein 61 [Source:MGI Symbol;Acc:MGI:88613]	CYR61	2020	0.528	GO:0001558; GO:0001649; GO:0001934; GO:0002041; GO:0003181; GO:0003278; GO:0003281; GO:0006935; GO:0007155; GO:0007165; GO:0007267; GO:0010518; GO:0010811; GO:0016337; GO:0030198; GO:0030335; GO:0030513; GO:0033690; GO:0043065; GO:0043066; GO:0043280; GO:0044319; GO:0045597; GO:0045669; GO:0045860; GO:0045944; GO:0060413; GO:0060591; GO:0060710; GO:0060716; GO:0061036; GO:0070372; GO:0072593; GO:…	GO:0005576; GO:0005578; GO:0031012	GO:0005178; GO:0005520; GO:0008201; GO:0019838; GO:0050840	TRUE	-0.695	0.0002813	0.01478	2757	1891	1713	1709	1550	1730	2602	3728	2703	3141	55.01	37.06	35.86	34.44	32.03	35.49	52.26	74.99	54.99	63.24
ENSMUSG00000025431	Crisp1	ENSMUST00000026498	protein_coding	cysteine-rich secretory protein 1 [Source:MGI Symbol;Acc:MGI:102553]		1420	0.367		GO:0005576; GO:0031410		FALSE	9.465	0.0002827	NA	0	0.607	0	0	430.3	0.8106	0	0	0	0	0	0.01692	0	0	12.65	0.02366	0	0	0	0
ENSMUSG00000036731	Cysrt1	ENSMUST00000114356; ENSMUST00000043379; ENSMUST00000186719	protein_coding	cysteine rich tail 1 [Source:MGI Symbol;Acc:MGI:1915109]	CYSRT1	764	0.584	GO:0008150	GO:0070062	GO:0003674	FALSE	6.936	0.000283	NA	0.5414	2.428	1.128	0.9459	476.1	3.242	1.069	0	0.9756	0	0.02856	0.1258	0.06242	0.05039	26	0.1759	0.05677	0	0.05247	0
ENSMUSG00000026387	Sctr	ENSMUST00000072886; ENSMUST00000189037	protein_coding	secretin receptor [Source:MGI Symbol;Acc:MGI:2441720]	SCTR	1920	0.561	GO:0007165; GO:0007166; GO:0007186; GO:0030819	GO:0005881; GO:0005886; GO:0016020; GO:0016021	GO:0004871; GO:0004888; GO:0004930; GO:0015055; GO:0042277	TRUE	4.514	0.0002878	0.01507	27.61	1.821	14.66	0.9459	15.25	1.621	0	0	0.9756	0	0.5795	0.03754	0.3229	0.02005	0.3315	0.035	0	0	0.02088	0
ENSMUSG00000030691	Fchsd2	ENSMUST00000098250; ENSMUST00000142727; ENSMUST00000151693; ENSMUST00000130426; ENSMUST00000137196; ENSMUST00000145802; ENSMUST00000032931	protein_coding	FCH and double SH3 domains 2 [Source:MGI Symbol;Acc:MGI:2448475]	FCHSD2	2340	0.432	GO:0008150	GO:0005575	GO:0003674	TRUE	-0.6167	0.0002914	0.01516	1006	1035	1237	1202	1021	946.8	1799	1407	1515	1827	17.32	17.51	22.36	20.91	18.2	16.77	31.19	24.43	26.61	31.75
ENSMUSG00000024990	Rbp4	ENSMUST00000025951; ENSMUST00000112335	protein_coding	retinol binding protein 4, plasma [Source:MGI Symbol;Acc:MGI:97879]	RBP4	1090	0.542	GO:0001654; GO:0006094; GO:0006810; GO:0007283; GO:0007507; GO:0008584; GO:0009790; GO:0030277; GO:0030324; GO:0032024; GO:0032526; GO:0032868; GO:0034633; GO:0042572; GO:0042574; GO:0042593; GO:0048562; GO:0048706; GO:0048738; GO:0048807; GO:0050908; GO:0051024; GO:0051180; GO:0060041; GO:0060044; GO:0060059; GO:0060065; GO:0060068; GO:0060157; GO:0060347	GO:0005576; GO:0005615; GO:0043234; GO:0070062	GO:0005215; GO:0005501; GO:0005515; GO:0016918; GO:0019841; GO:0034632; GO:0036094; GO:0046982	TRUE	1.531	0.0002919	0.01516	1768	350.2	1293	346.2	392.2	1109	255.5	268.3	381.9	291.9	65.35	12.72	50.14	12.93	15.02	42.17	9.51	10	14.4	10.89
ENSMUSG00000023067	Cdkn1a	ENSMUST00000119901; ENSMUST00000023829; ENSMUST00000122348	protein_coding	cyclin-dependent kinase inhibitor 1A (P21) [Source:MGI Symbol;Acc:MGI:104556]	CDKN1A	1170	0.568	GO:0000079; GO:0000082; GO:0000086; GO:0006468; GO:0006974; GO:0006977; GO:0007049; GO:0007050; GO:0007346; GO:0008285; GO:0009411; GO:0010629; GO:0010942; GO:0030308; GO:0030890; GO:0031668; GO:0032147; GO:0033158; GO:0042326; GO:0042771; GO:0043066; GO:0043068; GO:0045736; GO:0048146; GO:0051726; GO:0071479; GO:0071493; GO:0071850; GO:0072331; GO:0090398; GO:2000134; GO:2000278; GO:2000379	GO:0000307; GO:0005622; GO:0005634; GO:0005654; GO:0005737; GO:0005829; GO:0043231; GO:0048471; GO:0070557	GO:0004860; GO:0004861; GO:0005515; GO:0019912; GO:0030332; GO:0031625; GO:0032403; GO:0046872	TRUE	0.9354	0.0002925	0.01516	8519	10320	6593	13030	5819	6995	5115	4854	3581	4263	293.4	349	238.2	453.3	207.6	247.8	177.4	168.6	125.8	148.2
ENSMUSG00000030317	Timp4	ENSMUST00000032462	protein_coding	tissue inhibitor of metalloproteinase 4 [Source:MGI Symbol;Acc:MGI:109125]	TIMP4	1420	0.516	GO:0007219; GO:0009725; GO:0010466; GO:0010951; GO:0034097; GO:0048553; GO:0051045	GO:0005576; GO:0005578; GO:0005615; GO:0030017	GO:0002020; GO:0004857; GO:0008191; GO:0030414; GO:0046872	TRUE	1.806	0.0002939	0.01518	134.3	73.45	279.7	81.35	71.9	109.4	23.52	31	46.34	39.33	3.81	2.047	8.328	2.331	2.113	3.194	0.672	0.887	1.341	1.126
ENSMUSG00000092586	Ly6g6c	ENSMUST00000173478; ENSMUST00000173207; ENSMUST00000174876	protein_coding	lymphocyte antigen 6 complex, locus G6C [Source:MGI Symbol;Acc:MGI:2148930]	LY6G6C	761	0.553	GO:0008150	GO:0005575; GO:0005886; GO:0016020; GO:0031225	GO:0003674	TRUE	3.647	0.0002954	0.01521	43.31	17.6	23.69	19.86	631.8	30.8	13.9	4.769	13.66	7.245	2.294	0.9156	1.316	1.062	34.65	1.678	0.7409	0.2546	0.7375	0.3871
ENSMUSG00000055301	Adh7	ENSMUST00000090171; ENSMUST00000199865; ENSMUST00000196133	protein_coding	alcohol dehydrogenase 7 (class IV), mu or sigma polypeptide [Source:MGI Symbol;Acc:MGI:87926]	ADH7	1470	0.443	GO:0001523; GO:0006067; GO:0006068; GO:0006069; GO:0009617; GO:0010430; GO:0042572; GO:0042573; GO:0045471; GO:0055114; GO:1900116; GO:2000272	GO:0005576; GO:0005622; GO:0005737	GO:0004022; GO:0004024; GO:0004031; GO:0004745; GO:0008270; GO:0016491; GO:0019841; GO:0035276; GO:0042803; GO:0046872; GO:0048019; GO:0051287	TRUE	2.568	0.0003016	0.01547	196.5	85.59	1582	77.57	1495	315.3	100.5	95.38	137.1	81.77	5.387	2.305	45.51	2.147	42.43	8.891	2.773	2.636	3.832	2.262
ENSMUSG00000053522	Lgals7	ENSMUST00000128001; ENSMUST00000081457; ENSMUST00000138272	protein_coding	lectin, galactose binding, soluble 7 [Source:MGI Symbol;Acc:MGI:1316742]	LGALS7B	452	0.585	GO:0006915; GO:0007157; GO:0008150	GO:0005576; GO:0005615; GO:0005634; GO:0005737; GO:0070062	GO:0003674; GO:0030246	TRUE	4.837	0.0003026	0.01547	49.27	21.85	10.15	4.73	1643	13.78	6.414	5.961	11.71	15.53	4.392	1.914	0.9495	0.4258	151.7	1.264	0.5757	0.5359	1.064	1.397
ENSMUSG00000022844	Pdia5	ENSMUST00000023550	protein_coding	protein disulfide isomerase associated 5 [Source:MGI Symbol;Acc:MGI:1919849]	PDIA5	1810	0.535	GO:0006457; GO:0034976; GO:0045454	GO:0005783	GO:0003756; GO:0016853	TRUE	-0.6837	0.0003051	0.01548	468.9	571.2	459.1	575.1	477.1	488	856.2	827.4	716.1	839.4	10.44	12.49	10.72	12.93	11	11.17	19.19	18.57	16.26	18.86
ENSMUSG00000039196	Orm1	ENSMUST00000030044	protein_coding	orosomucoid 1 [Source:MGI Symbol;Acc:MGI:97443]		775	0.49	GO:0002682; GO:0006810; GO:0006953	GO:0005576; GO:0005615		TRUE	4.472	0.0003053	0.01548	375.2	1.214	598.9	8.513	27.23	182.4	1.069	1.192	25.37	6.21	19.51	0.06201	32.67	0.4471	1.467	9.754	0.05596	0.06251	1.345	0.3258
ENSMUSG00000025969	Nrp2	ENSMUST00000102822; ENSMUST00000027112; ENSMUST00000126344; ENSMUST00000063594; ENSMUST00000075144; ENSMUST00000114155; ENSMUST00000114157	protein_coding	neuropilin 2 [Source:MGI Symbol;Acc:MGI:1100492]	NRP2	5670	0.507	GO:0001525; GO:0001755; GO:0001764; GO:0007275; GO:0007399; GO:0007411; GO:0007507; GO:0021612; GO:0021649; GO:0021675; GO:0021828; GO:0030154; GO:0036486; GO:0038084; GO:0048846; GO:0050919; GO:0061549; GO:0061551; GO:0061552; GO:0071526; GO:0097374; GO:0097490; GO:0097491; GO:1901166; GO:1902285; GO:1903375	GO:0005886; GO:0016020; GO:0016021; GO:0030424	GO:0005021; GO:0005515; GO:0008201; GO:0017154; GO:0046872	TRUE	-0.5976	0.0003059	0.01548	1705	2299	2124	1774	1776	1730	2517	2969	2831	3117	12.12	16.05	15.84	12.73	13.07	12.65	18.01	21.27	20.51	22.36
ENSMUSG00000078486	Perm1	ENSMUST00000105572	protein_coding	PPARGC1 and ESRR induced regulator, muscle 1 [Source:MGI Symbol;Acc:MGI:1921433]		3900	0.532	GO:0006351; GO:0006355; GO:0014850	GO:0005634; GO:0005737	GO:0003674	TRUE	3.038	0.0003074	0.01551	87.17	29.74	127.5	53.92	1270	151.6	24.59	26.23	61.95	23.81	0.9007	0.3019	1.382	0.5626	13.59	1.611	0.2558	0.2733	0.6527	0.2482
ENSMUSG00000001670	Tat	ENSMUST00000001720; ENSMUST00000143741	protein_coding	tyrosine aminotransferase [Source:MGI Symbol;Acc:MGI:98487]	TAT	1570	0.508	GO:0006103; GO:0006520; GO:0006536; GO:0006559; GO:0006572; GO:0006979; GO:0009058; GO:0009072; GO:0009074; GO:0014070; GO:0046689; GO:0051384	GO:0005739	GO:0003824; GO:0004838; GO:0008483; GO:0016597; GO:0016740; GO:0030170; GO:0080130	TRUE	1.861	0.000312	0.01565	67.14	106.2	163.5	132.4	101.3	61.61	21.38	52.46	11.71	31.05	1.723	2.678	4.404	3.433	2.693	1.626	0.5525	1.358	0.3064	0.8042
ENSMUSG00000022020	Naa16	ENSMUST00000171928; ENSMUST00000163486; ENSMUST00000165337; ENSMUST00000169500; ENSMUST00000022597	protein_coding	N(alpha)-acetyltransferase 16, NatA auxiliary subunit [Source:MGI Symbol;Acc:MGI:1914147]	NAA16	2240	0.431	GO:0006474; GO:0043066; GO:0050821	GO:0005737; GO:0031415; GO:0070062	GO:0004596; GO:0043022	TRUE	-0.7143	0.0003124	0.01565	368.2	361.8	436.5	378.4	373.7	359.1	662.7	591.3	572.7	646.9	6.623	6.393	8.239	6.874	6.961	6.645	12	10.73	10.51	11.74
ENSMUSG00000079056	Kcnip3	ENSMUST00000137625; ENSMUST00000088538; ENSMUST00000028850; ENSMUST00000103215	protein_coding	Kv channel interacting protein 3, calsenilin [Source:MGI Symbol;Acc:MGI:1929258]	KCNIP3	1980	0.554	GO:0000122; GO:0006351; GO:0006355; GO:0006810; GO:0006811; GO:0006813; GO:0006886; GO:0006915; GO:0019233; GO:0034765; GO:0043523; GO:0045892; GO:0048265; GO:0048266; GO:0071805; GO:0072659; GO:1901379	GO:0005634; GO:0005737; GO:0005783; GO:0005794; GO:0005829; GO:0005886; GO:0008076; GO:0016020; GO:0030424; GO:0030425; GO:0032993; GO:0043679	GO:0000978; GO:0001078; GO:0003677; GO:0005244; GO:0005267; GO:0005509; GO:0008022; GO:0015459; GO:0043565; GO:0044325; GO:0046872; GO:0048306	TRUE	1.208	0.0003147	0.01569	194.4	244.6	162.4	278.1	131.8	217.2	82.31	84.65	91.7	94.19	3.956	4.891	3.468	5.716	2.778	4.548	1.687	1.737	1.903	1.934
ENSMUSG00000060188	Cxcl17	ENSMUST00000074040	protein_coding	chemokine (C-X-C motif) ligand 17 [Source:MGI Symbol;Acc:MGI:2387642]	CXCL17	761	0.512	GO:0001525; GO:0006935; GO:0007275; GO:0008150; GO:0030154	GO:0005575; GO:0005576	GO:0003674	TRUE	1.783	0.0003152	0.01569	936.1	275	1717	314.1	296.3	900.6	125.1	124	388.8	208	49.57	14.3	95.37	16.79	16.25	49.05	6.668	6.62	20.99	11.12
ENSMUSG00000068885	Lce3f	ENSMUST00000090863	protein_coding	late cornified envelope 3F [Source:MGI Symbol;Acc:MGI:1916770]		611	0.542	GO:0008150	GO:0005575	GO:0003674	FALSE	10.67	0.0003211	NA	0	0	0	0	991.3	0.8106	0	0	0	0	0	0	0	0	67.71	0.05499	0	0	0	0
ENSMUSG00000025271	Pfkfb1	ENSMUST00000124381; ENSMUST00000150783; ENSMUST00000112713; ENSMUST00000142848; ENSMUST00000154528; ENSMUST00000080884; ENSMUST00000153221	protein_coding	6-phosphofructo-2-kinase/fructose-2,6-biphosphatase 1 [Source:MGI Symbol;Acc:MGI:107816]	PFKFB1	1320	0.467	GO:0006000; GO:0006003; GO:0008152; GO:0016310; GO:0016311; GO:0033133; GO:0046835	GO:0043540	GO:0000166; GO:0003824; GO:0003873; GO:0004331; GO:0005524; GO:0016301; GO:0016740; GO:0016787; GO:0019900; GO:0042802; GO:0070095	TRUE	1.579	0.0003217	0.01596	279.4	89.84	339.5	116.4	148.2	118.4	52.38	53.65	62.92	71.42	8.528	2.694	10.87	3.587	4.684	3.716	1.61	1.651	1.959	2.2
ENSMUSG00000020734	Grin2c	ENSMUST00000003351; ENSMUST00000106554	protein_coding	glutamate receptor, ionotropic, NMDA2C (epsilon 3) [Source:MGI Symbol;Acc:MGI:95822]	GRIN2C	4590	0.616	GO:0001964; GO:0006810; GO:0006811; GO:0006812; GO:0008104; GO:0009611; GO:0033058; GO:0034220; GO:0035235; GO:0035249; GO:0042177; GO:0042391; GO:0050885; GO:0060079; GO:0098655	GO:0005886; GO:0014069; GO:0016020; GO:0016021; GO:0017146; GO:0030054; GO:0030425; GO:0045202; GO:0045211	GO:0004872; GO:0004970; GO:0004972; GO:0005216; GO:0005234; GO:0005261; GO:0005515; GO:0030165; GO:0047485	TRUE	-0.9085	0.0003294	0.01628	252.8	387.9	173.7	204.3	233.1	277.2	444.7	517.4	493.2	451.3	2.22	3.345	1.6	1.812	2.12	2.503	3.931	4.581	4.415	3.998
ENSMUSG00000039958	Mettl20	ENSMUST00000166416; ENSMUST00000134306; ENSMUST00000111547; ENSMUST00000111551; ENSMUST00000147934; ENSMUST00000047531; ENSMUST00000126406; ENSMUST00000111548; ENSMUST00000179873	protein_coding	methyltransferase like 20 [Source:MGI Symbol;Acc:MGI:2443575]	METTL20	1160	0.442	GO:0008150; GO:0032259	GO:0005575; GO:0005737; GO:0005739	GO:0000179; GO:0003674; GO:0003880; GO:0004809; GO:0008168; GO:0008169; GO:0008170; GO:0008171; GO:0008172; GO:0008173; GO:0008174; GO:0008175; GO:0008276; GO:0008425; GO:0008649; GO:0008650; GO:0008988; GO:0009008; GO:0009019; GO:0009383; GO:0016205; GO:0016273; GO:0016274; GO:0016278; GO:0016279; GO:0016300; GO:0016423; GO:0016426; GO:0016427; GO:0016428; GO:0016429; GO:0016433; GO:0016434; GO:…	TRUE	0.7195	0.0003302	0.01628	812.1	633.1	1024	926.1	964.1	906.3	489.6	531.7	467.8	627.2	28.21	21.6	37.33	32.49	34.68	32.38	17.12	18.63	16.57	21.99
ENSMUSG00000032575	Manf	ENSMUST00000069036; ENSMUST00000161272; ENSMUST00000159620; ENSMUST00000160503; ENSMUST00000159283; ENSMUST00000162801; ENSMUST00000160978	protein_coding	mesencephalic astrocyte-derived neurotrophic factor [Source:MGI Symbol;Acc:MGI:1922090]	MANF	837	0.487	GO:0002014; GO:0006986	GO:0005576; GO:0005634	GO:0008083; GO:0044822	TRUE	-0.5988	0.0003318	0.0163	1651	1845	1878	2213	1936	2211	3194	2770	2520	3291	79.5	87.27	94.86	107.6	96.52	109.5	154.8	134.4	123.7	159.9
ENSMUSG00000028001	Fga	ENSMUST00000029630; ENSMUST00000166581	protein_coding	fibrinogen alpha chain [Source:MGI Symbol;Acc:MGI:1316726]	FGA	2340	0.493	GO:0002376; GO:0006461; GO:0007160; GO:0007165; GO:0007596; GO:0007599; GO:0030168; GO:0031639; GO:0034116; GO:0042730; GO:0043152; GO:0043623; GO:0045087; GO:0045907; GO:0045921; GO:0050714; GO:0051258; GO:0051592; GO:0070374; GO:0070527; GO:0072377; GO:0072378; GO:0090277; GO:1902042; GO:2000352	GO:0005576; GO:0005577; GO:0005615; GO:0005737; GO:0005791; GO:0005938; GO:0009897; GO:0009986; GO:0031091; GO:0070062; GO:0072562; GO:1903561	GO:0005102; GO:0005198; GO:0030674; GO:0050839	TRUE	3.05	0.0003392	0.01661	49.27	8.498	3.384	29.32	25.06	55.12	1.069	8.346	1.463	3.105	0.8484	0.1438	0.06114	0.51	0.4469	0.9763	0.01854	0.1449	0.0257	0.05396
ENSMUSG00000069372	Ctxn3	ENSMUST00000091892	protein_coding	cortexin 3 [Source:MGI Symbol;Acc:MGI:3642816]	CTXN3	1470	0.442	GO:0008150	GO:0005575; GO:0016020; GO:0016021; GO:0031224	GO:0003674	FALSE	4.843	0.00034	NA	34.11	5.463	6.767	2.838	684.1	7.296	2.138	5.961	3.415	5.175	0.935	0.1471	0.1946	0.07856	19.42	0.2057	0.05901	0.1648	0.09545	0.1432
ENSMUSG00000026068	Il18rap	ENSMUST00000163057; ENSMUST00000159724; ENSMUST00000160468; ENSMUST00000027237	protein_coding	interleukin 18 receptor accessory protein [Source:MGI Symbol;Acc:MGI:1338888]	IL18RAP	2350	0.451	GO:0007165	GO:0016020; GO:0016021	GO:0004908	TRUE	0.8873	0.0003403	0.01661	472.7	465.6	460.2	784.2	823.6	577.2	286.5	336.2	364.9	293.9	8.105	7.842	8.279	13.58	14.63	10.18	4.946	5.813	6.38	5.086
ENSMUSG00000021250	Fos	ENSMUST00000136122; ENSMUST00000140525; ENSMUST00000021674; ENSMUST00000134311	protein_coding	FBJ osteosarcoma oncogene [Source:MGI Symbol;Acc:MGI:95574]	FOS	1090	0.551	GO:0006355; GO:0006357; GO:0006366; GO:0007179; GO:0007399; GO:0031668; GO:0034614; GO:0035914; GO:0035994; GO:0042493; GO:0045672; GO:0045893; GO:0045944; GO:0060395; GO:0071277	GO:0005634; GO:0005654; GO:0005667; GO:0005737; GO:0005783; GO:0016020; GO:0043005	GO:0000978; GO:0000979; GO:0001077; GO:0003677; GO:0003682; GO:0003690; GO:0003700; GO:0005515; GO:0008134; GO:0043565; GO:0044212; GO:0046982; GO:0070412	TRUE	-0.8012	0.0003431	0.01669	783.4	433.4	503	616.8	705.9	541.5	971.7	1377	707.8	1084	28.96	15.74	19.51	23.03	27.03	20.59	36.17	51.33	26.68	40.43
ENSMUSG00000008136	Fhl2	ENSMUST00000008280; ENSMUST00000187357; ENSMUST00000185893	protein_coding	four and a half LIM domains 2 [Source:MGI Symbol;Acc:MGI:1338762]	FHL2	1110	0.533	GO:0000122; GO:0006351; GO:0006355; GO:0006357; GO:0009725; GO:0043066; GO:0045892	GO:0005634; GO:0005654; GO:0005737; GO:0005925; GO:0015629; GO:0030018; GO:0031430	GO:0005515; GO:0008134; GO:0008270; GO:0042802; GO:0046872	TRUE	2.228	0.0003487	0.01691	110.4	42.49	401.5	67.16	191.7	222.9	12.83	26.23	75.12	28.98	4.01	1.515	15.29	2.462	7.208	8.324	0.4689	0.9601	2.781	1.062
ENSMUSG00000020892	Aloxe3	ENSMUST00000176087; ENSMUST00000139257; ENSMUST00000155324; ENSMUST00000021268; ENSMUST00000175661; ENSMUST00000156874	protein_coding	arachidonate lipoxygenase 3 [Source:MGI Symbol;Acc:MGI:1345140]	ALOXE3	1760	0.553	GO:0006629; GO:0006631; GO:0006665; GO:0008544; GO:0019233; GO:0019369; GO:0019372; GO:0035357; GO:0043651; GO:0045444; GO:0046513; GO:0051122; GO:0055114; GO:0061436; GO:0070830	GO:0005737	GO:0003824; GO:0005506; GO:0016491; GO:0016702; GO:0016829; GO:0016853; GO:0046872; GO:0051120; GO:0051213	TRUE	3.36	0.0003513	0.01696	68.22	32.78	58.65	20.81	988	41.34	19.24	16.69	23.41	17.6	1.562	0.7372	1.409	0.4812	23.43	0.9736	0.4436	0.3853	0.5466	0.4065
ENSMUSG00000030123	Plxnd1	ENSMUST00000015511; ENSMUST00000123165; ENSMUST00000131590	protein_coding	plexin D1 [Source:MGI Symbol;Acc:MGI:2154244]	PLXND1	2670	0.575	GO:0001525; GO:0001569; GO:0003151; GO:0007165; GO:0007275; GO:0007416; GO:0030334; GO:0032092; GO:0043542; GO:0045765; GO:0060666; GO:0071526	GO:0005886; GO:0005887; GO:0016020; GO:0016021; GO:0030027	GO:0005515; GO:0017154; GO:0019904	TRUE	-0.8171	0.0003519	0.01696	4133	3808	1857	3293	2983	4268	6219	5131	6870	5519	62.37	56.45	29.4	50.19	46.62	66.25	94.51	78.09	105.7	84.05
ENSMUSG00000004885	Crabp2	ENSMUST00000005019; ENSMUST00000163040	protein_coding	cellular retinoic acid binding protein II [Source:MGI Symbol;Acc:MGI:88491]	CRABP2	794	0.526	GO:0006810; GO:0035115; GO:0042573; GO:0048672	GO:0005634; GO:0005654; GO:0005737; GO:0005783; GO:0070062	GO:0001972; GO:0005215; GO:0008289; GO:0016918; GO:0019841; GO:0030332	FALSE	5.727	0.0003527	NA	4.331	1.821	4.512	7.567	582.8	4.053	0	4.769	1.463	1.035	0.2198	0.09079	0.2402	0.3879	30.63	0.2116	0	0.244	0.07573	0.05301
ENSMUSG00000069441	Dsg1a	ENSMUST00000077146	protein_coding	desmoglein 1 alpha [Source:MGI Symbol;Acc:MGI:94930]	DSG1	5690	0.419	GO:0007155; GO:0007156	GO:0005886; GO:0005911; GO:0009898; GO:0016020; GO:0016021; GO:0016324; GO:0016328; GO:0030054; GO:0030057; GO:0070062	GO:0005509; GO:0005515; GO:0045295; GO:0046872	FALSE	7.985	0.0003557	NA	1.083	0.607	2.256	0	837.7	1.621	0	0	1.463	0	0.007669	0.004223	0.01676	0	6.144	0.01181	0	0	0.01057	0
ENSMUSG00000027656	Wisp2	ENSMUST00000138730; ENSMUST00000029188	protein_coding	WNT1 inducible signaling pathway protein 2 [Source:MGI Symbol;Acc:MGI:1328326]	WISP2	1310	0.589	GO:0001558; GO:0007155; GO:0007165; GO:0007267; GO:0008285; GO:0060548	GO:0005576; GO:0005578; GO:0005615; GO:0005737; GO:0005886; GO:0009986; GO:0070062	GO:0005178; GO:0005520; GO:0008083; GO:0008201	TRUE	-0.7662	0.0003621	0.0174	727.1	1056	514.3	662.2	679.8	635.5	1443	1128	1272	981.2	22.37	31.91	16.6	20.57	21.66	20.11	44.7	34.98	39.9	30.46
ENSMUSG00000038332	Sesn1	ENSMUST00000041438; ENSMUST00000099931	protein_coding	sestrin 1 [Source:MGI Symbol;Acc:MGI:2155278]	SESN1	2880	0.46	GO:0051896; GO:1901031	GO:0005634	GO:0003674	TRUE	0.7	0.0003671	0.01758	1796	2319	2564	3259	2161	2161	1610	1542	1245	1426	25.13	31.87	37.64	46.05	31.32	31.1	22.68	21.75	17.77	20.14
ENSMUSG00000030732	Chrdl2	ENSMUST00000144808; ENSMUST00000032977; ENSMUST00000107084	protein_coding	chordin-like 2 [Source:MGI Symbol;Acc:MGI:1916371]	CHRDL2	1250	0.529	GO:0001503; GO:0007275; GO:0030154; GO:0030514; GO:0051216	GO:0005576; GO:0005615	GO:0005515	FALSE	2.924	0.0003723	NA	8.121	3.642	11.28	9.459	16.34	7.296	2.138	1.192	0.4878	1.035	0.2618	0.1153	0.3815	0.308	0.5456	0.2419	0.0694	0.03875	0.01604	0.03367
ENSMUSG00000074489	Bglap3	ENSMUST00000140259; ENSMUST00000107542; ENSMUST00000152477; ENSMUST00000107543; ENSMUST00000075523	protein_coding	bone gamma-carboxyglutamate protein 3 [Source:MGI Symbol;Acc:MGI:88155]	BGLAP	1090	0.525	GO:0008150; GO:0030500; GO:0031214	GO:0005576; GO:0005615; GO:0005737; GO:0005791; GO:0005794; GO:0030425; GO:0031988; GO:0042995; GO:0043204	GO:0005509; GO:0008147	FALSE	5.426	0.0003759	NA	3.79	2.428	9.023	3.784	397.6	2.432	0	2.384	2.439	1.035	0.1401	0.08818	0.35	0.1413	15.22	0.09247	0	0.08889	0.09194	0.03861
ENSMUSG00000022032	Scara5	ENSMUST00000069226; ENSMUST00000022610; ENSMUST00000154373	protein_coding	scavenger receptor class A, member 5 (putative) [Source:MGI Symbol;Acc:MGI:1918395]	SCARA5	3410	0.538	GO:0006810; GO:0006811; GO:0006879; GO:0006897; GO:0006898; GO:0010468; GO:0030193; GO:0034605; GO:0034755; GO:0055072; GO:0070207	GO:0005886; GO:0005887; GO:0009986; GO:0016020; GO:0016021	GO:0005044; GO:0005515; GO:0070287	TRUE	1.621	0.0003872	0.01848	545.7	100.2	462.4	225.1	469.5	573.1	64.14	87.03	246.8	107.6	6.449	1.163	5.733	2.687	5.746	6.966	0.7632	1.037	2.974	1.284
ENSMUSG00000037962	Fam101a	ENSMUST00000036109; ENSMUST00000145946; ENSMUST00000197746	protein_coding	family with sequence similarity 101, member A [Source:MGI Symbol;Acc:MGI:1920371]	FAM101A	1310	0.582	GO:0048705; GO:0061182; GO:0061572; GO:1900158	GO:0005737; GO:0005856; GO:0032432	GO:0031005	TRUE	-1.179	0.0003926	0.01866	90.96	127.5	60.91	70	88.24	122.4	210.6	189.6	242.9	198.7	2.798	3.852	1.966	2.175	2.811	3.873	6.522	5.88	7.62	6.169
ENSMUSG00000001227	Sema6b	ENSMUST00000167545; ENSMUST00000001256	protein_coding	sema domain, transmembrane domain (TM), and cytoplasmic domain, (semaphorin) 6B [Source:MGI Symbol;Acc:MGI:1202889]	SEMA6B	3790	0.628	GO:0007275; GO:0007399; GO:0030154	GO:0005886; GO:0016020; GO:0016021	GO:0030215	TRUE	1.052	0.0003933	0.01866	768.3	611.9	278.6	494.7	343.1	733.6	237.3	257.5	299	238.1	8.168	6.391	3.108	5.312	3.779	8.023	2.541	2.761	3.242	2.554
ENSMUSG00000024812	Tjp2	ENSMUST00000099558	protein_coding	tight junction protein 2 [Source:MGI Symbol;Acc:MGI:1341872]	TJP2	4590	0.54	GO:0050892; GO:0090557; GO:0090559	GO:0005634; GO:0005737; GO:0005886; GO:0005921; GO:0005923; GO:0009986; GO:0016020; GO:0030054	GO:0005515; GO:0008022; GO:0019904; GO:0030674	TRUE	-0.6241	0.0004048	0.01914	2930	3700	2986	3014	2662	3123	4379	4966	4566	4898	25.72	31.91	27.5	26.72	24.21	28.2	38.71	43.96	40.87	43.39
ENSMUSG00000050108	Bpifc	ENSMUST00000105304; ENSMUST00000061699	protein_coding	BPI fold containing family C [Source:MGI Symbol;Acc:MGI:3026884]	BPIFC	1580	0.468	GO:0008150	GO:0005575; GO:0005576; GO:0005615	GO:0008289	FALSE	4.724	0.0004066	NA	3.248	1.821	10.15	3.784	161.2	5.674	0	1.192	0.9756	2.07	0.08285	0.04562	0.2716	0.09746	4.259	0.1489	0	0.03066	0.02537	0.05328
ENSMUSG00000034037	Fgd5	ENSMUST00000089334; ENSMUST00000130369; ENSMUST00000113466; ENSMUST00000146743	protein_coding	FYVE, RhoGEF and PH domain containing 5 [Source:MGI Symbol;Acc:MGI:2443369]	FGD5	3600	0.53	GO:0008150; GO:0035023	GO:0005575; GO:0005737; GO:0005768; GO:0005783; GO:0005794; GO:0005856; GO:0005886; GO:0016020; GO:0042995	GO:0003674; GO:0005085; GO:0005089; GO:0046872	TRUE	-0.7495	0.0004137	0.0195	4078	4028	2307	4689	3244	3888	6234	5642	6119	6800	45.65	44.29	27.09	53.01	37.61	44.76	70.26	63.68	69.85	76.81
ENSMUSG00000030142	Clec4e	ENSMUST00000032239; ENSMUST00000177367; ENSMUST00000176831; ENSMUST00000176096; ENSMUST00000176443; ENSMUST00000175995; ENSMUST00000175954	protein_coding	C-type lectin domain family 4, member e [Source:MGI Symbol;Acc:MGI:1861232]	CLEC4E	2160	0.439	GO:0002292; GO:0002376; GO:0006955; GO:0038094; GO:0042742; GO:0045087; GO:0050715	GO:0016020; GO:0016021	GO:0004872; GO:0005515; GO:0030246	TRUE	1.741	0.000417	0.01959	114.2	98.94	84.59	143.8	370.4	108.6	60.93	36.96	53.17	30.02	2.131	1.813	1.656	2.709	7.156	2.084	1.145	0.6953	1.011	0.5651
ENSMUSG00000039629	Strip2	ENSMUST00000137068; ENSMUST00000130969; ENSMUST00000151738; ENSMUST00000115224; ENSMUST00000046028	protein_coding	striatin interacting protein 2 [Source:MGI Symbol;Acc:MGI:2444363]	STRIP2	4170	0.471	GO:0007010; GO:0008360; GO:0016477	GO:0005737	GO:0003674	TRUE	1.358	0.0004189	0.01962	178.7	115.3	292.1	128.6	163.4	182.4	91.93	51.27	74.14	54.86	1.727	1.095	2.962	1.256	1.635	1.813	0.8945	0.4995	0.7306	0.5349
ENSMUSG00000054423	Cadps	ENSMUST00000067491; ENSMUST00000112657; ENSMUST00000112658; ENSMUST00000177814	protein_coding	Ca2+-dependent secretion activator [Source:MGI Symbol;Acc:MGI:1350922]	CADPS	5460	0.491	GO:0006810; GO:0006887; GO:0015031; GO:0016050; GO:0016082; GO:0045956; GO:0050432	GO:0005623; GO:0016020; GO:0030054; GO:0031410; GO:0045202	GO:0005509; GO:0005515; GO:0005546; GO:0008289; GO:0019901; GO:0046872	FALSE	5.803	0.0004228	NA	2.166	0.607	18.05	0	11.98	1.621	0	0	0	0	0.01598	0.004401	0.1397	0	0.09159	0.01231	0	0	0	0
ENSMUSG00000045475	Lce3c	ENSMUST00000055375	protein_coding	late cornified envelope 3C [Source:MGI Symbol;Acc:MGI:2135932]		567	0.578	GO:0008150	GO:0005575	GO:0003674	FALSE	9.965	0.0004262	NA	0.5414	0	0	0	610	0	0	0	0	0	0.03848	0	0	0	44.9	0	0	0	0	0
ENSMUSG00000033849	B3galt2	ENSMUST00000038252	protein_coding	UDP-Gal:betaGlcNAc beta 1,3-galactosyltransferase, polypeptide 2 [Source:MGI Symbol;Acc:MGI:1349461]	B3GALT2	9290	0.355	GO:0006486; GO:0009312	GO:0005575; GO:0005794; GO:0016020; GO:0016021	GO:0000009; GO:0000026; GO:0000030; GO:0000033; GO:0001962; GO:0003980; GO:0004376; GO:0004576; GO:0004583; GO:0008375; GO:0008376; GO:0008378; GO:0008417; GO:0008499; GO:0008755; GO:0008921; GO:0016740; GO:0016757; GO:0016759; GO:0018715; GO:0018716; GO:0018717; GO:0018718; GO:0019112; GO:0019187; GO:0031278; GO:0033556; GO:0035496; GO:0042281; GO:0042283; GO:0045140; GO:0046527; GO:0046920; GO:…	TRUE	4.742	0.000428	0.01993	165.1	4.856	1639	1.892	42.49	123.2	6.414	2.384	36.1	2.07	0.7163	0.02069	7.458	0.008288	0.1909	0.5497	0.02801	0.01043	0.1597	0.009061
ENSMUSG00000039518	Cdsn	ENSMUST00000044804	protein_coding	corneodesmosin [Source:MGI Symbol;Acc:MGI:3505689]		2680	0.574	GO:0016337; GO:0043589	GO:0005576; GO:0030057	GO:0042803	TRUE	4.934	0.0004282	0.01993	19.49	2.428	51.88	1.892	592.6	2.432	3.207	1.192	2.439	7.245	0.2931	0.03586	0.8185	0.02873	9.228	0.03761	0.04855	0.01808	0.0374	0.1099
ENSMUSG00000039899	Fgl2	ENSMUST00000035799	protein_coding	fibrinogen-like protein 2 [Source:MGI Symbol;Acc:MGI:103266]	FGL2	3790	0.406	GO:0019835	GO:0005576; GO:0070062		TRUE	0.7669	0.0004315	0.02003	1107	925.1	2046	1437	1885	1387	930	848.9	774.1	860.1	11.77	9.662	22.82	15.43	20.75	15.17	9.956	9.101	8.393	9.228
ENSMUSG00000032807	Alox12b	ENSMUST00000036424	protein_coding	arachidonate 12-lipoxygenase, 12R type [Source:MGI Symbol;Acc:MGI:1274782]	ALOX12B	2430	0.552	GO:0006497; GO:0006629; GO:0006631; GO:0006665; GO:0010628; GO:0019369; GO:0019372; GO:0043410; GO:0043651; GO:0046513; GO:0051122; GO:0055114; GO:0061436; GO:0070257; GO:0070830	GO:0005737	GO:0004052; GO:0005506; GO:0016491; GO:0016702; GO:0018542; GO:0018555; GO:0018556; GO:0018557; GO:0018558; GO:0018559; GO:0018560; GO:0018561; GO:0018562; GO:0018563; GO:0018564; GO:0018565; GO:0018566; GO:0018567; GO:0018568; GO:0018569; GO:0018570; GO:0018571; GO:0018572; GO:0018573; GO:0018574; GO:0018575; GO:0019114; GO:0019117; GO:0034543; GO:0034803; GO:0034806; GO:0034808; GO:0034810; GO:…	FALSE	6.978	0.0004316	NA	2.166	0	3.384	0.9459	1002	4.053	0	2.384	1.463	1.035	0.03591	0	0.05887	0.01584	17.21	0.06913	0	0.03987	0.02475	0.01732
ENSMUSG00000038264	Sema7a	ENSMUST00000043059	protein_coding	sema domain, immunoglobulin domain (Ig), and GPI membrane anchor, (semaphorin) 7A [Source:MGI Symbol;Acc:MGI:1306826]	SEMA7A	3300	0.577	GO:0001649; GO:0001934; GO:0006954; GO:0007229; GO:0007275; GO:0007399; GO:0021988; GO:0030154; GO:0031175; GO:0045773; GO:0048675; GO:0050727; GO:0060907; GO:0070374	GO:0005886; GO:0009897; GO:0016020; GO:0031225	GO:0005178	TRUE	0.9527	0.0004366	0.0202	6834	6748	3376	9228	3607	6041	3278	2872	3089	3056	83.45	80.94	43.25	113.8	45.61	75.87	40.31	35.36	38.46	37.66
ENSMUSG00000047557	Lxn	ENSMUST00000160202; ENSMUST00000058981; ENSMUST00000160827	protein_coding	latexin [Source:MGI Symbol;Acc:MGI:107633]	LXN	884	0.471	GO:0006954; GO:0010466; GO:0010951; GO:0050965	GO:0005737; GO:0070062	GO:0004857; GO:0008191; GO:0008201; GO:0030414	TRUE	-0.7662	0.0004409	0.02034	506.8	613.7	418.5	556.2	417.2	347.8	983.4	807.1	742.9	696.6	23.1	27.48	20.01	25.61	19.7	16.3	45.14	37.1	34.53	32.04
ENSMUSG00000030470	Csrp3	ENSMUST00000167786; ENSMUST00000032658	protein_coding	cysteine and glycine-rich protein 3 [Source:MGI Symbol;Acc:MGI:1330824]	CSRP3	908	0.521	GO:0002026; GO:0003300; GO:0006874; GO:0007275; GO:0007517; GO:0010831; GO:0030154; GO:0033365; GO:0035995; GO:0045944; GO:0048738; GO:0051091; GO:0055003; GO:0060048	GO:0005623; GO:0005634; GO:0005737; GO:0005856; GO:0030018	GO:0005515; GO:0008270; GO:0008307; GO:0031433; GO:0042805; GO:0043426; GO:0046872; GO:0061629	TRUE	3.847	0.0004486	0.02063	474.3	48.56	633.9	390.7	1686	1149	1.069	2.384	190.2	4.14	21.05	2.117	29.51	17.51	77.51	52.47	0.04777	0.1067	8.609	0.1854
ENSMUSG00000033268	Duox1	ENSMUST00000099461	protein_coding	dual oxidase 1 [Source:MGI Symbol;Acc:MGI:2139422]	DUOX1	5270	0.556	GO:0019221; GO:0042335; GO:0051591; GO:0072593	GO:0005886	GO:0005515	TRUE	4.87	0.0004542	0.02083	9.745	1.214	33.84	1.892	394.3	8.106	1.069	1.192	5.853	1.035	0.07452	0.009119	0.2715	0.01461	3.123	0.06375	0.00823	0.009192	0.04564	0.007986
ENSMUSG00000021313	Ryr2	ENSMUST00000021750; ENSMUST00000170156	protein_coding	ryanodine receptor 2, cardiac [Source:MGI Symbol;Acc:MGI:99685]	RYR2	16800	0.496	GO:0001666; GO:0002027; GO:0003143; GO:0003220; GO:0003300; GO:0005513; GO:0006810; GO:0006811; GO:0006816; GO:0006874; GO:0007275; GO:0010460; GO:0010881; GO:0010882; GO:0014808; GO:0014850; GO:0019722; GO:0030509; GO:0031000; GO:0032026; GO:0034220; GO:0035584; GO:0035994; GO:0051209; GO:0051284; GO:0051480; GO:0051481; GO:0051592; GO:0051775; GO:0055085; GO:0055117; GO:0060048; GO:0060070; GO:…	GO:0005622; GO:0005623; GO:0005635; GO:0005737; GO:0005783; GO:0005790; GO:0005829; GO:0005886; GO:0016020; GO:0016021; GO:0016529; GO:0030017; GO:0030018; GO:0031234; GO:0031672; GO:0033017; GO:0034704; GO:0042383; GO:0043005; GO:0043234; GO:0070062	GO:0005216; GO:0005218; GO:0005219; GO:0005262; GO:0005509; GO:0005515; GO:0005516; GO:0015278; GO:0019899; GO:0019901; GO:0034236; GO:0034237; GO:0042802; GO:0043621; GO:0043924; GO:0048763; GO:0097110; GO:0097159	TRUE	2.106	0.0004577	0.0209	734.7	128.1	1599	455	274.5	1592	96.2	92.99	418.5	120.1	1.762	0.3018	4.025	1.102	0.6819	3.928	0.2324	0.2249	1.024	0.2906
ENSMUSG00000026389	Steap3	ENSMUST00000112643; ENSMUST00000112640; ENSMUST00000140490; ENSMUST00000112641; ENSMUST00000112639	protein_coding	STEAP family member 3 [Source:MGI Symbol;Acc:MGI:1915678]	STEAP3	3000	0.556	GO:0006810; GO:0006811; GO:0006826; GO:0006915; GO:0007049; GO:0009306; GO:0015677; GO:0043065; GO:0055072; GO:0055114; GO:0097461; GO:1902167; GO:1990182	GO:0005623; GO:0005768; GO:0005771; GO:0005886; GO:0005887; GO:0016020; GO:0016021	GO:0000293; GO:0008823; GO:0016491; GO:0046872; GO:0052851	TRUE	-0.6418	0.0004598	0.0209	715.2	707.8	539.1	666.9	659.1	555.3	1059	945.4	1069	900.5	9.607	9.339	7.598	9.047	9.168	7.671	14.33	12.81	14.64	12.21
ENSMUSG00000039452	Snx22	ENSMUST00000044711	protein_coding	sorting nexin 22 [Source:MGI Symbol;Acc:MGI:2685966]	SNX22	2560	0.554	GO:0008150	GO:0005575	GO:0003674	TRUE	-0.8475	0.00046	0.0209	256.6	461.9	242.5	273.4	394.3	288.6	644.6	494.8	581.9	566.2	4.04	7.143	4.005	4.346	6.429	4.672	10.22	7.853	9.341	8.993
ENSMUSG00000045680	Tcf21	ENSMUST00000049930	protein_coding	transcription factor 21 [Source:MGI Symbol;Acc:MGI:1202715]	TCF21	1220	0.522	GO:0000122; GO:0001657; GO:0001658; GO:0001763; GO:0001822; GO:0001944; GO:0006351; GO:0006355; GO:0006366; GO:0007530; GO:0007548; GO:0009887; GO:0014707; GO:0030855; GO:0031063; GO:0032835; GO:0045944; GO:0048286; GO:0048536; GO:0048557; GO:0048608; GO:0048732; GO:0060008; GO:0060021; GO:0060425; GO:0060426; GO:0060435; GO:0060539; GO:0060541; GO:0060766; GO:0072162; GO:0072277	GO:0005634	GO:0001077; GO:0001078; GO:0003677; GO:0005515; GO:0042826; GO:0043425; GO:0046983; GO:0050681; GO:0070888	TRUE	-0.8047	0.0004629	0.0209	1273	2001	700.4	1245	1126	1251	2292	2198	2514	1802	42.04	64.93	24.27	41.53	38.53	42.49	76.22	73.22	84.68	60.06
ENSMUSG00000074264	Amy1	ENSMUST00000172885; ENSMUST00000067980; ENSMUST00000106540; ENSMUST00000174147; ENSMUST00000142505	protein_coding	amylase 1, salivary [Source:MGI Symbol;Acc:MGI:88019]	AMY2A	1370	0.401	GO:0005975; GO:0008152; GO:0016052	GO:0005576; GO:0005615; GO:0070062	GO:0003824; GO:0004556; GO:0005509; GO:0016160; GO:0016787; GO:0016798; GO:0031404; GO:0043169; GO:0046872	TRUE	1.124	0.0004631	0.0209	688.1	301.7	1266	479.6	736.4	444.2	295	335	271.2	283.6	20.24	8.717	39.05	14.25	22.43	13.44	8.738	9.936	8.135	8.418
ENSMUSG00000040740	Slc25a34	ENSMUST00000038661	protein_coding	solute carrier family 25, member 34 [Source:MGI Symbol;Acc:MGI:2686215]	SLC25A34	2670	0.58	GO:0006810; GO:0008150	GO:0005739; GO:0005743; GO:0016020; GO:0016021	GO:0003674	TRUE	1.53	0.0004641	0.0209	405.5	137.8	243.6	162.7	709.2	192.1	87.65	121.6	132.7	79.7	6.12	2.043	3.858	2.48	11.08	2.982	1.332	1.851	2.042	1.214
ENSMUSG00000027227	Sord	ENSMUST00000110551	protein_coding	sorbitol dehydrogenase [Source:MGI Symbol;Acc:MGI:98266]	SORD	2350	0.504	GO:0006060; GO:0006062; GO:0009725; GO:0030317; GO:0046370; GO:0046686; GO:0046688; GO:0051160; GO:0051164; GO:0055114	GO:0005739; GO:0005929; GO:0016020; GO:0031514; GO:0042995; GO:0070062	GO:0003939; GO:0008270; GO:0016491; GO:0042802; GO:0046872; GO:0051287	TRUE	0.6456	0.0004678	0.021	1125	1257	1317	953.5	1267	1036	727.9	765.4	699.5	750.4	19.29	21.18	23.7	16.51	22.5	18.27	12.57	13.23	12.23	12.98
ENSMUSG00000050530	Fam171a1	ENSMUST00000091505; ENSMUST00000062934; ENSMUST00000072955; ENSMUST00000115099	protein_coding	family with sequence similarity 171, member A1 [Source:MGI Symbol;Acc:MGI:2442917]	FAM171A1	3770	0.523	GO:0008150	GO:0070062	GO:0003674	TRUE	-0.6069	0.0004699	0.021	1701	2093	1507	1785	1377	1538	2547	2448	2403	2702	18.18	21.98	16.9	19.27	15.24	16.91	27.42	26.38	26.2	29.15
ENSMUSG00000042010	Acacb	ENSMUST00000031583; ENSMUST00000142489; ENSMUST00000102582; ENSMUST00000143276; ENSMUST00000146841	protein_coding	acetyl-Coenzyme A carboxylase beta [Source:MGI Symbol;Acc:MGI:2140940]	ACACB	5030	0.583	GO:0006084; GO:0006629; GO:0006631; GO:0006633; GO:0008152; GO:0010884; GO:0014070; GO:0046322; GO:0051289; GO:0060421; GO:2001295	GO:0005634; GO:0005739; GO:0016020	GO:0000166; GO:0003824; GO:0003989; GO:0004075; GO:0005524; GO:0009374; GO:0016874; GO:0046872	TRUE	0.9552	0.0004705	0.021	3274	1559	4041	1405	2044	1743	1156	1023	1452	1154	26.23	12.27	33.97	11.37	16.96	14.36	9.321	8.263	11.86	9.33
ENSMUSG00000079355	Ackr4	ENSMUST00000076147; ENSMUST00000050139; ENSMUST00000188000	protein_coding	atypical chemokine receptor 4 [Source:MGI Symbol;Acc:MGI:2181676]	ACKR4	2440	0.473	GO:0006935; GO:0007165; GO:0007186; GO:0070098	GO:0005768; GO:0005886; GO:0016020; GO:0016021	GO:0004871; GO:0004930; GO:0004950; GO:0005044; GO:0019956	TRUE	-0.8821	0.0004739	0.02109	238.2	330.2	178.2	186.3	200.4	184.8	413.7	376.7	385.4	438.8	3.934	5.357	3.088	3.108	3.428	3.139	6.879	6.274	6.49	7.314
ENSMUSG00000048534	Amica1	ENSMUST00000050020	protein_coding	adhesion molecule, interacts with CXADR antigen 1 [Source:MGI Symbol;Acc:MGI:2685484]	AMICA1	2460	0.469	GO:0002376; GO:0007155; GO:0007157; GO:0030593; GO:0035696; GO:0046629; GO:0050900; GO:0060054; GO:0072672	GO:0005886; GO:0005923; GO:0016020; GO:0016021; GO:0030054	GO:0005178; GO:0042803; GO:0050839	TRUE	0.7675	0.0004755	0.02109	397.4	496.5	510.9	577	522.9	419.9	273.6	281.4	278.5	304.3	6.51	7.99	8.781	9.546	8.871	7.075	4.514	4.647	4.652	5.03
ENSMUSG00000061928	Dsg1b	ENSMUST00000076737	protein_coding	desmoglein 1 beta [Source:MGI Symbol;Acc:MGI:2664357]	DSG1	3960	0.454	GO:0007155; GO:0007156	GO:0005886; GO:0005911; GO:0009898; GO:0016020; GO:0016021; GO:0016324; GO:0016328; GO:0030054; GO:0030057; GO:0070062	GO:0005509; GO:0045295; GO:0046872	FALSE	9.605	0.0005008	NA	0	0	0	0	475	0.8106	0	0	0	0	0	0	0	0	5.005	0.008484	0	0	0	0
ENSMUSG00000005355	Casp14	ENSMUST00000005488	protein_coding	caspase 14 [Source:MGI Symbol;Acc:MGI:1335092]	CASP14	2330	0.473	GO:0006508; GO:0006915; GO:0006919; GO:0008630; GO:0030154; GO:0097192	GO:0005634; GO:0005737; GO:0045095; GO:0070062	GO:0004197; GO:0008233; GO:0008234; GO:0016787; GO:0097199	FALSE	8.081	0.0005035	NA	0	0	3.384	0	161.2	0.8106	0	0	0	0	0	0	0.0614	0	2.888	0.01442	0	0	0	0
ENSMUSG00000029335	Bmp3	ENSMUST00000200388; ENSMUST00000197143; ENSMUST00000031278	protein_coding	bone morphogenetic protein 3 [Source:MGI Symbol;Acc:MGI:88179]	BMP3	5300	0.473	GO:0001503; GO:0001649; GO:0007275; GO:0010862; GO:0030154; GO:0040007; GO:0042981; GO:0043408; GO:0045944; GO:0048468; GO:0051216; GO:0060395	GO:0005576; GO:0005615; GO:0031988; GO:0070062	GO:0005125; GO:0005160; GO:0008083; GO:0070700	TRUE	-0.5859	0.0005044	0.02231	1099	1530	1647	1447	1466	1367	2436	2117	1968	1983	8.356	11.43	13.14	11.11	11.55	10.69	18.65	16.23	15.26	15.22
ENSMUSG00000027833	Shox2	ENSMUST00000029422; ENSMUST00000162439; ENSMUST00000162060; ENSMUST00000162098; ENSMUST00000195261	protein_coding	short stature homeobox 2 [Source:MGI Symbol;Acc:MGI:1201673]	SHOX2	1750	0.524	GO:0000122; GO:0001649; GO:0002053; GO:0002062; GO:0002063; GO:0003170; GO:0003209; GO:0006355; GO:0007275; GO:0030326; GO:0032330; GO:0035115; GO:0045880; GO:0045944; GO:0048557; GO:0048598; GO:0048743; GO:0050772; GO:0060272; GO:0060351; GO:0060415; GO:2000172	GO:0005634; GO:0005654; GO:0005739; GO:0031965	GO:0003677; GO:0043565	TRUE	3.412	0.0005061	0.02232	11.37	1.821	29.33	9.459	78.43	21.08	2.138	1.192	4.878	0	0.2618	0.04119	0.7085	0.22	1.87	0.4992	0.04957	0.02768	0.1145	0
ENSMUSG00000021136	Smoc1	ENSMUST00000110347; ENSMUST00000129362; ENSMUST00000021564	protein_coding	SPARC related modular calcium binding 1 [Source:MGI Symbol;Acc:MGI:1929878]	SMOC1	3440	0.54	GO:0001654; GO:0007165; GO:0007275; GO:0010811; GO:0030154; GO:0030198; GO:0045667; GO:0060173	GO:0005576; GO:0005578; GO:0005604	GO:0005509; GO:0046872; GO:0050840	TRUE	2.712	0.0005123	0.02253	342.7	20.03	540.3	34.05	39.22	234.3	16.03	28.61	50.73	24.84	4.015	0.2305	6.64	0.4029	0.4758	2.823	0.1891	0.338	0.606	0.2936
ENSMUSG00000027913	Crct1	ENSMUST00000107301; ENSMUST00000029521	protein_coding	cysteine-rich C-terminal 1 [Source:MGI Symbol;Acc:MGI:1921425]		589	0.591	GO:0008150	GO:0005575	GO:0005515	FALSE	8.985	0.0005129	NA	0.5414	0.607	1.128	0	1112	0	0	1.192	0	0	0.03704	0.04079	0.08096	0	78.81	0	0	0.08225	0	0
ENSMUSG00000039891	Txlnb	ENSMUST00000175676; ENSMUST00000037964	protein_coding	taxilin beta [Source:MGI Symbol;Acc:MGI:2671945]	TXLNB	3100	0.463	GO:0008150	GO:0005737	GO:0003674; GO:0019905	TRUE	3.557	0.0005157	0.02261	171.1	26.1	399.3	116.4	2655	325.1	17.1	10.73	166.8	9.315	2.224	0.3333	5.445	1.527	35.74	4.346	0.2239	0.1406	2.211	0.1222
ENSMUSG00000029205	Chrna9	ENSMUST00000031108	protein_coding	cholinergic receptor, nicotinic, alpha polypeptide 9 [Source:MGI Symbol;Acc:MGI:1202403]	CHRNA9	2000	0.508	GO:0006812; GO:0007204; GO:0042472; GO:0050910; GO:0098655	GO:0005829; GO:0005887; GO:0005892	GO:0004889; GO:0005515; GO:0022848	FALSE	7.694	0.0005191	NA	4.873	0.607	0	0	120.9	0	0	0	0	0	0.09818	0.01201	0	0	2.523	0	0	0	0	0
ENSMUSG00000020893	Per1	ENSMUST00000142392; ENSMUST00000166748; ENSMUST00000101004; ENSMUST00000021271; ENSMUST00000102605; ENSMUST00000132462	protein_coding	period circadian clock 1 [Source:MGI Symbol;Acc:MGI:1098283]	PER1	3470	0.588	GO:0000122; GO:0002028; GO:0006351; GO:0006355; GO:0007623; GO:0010608; GO:0032922; GO:0042634; GO:0042752; GO:0043124; GO:0043153; GO:0043966; GO:0043967; GO:0045892; GO:0045944; GO:0046329; GO:0048511; GO:0051591; GO:0070932; GO:0097167; GO:1900015; GO:1900744; GO:2000323	GO:0005634; GO:0005737	GO:0000976; GO:0000978; GO:0000989; GO:0005515; GO:0008134; GO:0019900; GO:0031490; GO:0031625; GO:0070888	TRUE	0.9747	0.0005205	0.02276	5506	4905	3264	5802	2814	4210	1446	1472	2693	3330	63.94	55.95	39.77	68.05	33.84	50.29	16.91	17.24	31.89	39.02
ENSMUSG00000020916	Krt36	ENSMUST00000107416	protein_coding	keratin 36 [Source:MGI Symbol;Acc:MGI:109364]	KRT36	1670	0.558	GO:0045616	GO:0005882; GO:0045111; GO:0070062	GO:0005198; GO:0030280	FALSE	3.6	0.0005224	NA	20.57	3.035	9.023	4.73	4.357	3.242	0	0	1.463	0	0.4964	0.07194	0.2284	0.1153	0.1089	0.08047	0	0	0.03601	0
ENSMUSG00000073490	AI607873	ENSMUST00000127730; ENSMUST00000042610	protein_coding	expressed sequence AI607873 [Source:MGI Symbol;Acc:MGI:2138302]	IFI16	3310	0.44	GO:0000122	GO:0005634; GO:0005730; GO:0005737; GO:0016020	GO:0000978; GO:0001047; GO:0001078; GO:0003690; GO:0008134; GO:0042802; GO:0044822	TRUE	0.9811	0.0005242	0.02285	433.7	257.4	576.4	283.8	493.5	304	219.1	191.9	187.8	186.3	5.28	3.078	7.362	3.489	6.222	3.806	2.686	2.356	2.331	2.289
ENSMUSG00000057454	Lypd3	ENSMUST00000080718	protein_coding	Ly6/Plaur domain containing 3 [Source:MGI Symbol;Acc:MGI:1919684]	LYPD3	1630	0.581	GO:0006928; GO:0007160	GO:0005615; GO:0005886; GO:0016020; GO:0016021; GO:0031225	GO:0043236	FALSE	8.324	0.0005261	NA	2.166	0	1.128	0	696.1	0.8106	0	1.192	0	0	0.05354	0	0.02926	0	17.82	0.02061	0	0.02972	0	0
ENSMUSG00000036854	Hspb6	ENSMUST00000044048; ENSMUST00000146732; ENSMUST00000123355; ENSMUST00000126989	protein_coding	heat shock protein, alpha-crystallin-related, B6 [Source:MGI Symbol;Acc:MGI:2685325]	HSPB6	1250	0.559		GO:0005634; GO:0005737	GO:0005212; GO:0042803	TRUE	2.009	0.0005334	0.02318	321.6	154.8	430.9	233.6	1988	350.2	97.27	121.6	252.2	96.26	10.37	4.902	14.57	7.607	66.38	11.61	3.158	3.953	8.29	3.131
ENSMUSG00000022871	Fetub	ENSMUST00000023587; ENSMUST00000116625; ENSMUST00000170805; ENSMUST00000167399	protein_coding	fetuin beta [Source:MGI Symbol;Acc:MGI:1890221]	FETUB	1460	0.524	GO:0007338; GO:0007339; GO:0010466; GO:0010951	GO:0005576; GO:0005615; GO:0070062	GO:0004857; GO:0004869; GO:0008191; GO:0030414	TRUE	2.691	0.0005348	0.02318	78.51	49.17	75.57	51.08	793.1	74.58	23.52	14.31	44.39	31.05	2.167	1.333	2.188	1.424	22.67	2.117	0.6536	0.3982	1.249	0.8648
ENSMUSG00000045539	Sprr3	ENSMUST00000058142	protein_coding	small proline-rich protein 3 [Source:MGI Symbol;Acc:MGI:1330237]	SPRR3	1220	0.468	GO:0018149; GO:0031424	GO:0005737; GO:0070062	GO:0005515	FALSE	10.63	0.0005381	NA	0	0.607	0	1.892	6306	1.621	0	2.384	0	0	0	0.01969	0	0.06311	215.7	0.05508	0	0.07942	0	0
ENSMUSG00000078680	Mup10	ENSMUST00000148302; ENSMUST00000098047	protein_coding	major urinary protein 10 [Source:MGI Symbol;Acc:MGI:1924164]		862	0.411	GO:0008150	GO:0005575	GO:0003674	FALSE	6.53	0.000542	NA	45.48	0	7.895	0	1.089	0.8106	0	0	0	0	2.126	0	0.3872	0	0.05274	0.03898	0	0	0	0
ENSMUSG00000028116	Myoz2	ENSMUST00000140231; ENSMUST00000200514; ENSMUST00000143464; ENSMUST00000029761; ENSMUST00000141588	protein_coding	myozenin 2 [Source:MGI Symbol;Acc:MGI:1913063]	MYOZ2	1140	0.469		GO:0005737; GO:0015629; GO:0030018	GO:0003779; GO:0031433	TRUE	3.74	0.0005486	0.02371	325.4	27.92	720.7	325.4	931.4	731.2	3.207	1.192	142.9	1.035	11.5	0.9695	26.73	11.62	34.1	26.58	0.1141	0.04249	5.152	0.03692
ENSMUSG00000048636	A730049H05Rik	ENSMUST00000057977; ENSMUST00000133858	protein_coding	RIKEN cDNA A730049H05 gene [Source:MGI Symbol;Acc:MGI:1921766]		2160	0.436	GO:0008150	GO:0005575	GO:0003674	TRUE	1.728	0.0005513	0.02374	70.38	44.92	82.34	104.1	83.88	58.36	18.17	22.65	14.15	34.16	1.313	0.8232	1.612	1.96	1.621	1.12	0.3414	0.4261	0.2691	0.643
ENSMUSG00000022510	Trp63	ENSMUST00000115308; ENSMUST00000065523; ENSMUST00000115307; ENSMUST00000115305; ENSMUST00000115310; ENSMUST00000115306; ENSMUST00000040231; ENSMUST00000115304	protein_coding	transformation related protein 63 [Source:MGI Symbol;Acc:MGI:1330810]	TP63	3570	0.461	GO:0000122; GO:0001302; GO:0001501; GO:0001736; GO:0001738; GO:0001942; GO:0002053; GO:0002064; GO:0006338; GO:0006351; GO:0006355; GO:0006366; GO:0006915; GO:0006974; GO:0006978; GO:0007219; GO:0007275; GO:0007389; GO:0007499; GO:0007569; GO:0008544; GO:0009887; GO:0009954; GO:0010165; GO:0010259; GO:0010332; GO:0010481; GO:0010482; GO:0010838; GO:0030154; GO:0030216; GO:0030326; GO:0030850; GO:…	GO:0000785; GO:0000790; GO:0005622; GO:0005634; GO:0005654; GO:0005667; GO:0005737; GO:0005791; GO:0005829; GO:0030425; GO:0043005; GO:0043234	GO:0000989; GO:0001077; GO:0002039; GO:0003677; GO:0003682; GO:0003684; GO:0003690; GO:0003700; GO:0005515; GO:0019904; GO:0042802; GO:0043565; GO:0044212; GO:0046872; GO:0050699	TRUE	3.682	0.0005526	0.02374	41.15	10.93	494	2.838	626.4	31.61	12.83	10.73	21.95	15.53	0.4645	0.1211	5.851	0.03235	7.322	0.367	0.1458	0.1221	0.2527	0.1768
ENSMUSG00000035557	Krt17	ENSMUST00000080893	protein_coding	keratin 17 [Source:MGI Symbol;Acc:MGI:96691]	KRT17	1550	0.589	GO:0002009; GO:0007165; GO:0030307; GO:0031069; GO:0031424; GO:0045109; GO:0045727; GO:0051798	GO:0005737; GO:0005882; GO:0070062; GO:0071944	GO:0005198; GO:0005515; GO:0032395; GO:0042289	TRUE	5.272	0.0005663	0.02427	10.29	0	238	0.9459	23.97	14.59	1.069	0	2.927	0	0.2674	0	6.491	0.02484	0.6453	0.3902	0.02798	0	0.07759	0
ENSMUSG00000040473	Cfap69	ENSMUST00000124734; ENSMUST00000196165; ENSMUST00000150140; ENSMUST00000061008; ENSMUST00000148193; ENSMUST00000054865; ENSMUST00000132510; ENSMUST00000198121; ENSMUST00000135252; ENSMUST00000148347; ENSMUST00000155048; ENSMUST00000199314	protein_coding	cilia and flagella associated protein 69 [Source:MGI Symbol;Acc:MGI:2443778]	CFAP69	1980	0.419	GO:0008150	GO:0005575	GO:0003674	TRUE	0.942	0.0005714	0.02441	1193	505	1658	755.8	896.5	1135	437.2	506.7	614.6	549.6	24.27	10.1	35.4	15.53	18.9	23.76	8.959	10.4	12.76	11.29
ENSMUSG00000005547	Cyp2a5	ENSMUST00000170631; ENSMUST00000005685; ENSMUST00000169007; ENSMUST00000165641; ENSMUST00000168869	protein_coding	cytochrome P450, family 2, subfamily a, polypeptide 5 [Source:MGI Symbol;Acc:MGI:88597]	CYP2A7	958	0.493	GO:0006805; GO:0009804; GO:0019373; GO:0042168; GO:0042738; GO:0055114; GO:0071276	GO:0005737; GO:0005881; GO:0043231	GO:0008389; GO:0008392; GO:0008395; GO:0016712; GO:0019825; GO:0019899; GO:0020037	TRUE	3.609	0.0005784	0.02464	2148	157.8	16140	254.5	290.9	2686	91.93	106.1	813.1	150.1	90.34	6.521	712.5	10.81	12.67	116.2	3.894	4.5	34.88	6.37
ENSMUSG00000005220	Corin	ENSMUST00000176320; ENSMUST00000176974; ENSMUST00000167460; ENSMUST00000176439; ENSMUST00000177290; ENSMUST00000175766; ENSMUST00000005352	protein_coding	corin [Source:MGI Symbol;Acc:MGI:1349451]	CORIN	2790	0.505	GO:0003050; GO:0006508; GO:0007565; GO:0008217; GO:0016485; GO:0016486; GO:0030182; GO:0035813	GO:0005576; GO:0005886; GO:0005887; GO:0009986; GO:0016020; GO:0016021; GO:0016023	GO:0004252; GO:0005044; GO:0008233; GO:0008236; GO:0016787	TRUE	2.888	0.000588	0.02498	51.98	9.712	291	21.76	19.61	103.8	9.62	7.153	16.1	10.35	0.7507	0.1378	4.41	0.3174	0.2933	1.541	0.1399	0.1042	0.2371	0.1509
ENSMUSG00000026922	Agpat2	ENSMUST00000028286; ENSMUST00000154753; ENSMUST00000140386; ENSMUST00000131940; ENSMUST00000140508	protein_coding	1-acylglycerol-3-phosphate O-acyltransferase 2 (lysophosphatidic acid acyltransferase, beta) [Source:MGI Symbol;Acc:MGI:1914762]	AGPAT2	954	0.581	GO:0001819; GO:0006629; GO:0006654; GO:0008152; GO:0008654	GO:0005783; GO:0016020; GO:0016021	GO:0003841; GO:0016740; GO:0016746	TRUE	1.373	0.0005901	0.025	3323	820.7	3465	736.9	820.3	1826	652	736.8	745.8	661.4	140.3	34.05	153.6	31.44	35.88	79.31	27.73	31.38	32.12	28.19
ENSMUSG00000050359	Sprr1a	ENSMUST00000054599	protein_coding	small proline-rich protein 1A [Source:MGI Symbol;Acc:MGI:106660]	SPRR1A	806	0.555	GO:0018149; GO:0030216; GO:0031424	GO:0001533; GO:0005737; GO:0071944	GO:0005198; GO:0030674	FALSE	5.357	0.0005932	NA	14.08	1.821	0	1.892	293	4.864	1.069	1.192	0.4878	2.07	0.7038	0.08943	0	0.09553	15.17	0.2501	0.05381	0.0601	0.02487	0.1044
ENSMUSG00000030302	Atp2b2	ENSMUST00000089003; ENSMUST00000101045; ENSMUST00000101044; ENSMUST00000154738; ENSMUST00000144507; ENSMUST00000152831; ENSMUST00000135199	protein_coding	ATPase, Ca++ transporting, plasma membrane 2 [Source:MGI Symbol;Acc:MGI:105368]	ATP2B2	4390	0.555	GO:0000902; GO:0006810; GO:0006811; GO:0006816; GO:0006874; GO:0006996; GO:0007595; GO:0007605; GO:0007626; GO:0008361; GO:0021549; GO:0021692; GO:0021702; GO:0021707; GO:0030182; GO:0040011; GO:0042428; GO:0042472; GO:0045299; GO:0046068; GO:0048167; GO:0048839; GO:0050808; GO:0050885; GO:0050910; GO:0051480; GO:0051928; GO:0060088; GO:0060113; GO:0070588; GO:0090102; GO:1901660	GO:0005623; GO:0005737; GO:0005783; GO:0005829; GO:0005886; GO:0005929; GO:0016020; GO:0016021; GO:0016324; GO:0030054; GO:0030425; GO:0032809; GO:0043025; GO:0045121; GO:0045202; GO:0070062	GO:0000166; GO:0005388; GO:0005509; GO:0005516; GO:0005524; GO:0008022; GO:0016787; GO:0030165; GO:0030899; GO:0033130; GO:0035254; GO:0046872	TRUE	1.345	0.0005973	0.02524	523.5	216.1	174.8	383.1	307.2	539.9	73.76	89.42	231.2	161.5	4.806	1.948	1.684	3.552	2.92	5.097	0.6817	0.8276	2.164	1.496
ENSMUSG00000036862	Dchs1	ENSMUST00000154659; ENSMUST00000140959; ENSMUST00000078482; ENSMUST00000144189	protein_coding	dachsous 1 (Drosophila) [Source:MGI Symbol;Acc:MGI:2685011]	DCHS1	6560	0.579	GO:0001658; GO:0001736; GO:0001822; GO:0003007; GO:0007155; GO:0007156; GO:0007157; GO:0021915; GO:0022008; GO:0035329; GO:0036342; GO:0043931; GO:0048565; GO:0090102	GO:0005622; GO:0005886; GO:0016020; GO:0016021; GO:0045177	GO:0003674; GO:0005509	TRUE	-0.7187	0.000604	0.02543	997.3	1083	589.9	928	734.2	1067	1620	1148	1673	1449	6.126	6.534	3.802	5.757	4.671	6.74	10.02	7.111	10.48	8.982
ENSMUSG00000027583	Zbtb46	ENSMUST00000146446; ENSMUST00000029106; ENSMUST00000180222; ENSMUST00000155535; ENSMUST00000087409	protein_coding	zinc finger and BTB domain containing 46 [Source:MGI Symbol;Acc:MGI:1919397]	ZBTB46	2670	0.527	GO:0006351; GO:0006355; GO:0006357; GO:0030853; GO:0045650; GO:0045656; GO:2001199; GO:2001200	GO:0005634	GO:0000977; GO:0000981; GO:0003676; GO:0005515; GO:0046872	TRUE	-0.5943	0.000606	0.02543	1417	1324	1012	1548	1165	1257	1979	1993	1790	1972	21.38	19.64	16.02	23.59	18.2	19.52	30.07	30.34	27.54	30.03
ENSMUSG00000040010	Slc7a5	ENSMUST00000182165; ENSMUST00000183015; ENSMUST00000045557	protein_coding	solute carrier family 7 (cationic amino acid transporter, y+ system), member 5 [Source:MGI Symbol;Acc:MGI:1298205]	SLC7A5	1440	0.567	GO:0003333; GO:0006810; GO:0006865; GO:0007275; GO:0007399; GO:0015807; GO:0015820; GO:0015823; GO:0015827; GO:0030154; GO:0098655; GO:1902475	GO:0005634; GO:0005730; GO:0005737; GO:0005886; GO:0005887; GO:0016020; GO:0016021; GO:0043231; GO:0070062	GO:0015171; GO:0015179; GO:0015190; GO:0015192; GO:0015196; GO:0015297	TRUE	1.139	0.0006069	0.02543	225.8	169.4	204.2	148.5	191.7	247.2	68.41	70.34	118	97.29	6.318	4.655	5.994	4.197	5.557	7.116	1.928	1.985	3.368	2.747
ENSMUSG00000071858	Gm94	ENSMUST00000096570	protein_coding	predicted gene 94 [Source:MGI Symbol;Acc:MGI:2684940]	C5orf46	748	0.417	GO:0008150	GO:0005575; GO:0005576	GO:0003674	FALSE	10.68	0.0006104	NA	0	0	0	0	1004	0	0	0	0	0	0	0	0	0	56.04	0	0	0	0	0
ENSMUSG00000044594	Serpinb3a	ENSMUST00000027567; ENSMUST00000112717	protein_coding	serine (or cysteine) peptidase inhibitor, clade B (ovalbumin), member 3A [Source:MGI Symbol;Acc:MGI:3573933]	SERPINB4	1620	0.391	GO:0010466; GO:0010951; GO:0042270	GO:0005615; GO:0005622; GO:0070062	GO:0002020; GO:0004867; GO:0019899	FALSE	12.67	0.0006116	NA	0	0	0	0	3988	0	0	0	0	0	0	0	0	0	102.7	0	0	0	0	0
ENSMUSG00000024691	Fam111a	ENSMUST00000151307; ENSMUST00000139270; ENSMUST00000025595; ENSMUST00000144662	protein_coding	family with sequence similarity 111, member A [Source:MGI Symbol;Acc:MGI:1915508]	FAM111A	2810	0.423	GO:0006260; GO:0045071	GO:0000785; GO:0005634; GO:0005737	GO:0003674	TRUE	-0.7555	0.0006134	0.02563	427.2	487.4	398.2	398.2	651.4	372.9	961	780.9	643.9	672.8	6.126	6.866	5.99	5.768	9.675	5.5	13.88	11.29	9.416	9.736
ENSMUSG00000045776	Lrtm1	ENSMUST00000055662	protein_coding	leucine-rich repeats and transmembrane domains 1 [Source:MGI Symbol;Acc:MGI:2442106]	LRTM1	7320	0.445	GO:0051965	GO:0005575; GO:0016020; GO:0016021	GO:0003674	TRUE	5.424	0.0006182	0.02576	59.01	0	30.45	3.784	725.5	29.99	2.138	0	9.756	0	0.3249	0	0.1759	0.02104	4.136	0.1698	0.01185	0	0.05476	0
ENSMUSG00000029019	Nppb	ENSMUST00000103231	protein_coding	natriuretic peptide type B [Source:MGI Symbol;Acc:MGI:97368]		781	0.479	GO:0003085; GO:0006182; GO:0030308; GO:0035810; GO:0035815; GO:0048662; GO:0050880; GO:1903816	GO:0005576; GO:0005615; GO:0005634; GO:0005737; GO:0043234; GO:0048471	GO:0005179; GO:0051428	FALSE	6.882	0.0006214	NA	0.5414	0.607	177.1	0	0	14.59	0	0	0.4878	0	0.02793	0.03077	9.586	0	0	0.7743	0	0	0.02566	0
ENSMUSG00000039742	Fam71f1	ENSMUST00000090487; ENSMUST00000164560; ENSMUST00000168771; ENSMUST00000163229; ENSMUST00000166462	protein_coding	family with sequence similarity 71, member F1 [Source:MGI Symbol;Acc:MGI:3032524]	FAM71F1	1300	0.527	GO:0008150	GO:0005575	GO:0003674	FALSE	3.618	0.0006256	NA	3.79	4.249	5.64	1.892	4.357	3.242	0	0	0	1.035	0.1175	0.1294	0.1834	0.05923	0.1399	0.1034	0	0	0	0.03238
ENSMUSG00000078920	Ifi47	ENSMUST00000046704; ENSMUST00000152914; ENSMUST00000109202	protein_coding	interferon gamma inducible protein 47 [Source:MGI Symbol;Acc:MGI:99448]		1390	0.46	GO:0006952	GO:0005783		TRUE	-0.6402	0.0006343	0.02633	562.5	748.4	561.7	581.8	623.1	552	958.8	995.5	762.9	1036	16.31	21.31	17.08	17.03	18.71	16.46	27.99	29.1	22.55	30.31
ENSMUSG00000062345	Serpinb2	ENSMUST00000009356; ENSMUST00000143832; ENSMUST00000146597; ENSMUST00000064916	protein_coding	serine (or cysteine) peptidase inhibitor, clade B, member 2 [Source:MGI Symbol;Acc:MGI:97609]	SERPINB2	1270	0.415	GO:0010466; GO:0010951; GO:0042060; GO:0043066	GO:0005576; GO:0005615; GO:0005737	GO:0004867; GO:0030414	TRUE	3.686	0.0006372	0.02633	73.63	9.712	25.94	39.73	1020	14.59	21.38	10.73	18.54	9.315	2.336	0.3027	0.8636	1.273	33.51	0.4762	0.683	0.3433	0.5997	0.2983
ENSMUSG00000035105	Egln3	ENSMUST00000039516	protein_coding	egl-9 family hypoxia-inducible factor 3 [Source:MGI Symbol;Acc:MGI:1932288]	EGLN3	2660	0.514	GO:0001666; GO:0006915; GO:0006974; GO:0018126; GO:0018401; GO:0019511; GO:0042127; GO:0043523; GO:0055114	GO:0005634; GO:0005737; GO:0005829	GO:0005506; GO:0016491; GO:0016705; GO:0016706; GO:0031418; GO:0031543; GO:0031545; GO:0046872; GO:0051213	TRUE	2.264	0.0006373	0.02633	122.9	49.17	256	44.46	678.7	86.74	31	40.54	49.75	47.61	1.862	0.7317	4.069	0.6802	10.65	1.351	0.4729	0.6192	0.7686	0.7278
ENSMUSG00000035202	Lars2	ENSMUST00000038863	protein_coding	leucyl-tRNA synthetase, mitochondrial [Source:MGI Symbol;Acc:MGI:2142973]	LARS2	3880	0.512	GO:0006412; GO:0006418; GO:0006429	GO:0005739	GO:0000166; GO:0002161; GO:0004812; GO:0004823; GO:0005524; GO:0016874	TRUE	0.746	0.0006478	0.02666	6572	5638	7195	7316	3841	6101	3692	3435	3292	4066	68.26	57.52	78.4	76.74	41.31	65.17	38.61	35.97	34.86	42.61
ENSMUSG00000029269	Sult1b1	ENSMUST00000031199; ENSMUST00000120150; ENSMUST00000117455	protein_coding	sulfotransferase family 1B, member 1 [Source:MGI Symbol;Acc:MGI:2136282]	SULT1B1	2140	0.376	GO:0006629; GO:0006805; GO:0008202; GO:0009812; GO:0018958; GO:0042403; GO:0051923	GO:0005737; GO:0005829	GO:0001517; GO:0001537; GO:0004062; GO:0004394; GO:0008146; GO:0016232; GO:0016740; GO:0017095; GO:0018721; GO:0018722; GO:0018723; GO:0018724; GO:0018725; GO:0018726; GO:0018727; GO:0019111; GO:0034930; GO:0050694; GO:0050698; GO:0051922; GO:0080131	FALSE	7.275	0.0006488	NA	4.331	0	89.1	0	0	1.621	0	0	0	0	0.08156	0	1.76	0	0	0.0314	0	0	0	0
ENSMUSG00000027932	Slc27a3	ENSMUST00000132041; ENSMUST00000153978; ENSMUST00000144572; ENSMUST00000029541; ENSMUST00000127064	protein_coding	solute carrier family 27 (fatty acid transporter), member 3 [Source:MGI Symbol;Acc:MGI:1347358]	SLC27A3	1590	0.612	GO:0001676; GO:0006629; GO:0006631; GO:0006637; GO:0008152; GO:0015908	GO:0005739; GO:0016020; GO:0016021	GO:0000166; GO:0003824; GO:0003996; GO:0004321; GO:0004467; GO:0004774; GO:0010435; GO:0015645; GO:0016874; GO:0018854; GO:0018855; GO:0018856; GO:0018857; GO:0031957; GO:0034783; GO:0034793; GO:0034796; GO:0034823; GO:0034841; GO:0034842; GO:0034865; GO:0034942; GO:0034943; GO:0043759; GO:0043762; GO:0043955; GO:0052685; GO:0052686; GO:0052687; GO:0052688; GO:0070251; GO:0090409	TRUE	-0.8436	0.00065	0.02666	238.2	307.7	188.4	209.1	225.5	292.6	397.6	399.4	558	381.9	6.037	7.662	5.009	5.351	5.919	7.628	10.15	10.21	14.42	9.768
ENSMUSG00000038132	Rbm24	ENSMUST00000037923	protein_coding	RNA binding motif protein 24 [Source:MGI Symbol;Acc:MGI:3610364]	RBM24	3220	0.514	GO:0010830; GO:0030154; GO:0043488	GO:0005575; GO:0005634; GO:0005737	GO:0000166; GO:0003676; GO:0003723; GO:0003730	TRUE	2.11	0.0006504	0.02666	190.6	37.03	287.6	89.86	451	256.2	18.17	25.04	112.7	41.4	2.385	0.4552	3.776	1.136	5.845	3.297	0.229	0.3159	1.438	0.5228
ENSMUSG00000021950	Anxa8	ENSMUST00000022519; ENSMUST00000120077	protein_coding	annexin A8 [Source:MGI Symbol;Acc:MGI:1201374]	ANXA8	1540	0.51	GO:0007596; GO:0007599	GO:0005829; GO:0005886; GO:0031902	GO:0005509; GO:0005544; GO:0005546; GO:0005547; GO:0043325; GO:0046872; GO:0051015	TRUE	1.551	0.0006567	0.02684	869.5	433.4	2772	293.2	786.5	902.2	275.8	263.5	479	339.5	22.75	11.14	76.11	7.749	21.31	24.28	7.266	6.952	12.78	8.964
ENSMUSG00000030067	Foxp1	ENSMUST00000177437; ENSMUST00000113326; ENSMUST00000175880; ENSMUST00000177230; ENSMUST00000124058; ENSMUST00000177235; ENSMUST00000113322; ENSMUST00000177229; ENSMUST00000074346; ENSMUST00000177208; ENSMUST00000113328; ENSMUST00000177507; ENSMUST00000176850; ENSMUST00000175670; ENSMUST00000176105; ENSMUST00000113324; ENSMUST00000177227; ENSMUST00000154163; ENSMUST00000176632; ENSMUST00000113321;…	protein_coding	forkhead box P1 [Source:MGI Symbol;Acc:MGI:1914004]		1720	0.533	GO:0000122; GO:0001701; GO:0002053; GO:0002329; GO:0002639; GO:0006351; GO:0006355; GO:0007507; GO:0007519; GO:0008045; GO:0009653; GO:0009790; GO:0030324; GO:0033152; GO:0045214; GO:0045892; GO:0045893; GO:0045944; GO:0048745; GO:0050679; GO:0055007; GO:0060043; GO:0061140; GO:0061470; GO:0072358; GO:0072619; GO:1901249; GO:1901250; GO:2000727	GO:0005634	GO:0000978; GO:0003677; GO:0003682; GO:0003700; GO:0003705; GO:0005515; GO:0042803; GO:0043565; GO:0046872; GO:0046982	TRUE	-0.6318	0.0006601	0.02691	3579	4043	3175	4388	3960	3923	5152	5967	5977	6595	83.84	93.05	78.04	103.8	96.08	94.54	121.5	141	142.8	155.9
ENSMUSG00000042031	Lce3b	ENSMUST00000046234	protein_coding	late cornified envelope 3B [Source:MGI Symbol;Acc:MGI:1913594]		562	0.564	GO:0008150	GO:0005575	GO:0003674	FALSE	10.48	0.0006615	NA	0	0	0	0	873.7	0	0	0	0	0	0	0	0	0	64.88	0	0	0	0	0
ENSMUSG00000054325	Lce3a	ENSMUST00000067318	protein_coding	late cornified envelope 3A [Source:MGI Symbol;Acc:MGI:3645650]		549	0.543	GO:0008150	GO:0005575	GO:0003674	FALSE	10.46	0.0006644	NA	0	0	0	0	860.6	0	0	0	0	0	0	0	0	0	65.42	0	0	0	0	0
ENSMUSG00000030168	Adipor2	ENSMUST00000032272; ENSMUST00000188851; ENSMUST00000189710; ENSMUST00000169744; ENSMUST00000187699	protein_coding	adiponectin receptor 2 [Source:MGI Symbol;Acc:MGI:93830]	ADIPOR2	2470	0.481	GO:0006629; GO:0006631; GO:0007186; GO:0009755; GO:0019395; GO:0030308; GO:0033211; GO:0042593; GO:0046326; GO:0061042	GO:0005886; GO:0016020; GO:0016021; GO:0031226	GO:0004872; GO:0042802; GO:0046982; GO:0055100; GO:0097003	TRUE	0.6661	0.0006657	0.027	6507	5593	8051	6064	5524	6405	3907	4194	3946	3859	106.2	89.63	137.8	99.92	93.34	107.5	64.18	69	65.65	63.52
ENSMUSG00000021127	Zfp36l1	ENSMUST00000021552; ENSMUST00000165114	protein_coding	zinc finger protein 36, C3H type-like 1 [Source:MGI Symbol;Acc:MGI:107946]	ZFP36L1	2460	0.533	GO:0000288; GO:0001570; GO:0003342; GO:0006402; GO:0006417; GO:0006915; GO:0007507; GO:0008283; GO:0021915; GO:0033077; GO:0035264; GO:0043488; GO:0048568; GO:0060710; GO:0060712	GO:0005634; GO:0005737; GO:0005829	GO:0003677; GO:0003729; GO:0017091; GO:0044822; GO:0046872	TRUE	-0.6544	0.0006659	0.027	4504	3445	2755	2831	3271	3829	5352	5043	5752	5349	73.78	55.44	47.36	46.84	55.5	64.52	88.28	83.3	96.07	88.42
ENSMUSG00000047298	Kcnv2	ENSMUST00000056708	protein_coding	potassium channel, subfamily V, member 2 [Source:MGI Symbol;Acc:MGI:2670981]	KCNV2	5110	0.483	GO:0006810; GO:0006811; GO:0006813; GO:0034765; GO:0051260; GO:0055085; GO:0071805	GO:0005886; GO:0008076; GO:0016020; GO:0016021	GO:0005216; GO:0005244; GO:0005249; GO:0005251; GO:0005267	TRUE	2.577	0.0006718	0.02716	10.83	8.498	20.3	17.03	4.357	20.27	1.069	1.192	4.39	1.035	0.08539	0.06583	0.168	0.1356	0.03559	0.1644	0.008488	0.00948	0.0353	0.008237
ENSMUSG00000027559	Car3	ENSMUST00000195575; ENSMUST00000029076; ENSMUST00000195834	protein_coding	carbonic anhydrase 3 [Source:MGI Symbol;Acc:MGI:88270]	CA3	1290	0.457	GO:0006730; GO:0006979; GO:0016311	GO:0005737; GO:0005829	GO:0004089; GO:0008270; GO:0016151; GO:0016791; GO:0016829; GO:0046872	TRUE	5.061	0.0006777	0.02733	38750	13.35	39730	17.03	6649	11090	132.5	46.5	1650	56.93	1210	0.4098	1302	0.5372	215.1	356.4	4.169	1.465	52.55	1.794
ENSMUSG00000043681	Fam25c	ENSMUST00000052126	protein_coding	family with sequence similarity 25, member C [Source:MGI Symbol;Acc:MGI:1916384]		408	0.566	GO:0008150	GO:0005575	GO:0003674	FALSE	6.191	0.0006794	NA	3.248	3.035	0	2.838	848.6	4.053	1.069	0	3.902	2.07	0.3208	0.2945	0	0.2831	86.8	0.4117	0.1063	0	0.393	0.2063
ENSMUSG00000043122	A530016L24Rik	ENSMUST00000057465	protein_coding	RIKEN cDNA A530016L24 gene [Source:MGI Symbol;Acc:MGI:2443020]	C14orf180	2640	0.553	GO:0008150	GO:0005886; GO:0016020; GO:0016021	GO:0003674	TRUE	5.307	0.0006843	0.02752	438	0	461.3	1.892	18.52	196.2	2.138	0	15.12	0	6.686	0	7.388	0.02916	0.2928	3.08	0.03286	0	0.2354	0
ENSMUSG00000026989	Dapl1	ENSMUST00000144415; ENSMUST00000028369	protein_coding	death associated protein-like 1 [Source:MGI Symbol;Acc:MGI:1923997]	DAPL1	618	0.46	GO:0006915; GO:0008150; GO:0030154	GO:0005575	GO:0003674	FALSE	5.219	0.0006873	NA	3.248	0.607	42.86	0	131.8	4.053	1.069	0	1.463	0	0.2118	0.03888	2.932	0	8.901	0.2718	0.07018	0	0.0973	0
ENSMUSG00000026327	Serpinb11	ENSMUST00000191425; ENSMUST00000027566	protein_coding	serine (or cysteine) peptidase inhibitor, clade B (ovalbumin), member 11 [Source:MGI Symbol;Acc:MGI:1914207]	SERPINB11	1400	0.426	GO:0010466; GO:0010951	GO:0005615; GO:0005737	GO:0004867; GO:0030414	TRUE	6.636	0.0006879	0.02755	1.083	0	94.74	0	466.2	14.59	0	0	2.927	0	0.03117	0	2.861	0	13.9	0.432	0	0	0.0859	0
ENSMUSG00000034157	Cipc	ENSMUST00000186499; ENSMUST00000188046; ENSMUST00000187814; ENSMUST00000191032; ENSMUST00000191463; ENSMUST00000188901; ENSMUST00000190588; ENSMUST00000038369; ENSMUST00000185434; ENSMUST00000185783; ENSMUST00000189246	protein_coding	CLOCK interacting protein, circadian [Source:MGI Symbol;Acc:MGI:1919185]	CIPC	1560	0.541	GO:0006351; GO:0006355; GO:0042754; GO:0045892; GO:0048511	GO:0005634	GO:0005515	TRUE	0.5961	0.0006887	0.02755	1675	1801	2095	2233	1741	1680	1286	1196	1057	1384	43.26	45.7	56.76	58.26	46.57	44.65	33.45	31.15	27.83	36.07
ENSMUSG00000071036	Gm10309	ENSMUST00000095186	protein_coding	predicted gene 10309 [Source:MGI Symbol;Acc:MGI:3641941]		2000	0.468	GO:0008150	GO:0005575	GO:0003674	TRUE	1.272	0.000695	0.02773	214.9	196.7	206.4	310.3	123.1	137	71.62	89.42	54.14	112.8	4.331	3.893	4.363	6.313	2.569	2.839	1.453	1.817	1.112	2.294
ENSMUSG00000021798	Ldb3	ENSMUST00000090040; ENSMUST00000022328; ENSMUST00000022327; ENSMUST00000064098; ENSMUST00000022330	protein_coding	LIM domain binding 3 [Source:MGI Symbol;Acc:MGI:1344412]	LDB3	4280	0.513	GO:0045214	GO:0005737; GO:0005856; GO:0030018; GO:0042995	GO:0005080; GO:0005515; GO:0008092; GO:0008270; GO:0046872; GO:0051371	TRUE	2.743	0.0006984	0.02779	578.2	103.8	896.7	296.1	4592	904.7	57.72	69.15	509.3	84.87	5.444	0.96	8.858	2.815	44.77	8.761	0.5472	0.6565	4.889	0.8064
ENSMUSG00000022389	Tef	ENSMUST00000169952; ENSMUST00000167138; ENSMUST00000164673; ENSMUST00000170027; ENSMUST00000166302; ENSMUST00000109553; ENSMUST00000168200; ENSMUST00000172208; ENSMUST00000168632; ENSMUST00000023024	protein_coding	thyrotroph embryonic factor [Source:MGI Symbol;Acc:MGI:98663]	TEF	1420	0.534	GO:0006351; GO:0006355; GO:0006357; GO:0006366; GO:0045944; GO:0048511	GO:0005634	GO:0000978; GO:0001077; GO:0003677; GO:0003690; GO:0003700; GO:0005515; GO:0042803; GO:0043565; GO:0046982	TRUE	0.7403	0.0007089	0.02804	7361	8116	8568	9221	7322	9284	3410	4886	5445	6032	208.9	226.3	255.1	264.3	215.2	271	97.44	139.8	157.6	172.7
ENSMUSG00000022941	Ripply3	ENSMUST00000023660	protein_coding	ripply3 homolog (zebrafish) [Source:MGI Symbol;Acc:MGI:2181192]	RIPPLY3	1530	0.502	GO:0000122; GO:0006351; GO:0006355; GO:0007275; GO:0007507; GO:0008285; GO:0060037	GO:0005575; GO:0005634	GO:0005515	TRUE	-0.6821	0.0007095	0.02804	1238	1707	862.8	1697	1088	1356	2229	2128	1923	2191	32.61	44.18	23.84	45.14	29.68	36.74	59.11	56.52	51.66	58.24
ENSMUSG00000041991	Hrnr	ENSMUST00000090856; ENSMUST00000093774	protein_coding	hornerin [Source:MGI Symbol;Acc:MGI:3046938]		10900	0.482	GO:0002244; GO:0007275; GO:0031424	GO:0001533	GO:0003674; GO:0005509; GO:0046872	FALSE	10.27	0.0007098	NA	0	0	0	0	754.9	0	0	0	0	0	0	0	0	0	2.89	0	0	0	0	0
ENSMUSG00000074194	Zfp791	ENSMUST00000098550	protein_coding	zinc finger protein 791 [Source:MGI Symbol;Acc:MGI:3648473]	ZNF791	1590	0.481	GO:0008150	GO:0005575	GO:0003674	TRUE	1.034	0.0007111	0.02804	221.4	272.5	339.5	374.6	229.9	218.9	119.7	127.6	106.3	183.2	5.612	6.785	9.027	9.588	6.033	5.705	3.055	3.26	2.748	4.685
ENSMUSG00000042045	Sln	ENSMUST00000048485	protein_coding	sarcolipin [Source:MGI Symbol;Acc:MGI:1913652]		515	0.505	GO:0070296; GO:1901077; GO:1901894	GO:0005622; GO:0005623; GO:0005783; GO:0016020; GO:0016021; GO:0016529	GO:0030234	TRUE	4.436	0.000712	0.02804	283.7	15.78	896.7	179.7	1288	843	1.069	0	103.4	0	22.2	1.213	73.61	14.2	104.3	67.85	0.08422	0	8.251	0
ENSMUSG00000037129	Tmprss13	ENSMUST00000034597	protein_coding	transmembrane protease, serine 13 [Source:MGI Symbol;Acc:MGI:2682935]	TMPRSS13	3240	0.529	GO:0006508; GO:0061436	GO:0016020; GO:0016021; GO:0072562	GO:0003674; GO:0004252; GO:0005044; GO:0008233; GO:0008236; GO:0016787	TRUE	2.719	0.0007217	0.02833	41.15	19.42	160.2	16.08	337.7	60.8	6.414	11.92	26.34	17.6	0.5118	0.2373	2.09	0.202	4.35	0.7777	0.08032	0.1495	0.3341	0.2208
ENSMUSG00000021367	Edn1	ENSMUST00000021796	protein_coding	endothelin 1 [Source:MGI Symbol;Acc:MGI:95283]	EDN1	2340	0.468	GO:0000122; GO:0001501; GO:0001516; GO:0001569; GO:0001666; GO:0001701; GO:0001821; GO:0003100; GO:0006885; GO:0007166; GO:0007186; GO:0007204; GO:0007205; GO:0007267; GO:0007507; GO:0007585; GO:0007589; GO:0008217; GO:0008284; GO:0009953; GO:0010460; GO:0010613; GO:0010870; GO:0014032; GO:0014065; GO:0014824; GO:0014826; GO:0015758; GO:0016049; GO:0019229; GO:0019233; GO:0019722; GO:0030072; GO:…	GO:0005576; GO:0005615; GO:0005623; GO:0005737; GO:0005829; GO:0033093; GO:0045178; GO:0048237	GO:0005102; GO:0005125; GO:0005179; GO:0005515; GO:0031707; GO:0031708	TRUE	-0.7998	0.0007232	0.02833	753.1	782.4	452.3	1062	605.7	578	1331	1509	934.1	1126	12.97	13.24	8.172	18.48	10.8	10.24	23.08	26.21	16.4	19.57
ENSMUSG00000019929	Dcn	ENSMUST00000163448; ENSMUST00000105287	protein_coding	decorin [Source:MGI Symbol;Acc:MGI:94872]	DCN	1840	0.427	GO:0010508; GO:0019800	GO:0005576; GO:0005578; GO:0005589; GO:0005615; GO:0031012	GO:0005518; GO:0005539; GO:0044822; GO:0047485; GO:0050840	TRUE	1.214	0.0007273	0.02835	7681	2193	8954	2650	10340	4844	2519	2570	2912	2410	168.2	47.18	205.7	58.6	234.5	109.1	55.56	56.76	65.03	53.25
ENSMUSG00000028028	Alpk1	ENSMUST00000162859; ENSMUST00000160586; ENSMUST00000161239; ENSMUST00000029662; ENSMUST00000198955; ENSMUST00000159720	protein_coding	alpha-kinase 1 [Source:MGI Symbol;Acc:MGI:1918731]	ALPK1	2910	0.491	GO:0002230; GO:0006468; GO:0016310; GO:0098779	GO:0005575	GO:0003674; GO:0004674; GO:0004675; GO:0004676; GO:0004677; GO:0004679; GO:0004690; GO:0004694; GO:0004698; GO:0004702; GO:0004704; GO:0004705; GO:0004706; GO:0004708; GO:0004709; GO:0004711; GO:0005524; GO:0008349; GO:0008545; GO:0016301; GO:0016740; GO:0016909; GO:0019199; GO:0019912; GO:0034211	TRUE	0.659	0.0007276	0.02835	1895	1036	1218	1293	1755	1398	876.5	798.8	981.9	940.8	26.24	14.09	17.7	18.08	25.17	19.9	12.22	11.15	13.87	13.15
ENSMUSG00000043384	Gprasp1	ENSMUST00000113145; ENSMUST00000149595; ENSMUST00000113144; ENSMUST00000143034; ENSMUST00000166554; ENSMUST00000113147	protein_coding	G protein-coupled receptor associated sorting protein 1 [Source:MGI Symbol;Acc:MGI:1917418]	GPRASP1	4210	0.461	GO:0008333; GO:1990172	GO:0005634; GO:0005737	GO:0005515	TRUE	-0.5574	0.0007293	0.02835	1595	1415	1845	1746	1844	1815	2530	2291	2376	2795	15.27	13.3	18.53	16.88	18.28	17.87	24.39	22.12	23.19	26.99
ENSMUSG00000027961	Lrrc39	ENSMUST00000029573	protein_coding	leucine rich repeat containing 39 [Source:MGI Symbol;Acc:MGI:1924557]	LRRC39	3090	0.424	GO:0008150	GO:0005575	GO:0003674	TRUE	4.34	0.0007385	0.02859	48.19	1.214	147.8	10.41	344.2	55.93	1.069	0	17.07	0	0.6284	0.01555	2.022	0.137	4.649	0.7502	0.01404	0	0.227	0
ENSMUSG00000026527	Rgs7	ENSMUST00000194555; ENSMUST00000195324; ENSMUST00000194288; ENSMUST00000195477; ENSMUST00000193798; ENSMUST00000192203; ENSMUST00000192227; ENSMUST00000027812	protein_coding	regulator of G protein signaling 7 [Source:MGI Symbol;Acc:MGI:1346089]	RGS7	1670	0.448	GO:0007186; GO:0008277; GO:0009968; GO:0035556; GO:0038032; GO:0043547	GO:0005634; GO:0005737; GO:0005829; GO:0005834; GO:0005886; GO:0043234; GO:0044292	GO:0004871; GO:0005096; GO:0005515; GO:0031681	TRUE	4.106	0.0007393	0.02859	54.14	1.214	135.3	2.838	4.357	16.21	0	1.192	4.878	1.035	1.306	0.02878	3.427	0.06916	0.1089	0.4024	0	0.02901	0.12	0.0252
ENSMUSG00000032115	Hyou1	ENSMUST00000161537; ENSMUST00000160902; ENSMUST00000162560; ENSMUST00000161318; ENSMUST00000161147; ENSMUST00000066601; ENSMUST00000160112; ENSMUST00000159473	protein_coding	hypoxia up-regulated 1 [Source:MGI Symbol;Acc:MGI:108030]	HYOU1	2870	0.534	GO:0001666; GO:0002931; GO:0043066; GO:0071456; GO:1903298; GO:1903382	GO:0005783; GO:0005790; GO:0005925; GO:0016020; GO:0034663; GO:0070062	GO:0000166; GO:0005524	TRUE	-0.6305	0.0007412	0.02859	3519	3834	3907	4477	3587	4352	5940	5272	5872	7200	49.4	52.89	57.56	63.49	52.16	62.85	83.98	74.64	84.07	102
ENSMUSG00000052749	Trim30b	ENSMUST00000164410; ENSMUST00000171830; ENSMUST00000145982; ENSMUST00000155961; ENSMUST00000106831	protein_coding	tripartite motif-containing 30B [Source:MGI Symbol;Acc:MGI:4821256]		2170	0.423	GO:0008150	GO:0005575	GO:0003674	TRUE	1.715	0.0007443	0.02859	149.4	83.16	60.91	121.1	358.4	92.41	39.55	45.3	44.39	44.51	2.775	1.517	1.187	2.271	6.893	1.765	0.7395	0.8483	0.8405	0.834
ENSMUSG00000028544	Slc5a9	ENSMUST00000102719; ENSMUST00000102721; ENSMUST00000149922; ENSMUST00000128340; ENSMUST00000154838; ENSMUST00000102720; ENSMUST00000128224; ENSMUST00000131772	protein_coding	solute carrier family 5 (sodium/glucose cotransporter), member 9 [Source:MGI Symbol;Acc:MGI:2140201]	SLC5A9	1950	0.516	GO:0006810; GO:0006811; GO:0006814; GO:0055085	GO:0016020; GO:0016021; GO:0070062	GO:0005215	TRUE	3.592	0.000745	0.02859	26.53	6.07	442.1	5.676	233.1	63.23	5.345	2.384	26.83	6.21	0.5482	0.1232	9.586	0.1185	4.989	1.344	0.1112	0.04969	0.5653	0.1295
ENSMUSG00000020334	Slc22a4	ENSMUST00000146351; ENSMUST00000154369; ENSMUST00000020586	protein_coding	solute carrier family 22 (organic cation transporter), member 4 [Source:MGI Symbol;Acc:MGI:1353479]	SLC22A4	1170	0.536	GO:0006641; GO:0006810; GO:0006811; GO:0006814; GO:0009437; GO:0015695; GO:0015697; GO:0015879; GO:0034220; GO:0055085; GO:0072337; GO:0098655; GO:1902603	GO:0005739; GO:0005887; GO:0016020; GO:0016021; GO:0016324	GO:0000166; GO:0005215; GO:0005524; GO:0015075; GO:0015101; GO:0015226; GO:0015293; GO:0015491; GO:0015651; GO:0022857; GO:0030165	TRUE	2.015	0.0007558	0.02886	180.3	25.49	97	30.27	72.99	73.77	13.9	20.27	21.95	21.74	6.209	0.8625	3.505	1.053	2.603	2.613	0.4819	0.7039	0.7709	0.7554
ENSMUSG00000033453	Adamts15	ENSMUST00000065112	protein_coding	a disintegrin-like and metallopeptidase (reprolysin type) with thrombospondin type 1 motif, 15 [Source:MGI Symbol;Acc:MGI:2449569]	ADAMTS15	5930	0.548	GO:0006508	GO:0005576; GO:0005578; GO:0031012	GO:0004222; GO:0008233; GO:0008237; GO:0008270; GO:0016787; GO:0046872	TRUE	0.8277	0.0007574	0.02886	3126	4098	4048	6303	2911	2875	2037	2141	1844	2720	21.24	27.36	28.86	43.26	20.49	20.1	13.94	14.67	12.78	18.65
ENSMUSG00000000325	Arvcf	ENSMUST00000152132; ENSMUST00000115613; ENSMUST00000115610; ENSMUST00000115612; ENSMUST00000155548; ENSMUST00000115614; ENSMUST00000150253; ENSMUST00000150484; ENSMUST00000090103; ENSMUST00000126183	protein_coding	armadillo repeat gene deleted in velo-cardio-facial syndrome [Source:MGI Symbol;Acc:MGI:109620]	ARVCF	2760	0.59	GO:0007155; GO:0007275; GO:0016337; GO:0016339	GO:0005634; GO:0005654; GO:0005737; GO:0005886; GO:0030054	GO:0005515	TRUE	-0.7642	0.0007576	0.02886	765	838.3	408.3	572.3	683	809.8	1033	943.1	1533	1076	11.17	12.02	6.254	8.439	10.33	12.16	15.18	13.88	22.82	15.86
ENSMUSG00000062960	Kdr	ENSMUST00000113516; ENSMUST00000149573	protein_coding	kinase insert domain protein receptor [Source:MGI Symbol;Acc:MGI:96683]	KDR	4550	0.492	GO:0001525; GO:0001541; GO:0001570; GO:0001666; GO:0001934; GO:0001936; GO:0001938; GO:0001945; GO:0002042; GO:0002053; GO:0003157; GO:0003158; GO:0003416; GO:0006468; GO:0007169; GO:0007204; GO:0007275; GO:0008284; GO:0008360; GO:0008584; GO:0010595; GO:0014068; GO:0016310; GO:0016477; GO:0018108; GO:0030097; GO:0030154; GO:0030324; GO:0030335; GO:0030513; GO:0030949; GO:0032008; GO:0035162; GO:…	GO:0005576; GO:0005634; GO:0005737; GO:0005768; GO:0005769; GO:0005783; GO:0005794; GO:0005829; GO:0005886; GO:0005887; GO:0009897; GO:0009986; GO:0016020; GO:0016021; GO:0030054; GO:0031410; GO:0043005; GO:0043025; GO:0045121; GO:0071944; GO:0097443	GO:0000166; GO:0004672; GO:0004713; GO:0004714; GO:0005021; GO:0005178; GO:0005515; GO:0005524; GO:0016301; GO:0016740; GO:0019838; GO:0038085	TRUE	-0.7044	0.0007702	0.02926	11110	13260	9376	12560	9075	9656	20890	16680	16310	16400	98.42	115.4	87.12	112.3	83.24	87.96	186.3	149	147.3	146.6
ENSMUSG00000046598	Bdh1	ENSMUST00000089759; ENSMUST00000115227; ENSMUST00000128286; ENSMUST00000126825; ENSMUST00000115226; ENSMUST00000149039	protein_coding	3-hydroxybutyrate dehydrogenase, type 1 [Source:MGI Symbol;Acc:MGI:1919161]	BDH1	1360	0.544	GO:0008152; GO:0055114	GO:0005654; GO:0005737; GO:0005739; GO:0005743	GO:0003824; GO:0003858; GO:0005543; GO:0016491	TRUE	2.014	0.000775	0.02937	101.8	49.17	292.1	38.78	271.3	155.6	16.03	31	59.02	40.37	3.016	1.431	9.081	1.161	8.324	4.743	0.4784	0.9261	1.783	1.207
ENSMUSG00000030546	Plin1	ENSMUST00000178257; ENSMUST00000032762	protein_coding	perilipin 1 [Source:MGI Symbol;Acc:MGI:1890505]	PLIN1	1890	0.613	GO:0006629; GO:0016042	GO:0005783; GO:0005811; GO:0005829	GO:0005515	TRUE	5.482	0.0007832	0.02961	2058	2.428	1394	0	56.65	757.9	4.276	2.384	54.63	0	43.89	0.05085	31.19	0	1.251	16.62	0.09179	0.05126	1.188	0
ENSMUSG00000027068	Dhrs9	ENSMUST00000063690	protein_coding	dehydrogenase/reductase (SDR family) member 9 [Source:MGI Symbol;Acc:MGI:2442798]	DHRS9	4280	0.43	GO:0008152; GO:0008209; GO:0042448; GO:0042904; GO:0055114	GO:0005737; GO:0005783; GO:0016020; GO:0030176; GO:0043231	GO:0004022; GO:0004745; GO:0016491; GO:0018446; GO:0018447; GO:0018448; GO:0018449; GO:0018450; GO:0034522; GO:0034582; GO:0034778; GO:0034817; GO:0034821; GO:0034847; GO:0034863; GO:0034868; GO:0034871; GO:0034891; GO:0034901; GO:0034918; GO:0034944; GO:0042469; GO:0045703; GO:0047035	TRUE	2.255	0.0007886	0.02974	113.7	47.95	945.2	92.7	440.1	94.03	63.07	71.53	55.12	48.65	1.07	0.4435	9.337	0.8815	4.291	0.9106	0.5979	0.6791	0.5292	0.4622
ENSMUSG00000018893	Mb	ENSMUST00000169226; ENSMUST00000019037; ENSMUST00000166179	protein_coding	myoglobin [Source:MGI Symbol;Acc:MGI:96922]	MB	1040	0.546	GO:0001666; GO:0006810; GO:0007507; GO:0009725; GO:0015671; GO:0042542; GO:0043353; GO:0050873	GO:0070062	GO:0005344; GO:0005506; GO:0019825; GO:0020037; GO:0046872	TRUE	4.86	0.000794	0.02987	750.9	44.92	2231	231.8	18130	1961	3.207	3.577	514.6	4.14	29.1	1.71	90.69	9.069	727.6	78.15	0.1251	0.1397	20.33	0.1619
ENSMUSG00000049404	Rarres1	ENSMUST00000054825	protein_coding	retinoic acid receptor responder (tazarotene induced) 1 [Source:MGI Symbol;Acc:MGI:1924461]	RARRES1	1320	0.517	GO:0008150	GO:0070062	GO:0003674	TRUE	2.044	0.0008045	0.03018	280.5	31.56	251.5	40.68	110	87.55	42.76	29.81	20.49	35.19	8.562	0.9466	8.056	1.254	3.479	2.749	1.314	0.9175	0.6378	1.084
ENSMUSG00000032311	Nrg4	ENSMUST00000139261; ENSMUST00000126368; ENSMUST00000128020; ENSMUST00000156112; ENSMUST00000134183; ENSMUST00000133659; ENSMUST00000144939; ENSMUST00000145784; ENSMUST00000137675; ENSMUST00000130158; ENSMUST00000164721; ENSMUST00000114306; ENSMUST00000135531	protein_coding	neuregulin 4 [Source:MGI Symbol;Acc:MGI:1933833]	NRG4	1080	0.477	GO:0035556; GO:0048513	GO:0005576; GO:0005615; GO:0005622; GO:0005886; GO:0016020; GO:0016021	GO:0005102; GO:0008083	TRUE	2.672	0.0008073	0.03022	192.2	15.18	373.3	22.7	25.06	75.39	11.76	19.08	20.49	20.7	7.171	0.5562	14.61	0.8555	0.9682	2.893	0.4418	0.7177	0.7795	0.7794
ENSMUSG00000046523	Kctd4	ENSMUST00000050120	protein_coding	potassium channel tetramerisation domain containing 4 [Source:MGI Symbol;Acc:MGI:1914766]	KCTD4	3020	0.384	GO:0008150; GO:0051260	GO:0005575	GO:0003674	FALSE	6.426	0.0008165	NA	1.083	1.214	4.512	0	45.75	0	0	0	0	0	0.01445	0.01591	0.06316	0	0.6323	0	0	0	0	0
ENSMUSG00000059832	Kprp	ENSMUST00000072363	protein_coding	keratinocyte expressed, proline-rich [Source:MGI Symbol;Acc:MGI:1920981]	KPRP	2730	0.523	GO:0008150	GO:0005737; GO:0070062	GO:0003674	FALSE	9.959	0.0008215	NA	0	0	0	0	607.9	0	0	0	0	0	0	0	0	0	9.292	0	0	0	0	0
ENSMUSG00000033765	Calm4	ENSMUST00000042219	protein_coding	calmodulin 4 [Source:MGI Symbol;Acc:MGI:1931464]	CALML5	915	0.503		GO:0070062	GO:0005509; GO:0046872	FALSE	9.062	0.000825	NA	0.5414	0	0	0	2446	0.8106	2.138	0	0.4878	0	0.02384	0	0	0	111.5	0.03672	0.0948	0	0.02191	0
ENSMUSG00000061259	Tmprss11d	ENSMUST00000031175; ENSMUST00000122377	protein_coding	transmembrane protease, serine 11d [Source:MGI Symbol;Acc:MGI:2385221]	TMPRSS11D	2490	0.411	GO:0006508; GO:0040008	GO:0005576; GO:0005886; GO:0005887; GO:0009986; GO:0016020; GO:0016021; GO:0070062	GO:0004252; GO:0008233; GO:0008236; GO:0016787	FALSE	6.835	0.0008437	NA	0	0.607	2.256	0	179.7	2.432	0	0	0.4878	0	0	0.00965	0.0383	0	3.013	0.04048	0	0	0.00805	0
ENSMUSG00000031757	Mt4	ENSMUST00000034207	protein_coding	metallothionein 4 [Source:MGI Symbol;Acc:MGI:99692]		391	0.506	GO:0006875; GO:0046686	GO:0005623	GO:0046872	FALSE	9.333	0.0008525	NA	0	0	0	0	1931	1.621	0	0	0.4878	1.035	0	0	0	0	206.2	0.1719	0	0	0.05126	0.1076
ENSMUSG00000054162	Spock3	ENSMUST00000117377; ENSMUST00000138398; ENSMUST00000118003; ENSMUST00000141513; ENSMUST00000093480; ENSMUST00000119068	protein_coding	sparc/osteonectin, cwcv and kazal-like domains proteoglycan 3 [Source:MGI Symbol;Acc:MGI:1920152]	SPOCK3	2550	0.385	GO:0007165; GO:0010466; GO:0010951; GO:0019800	GO:0005576; GO:0005578; GO:0005615; GO:0031012	GO:0004857; GO:0005509; GO:0005539; GO:0008191; GO:0030414	TRUE	3.47	0.0008588	0.03206	51.98	1.821	24.81	1.892	72.99	18.64	1.069	0	5.853	2.07	0.8213	0.02827	0.4114	0.03019	1.195	0.303	0.01701	0	0.09432	0.03301
ENSMUSG00000042451	Mybph	ENSMUST00000191577; ENSMUST00000038445	protein_coding	myosin binding protein H [Source:MGI Symbol;Acc:MGI:1858196]	MYBPH	2070	0.569	GO:0007155; GO:0008150	GO:0005575; GO:0032982	GO:0003674	TRUE	4.029	0.0008648	0.03221	43.85	12.14	3.384	12.3	459.7	13.78	1.069	8.346	10.73	1.035	0.8537	0.2322	0.06911	0.2418	9.268	0.2759	0.02095	0.1638	0.213	0.02033
ENSMUSG00000021270	Hsp90aa1	ENSMUST00000134967; ENSMUST00000155242; ENSMUST00000149189; ENSMUST00000124156; ENSMUST00000021698; ENSMUST00000094361; ENSMUST00000129005; ENSMUST00000145255	protein_coding	heat shock protein 90, alpha (cytosolic), class A member 1 [Source:MGI Symbol;Acc:MGI:96250]	HSP90AA1	1190	0.47	GO:0001764; GO:0006457; GO:0006809; GO:0006950; GO:0006986; GO:0010592; GO:0033160; GO:0042026; GO:0045040; GO:0045429; GO:0045585; GO:0045793; GO:0050790; GO:0051131	GO:0005622; GO:0005634; GO:0005654; GO:0005737; GO:0005739; GO:0005829; GO:0005886; GO:0009986; GO:0016020; GO:0016323; GO:0016324; GO:0031012; GO:0031526; GO:0032587; GO:0043005; GO:0043025; GO:0043209; GO:0043234; GO:0048471; GO:0070062	GO:0000166; GO:0002134; GO:0002135; GO:0003729; GO:0005515; GO:0005524; GO:0005525; GO:0016887; GO:0017098; GO:0019901; GO:0019903; GO:0023026; GO:0030235; GO:0030911; GO:0032564; GO:0042802; GO:0042803; GO:0044325; GO:0044822; GO:0051020; GO:0051022; GO:0051082	TRUE	-0.8256	0.0008767	0.03257	4903	5129	9936	6883	6386	9488	13030	10240	12220	14580	166	170.6	353	235.4	224	330.4	444.3	349.8	422	498.1
ENSMUSG00000020027	Socs2	ENSMUST00000020215; ENSMUST00000129942; ENSMUST00000145847; ENSMUST00000119917; ENSMUST00000139210; ENSMUST00000128854; ENSMUST00000170690; ENSMUST00000155148; ENSMUST00000130784; ENSMUST00000172070; ENSMUST00000135822; ENSMUST00000150432; ENSMUST00000128363; ENSMUST00000134918	protein_coding	suppressor of cytokine signaling 2 [Source:MGI Symbol;Acc:MGI:1201787]	SOCS2	1420	0.52	GO:0001558; GO:0006469; GO:0007595; GO:0009968; GO:0019221; GO:0032355; GO:0032870; GO:0035556; GO:0040008; GO:0040014; GO:0040015; GO:0045666; GO:0046426; GO:0046627; GO:0060396; GO:0060749	GO:0005622; GO:0005737	GO:0004860; GO:0005131; GO:0005159; GO:0008269	TRUE	0.5657	0.0008788	0.03257	3195	2789	3147	3454	2878	3066	2122	2246	1891	2035	90.68	77.75	93.69	98.98	84.59	89.48	60.63	64.27	54.73	58.27
ENSMUSG00000023032	Slc4a8	ENSMUST00000162483; ENSMUST00000023776; ENSMUST00000162805; ENSMUST00000162744; ENSMUST00000161564; ENSMUST00000160256; ENSMUST00000162049	protein_coding	solute carrier family 4 (anion exchanger), member 8 [Source:MGI Symbol;Acc:MGI:1928745]	SLC4A8	2570	0.519	GO:0006810; GO:0006811; GO:0006814; GO:0006820; GO:0009790; GO:0015698; GO:0015701; GO:0035725; GO:0051453; GO:0098656	GO:0005886; GO:0005887; GO:0016020; GO:0016021; GO:0032809; GO:0043005	GO:0005215; GO:0005452; GO:0008509; GO:0008510; GO:0015297; GO:0015301	TRUE	0.9036	0.0008885	0.03285	520.3	312	362.1	324.5	348.6	506.6	168.9	172.9	284.4	210.1	8.158	4.806	5.956	5.138	5.661	8.171	2.666	2.733	4.547	3.325
ENSMUSG00000006586	Runx1t1	ENSMUST00000150583; ENSMUST00000098257; ENSMUST00000139736; ENSMUST00000006761; ENSMUST00000105566; ENSMUST00000098256	protein_coding	runt-related transcription factor 1; translocated to, 1 (cyclin D-related) [Source:MGI Symbol;Acc:MGI:104793]	RUNX1T1	3330	0.482	GO:0006351; GO:0006355; GO:0045444; GO:0045892; GO:0051101	GO:0005634; GO:0005654; GO:0005737; GO:0005739; GO:0016363	GO:0003677; GO:0003700; GO:0003714; GO:0005515; GO:0042802; GO:0042803; GO:0046872	TRUE	-0.9822	0.0009055	0.03339	138.1	161.5	102.6	131.5	122	115.1	237.3	191.9	254.6	327.1	1.671	1.919	1.303	1.607	1.529	1.433	2.892	2.342	3.142	3.994
ENSMUSG00000042477	Tfap2e	ENSMUST00000048194	protein_coding	transcription factor AP-2, epsilon [Source:MGI Symbol;Acc:MGI:2679630]	TFAP2E	2080	0.615	GO:0006351; GO:0006355; GO:0006366; GO:0042127; GO:0045944; GO:0048856	GO:0005634	GO:0000978; GO:0001077; GO:0003677; GO:0003700; GO:0042803; GO:0046982	FALSE	4.744	0.0009057	NA	2.166	2.428	2.256	0	7.626	1.621	0	0	0	0	0.04196	0.04621	0.04585	0	0.153	0.03231	0	0	0	0
ENSMUSG00000024575	Pde6a	ENSMUST00000135688; ENSMUST00000025468	protein_coding	phosphodiesterase 6A, cGMP-specific, rod, alpha [Source:MGI Symbol;Acc:MGI:97524]	PDE6A	3340	0.486	GO:0007165; GO:0007601; GO:0045494; GO:0046037; GO:0050896; GO:0051480; GO:0060041	GO:0005829; GO:0005886; GO:0016020	GO:0004114; GO:0008081; GO:0016787; GO:0046872; GO:0047555	TRUE	2.2	0.0009142	0.03363	20.57	18.82	20.3	10.41	37.04	10.54	5.345	4.769	1.951	5.175	0.2482	0.223	0.257	0.1268	0.4628	0.1308	0.06493	0.05802	0.024	0.06301
ENSMUSG00000023078	Cxcl13	ENSMUST00000023840	protein_coding	chemokine (C-X-C motif) ligand 13 [Source:MGI Symbol;Acc:MGI:1888499]	CXCL13	1170	0.412	GO:0002518; GO:0002690; GO:0006935; GO:0006954; GO:0006955; GO:0007166; GO:0007186; GO:0007204; GO:0007267; GO:0010820; GO:0032496; GO:0033625; GO:0033634; GO:0035754; GO:0035768; GO:0035769; GO:0042127; GO:0042742; GO:0048535; GO:0070098; GO:0090630; GO:2000273; GO:2000545	GO:0005576; GO:0005615; GO:0005829	GO:0005125; GO:0008009; GO:0008201; GO:0017134; GO:0031724; GO:0031735; GO:0046982; GO:0048018; GO:0048248	TRUE	2.301	0.00092	0.0337	924.7	86.19	75.57	93.65	1214	171.9	100.5	91.8	74.14	76.59	31.85	2.916	2.731	3.257	43.29	6.088	3.485	3.188	2.604	2.662
ENSMUSG00000000627	Sema4f	ENSMUST00000125579; ENSMUST00000113982; ENSMUST00000000641	protein_coding	sema domain, immunoglobulin domain (Ig), TM domain, and short cytoplasmic domain [Source:MGI Symbol;Acc:MGI:1340055]	SEMA4F	2400	0.556	GO:0007275; GO:0007399; GO:0007411; GO:0030154; GO:0030517; GO:0031290	GO:0005783; GO:0005886; GO:0016020; GO:0016021; GO:0045202; GO:0045211	GO:0005515	TRUE	-0.7043	0.0009206	0.0337	697.9	685.3	365.4	552.4	742.9	660.7	827.3	1071	1001	1102	11.72	11.3	6.438	9.368	12.92	11.41	13.99	18.13	17.14	18.68
ENSMUSG00000058354	Krt6a	ENSMUST00000023788	protein_coding	keratin 6A [Source:MGI Symbol;Acc:MGI:1100845]	KRT6B	2260	0.545	GO:0002009; GO:0016055; GO:0031424; GO:0042060; GO:0045109	GO:0005882; GO:0045095; GO:0070062	GO:0005198	FALSE	7.616	0.0009298	NA	0	0	1.128	0.9459	117.7	0	0	0	0	0	0	0	0.0211	0.01703	2.173	0	0	0	0	0
ENSMUSG00000067201	H2-M9	ENSMUST00000087165; ENSMUST00000087167	protein_coding	histocompatibility 2, M region locus 9 [Source:MGI Symbol;Acc:MGI:1276570]		1100	0.441	GO:0002474	GO:0005886	GO:0005102; GO:0042605	FALSE	3.244	0.0009337	NA	7.58	1.821	10.15	2.838	7.626	6.485	0	0	1.463	0	0.2777	0.06553	0.3902	0.105	0.2893	0.2443	0	0	0.05466	0
ENSMUSG00000019936	Epyc	ENSMUST00000105285; ENSMUST00000020094	protein_coding	epiphycan [Source:MGI Symbol;Acc:MGI:107942]	EPYC	2130	0.372		GO:0005576; GO:0005578		TRUE	4.976	0.0009391	0.0343	15.16	0	18.05	0	17.43	2.432	0	0	0.4878	0	0.2868	0	0.3582	0	0.3415	0.04732	0	0	0.00941	0
ENSMUSG00000038775	Vill	ENSMUST00000136561; ENSMUST00000126251; ENSMUST00000135872; ENSMUST00000051386; ENSMUST00000131647; ENSMUST00000151638; ENSMUST00000153454; ENSMUST00000153630; ENSMUST00000141185; ENSMUST00000074734	protein_coding	villin-like [Source:MGI Symbol;Acc:MGI:1201781]	VILL	1430	0.563	GO:0007010; GO:0051693	GO:0005575	GO:0003779	TRUE	1.445	0.0009413	0.0343	553.9	217.3	848.2	209.1	173.2	541.5	90.86	121.6	247.3	153.2	15.61	6.015	25.08	5.95	5.055	15.69	2.578	3.455	7.106	4.356
ENSMUSG00000031844	Hsd17b2	ENSMUST00000034304	protein_coding	hydroxysteroid (17-beta) dehydrogenase 2 [Source:MGI Symbol;Acc:MGI:1096386]	HSD17B2	1280	0.517	GO:0001701; GO:0001890; GO:0006629; GO:0006694; GO:0006702; GO:0006703; GO:0008152; GO:0032526; GO:0055114	GO:0016020; GO:0016021; GO:0043231	GO:0004303; GO:0016491; GO:0047035	FALSE	8.357	0.0009493	NA	0	0	0	0	199.4	0.8106	0	0	0	0	0	0	0	0	6.5	0.02625	0	0	0	0
ENSMUSG00000007877	Tcap	ENSMUST00000008021	protein_coding	titin-cap [Source:MGI Symbol;Acc:MGI:1330233]	TCAP	948	0.613	GO:0003300; GO:0007512; GO:0014898; GO:0030240; GO:0030241; GO:0035995; GO:0045214; GO:0048739; GO:0048769; GO:0055003; GO:0055008; GO:0060048	GO:0005737; GO:0030018; GO:0031674	GO:0005515; GO:0008307; GO:0030674; GO:0031432; GO:0036122; GO:0044325; GO:0051373; GO:0070080	TRUE	3.283	0.0009579	0.03482	859.2	91.66	425.2	400.1	4074	1586	18.17	11.92	450.7	18.63	36.52	3.827	18.96	17.18	179.4	69.36	0.7778	0.511	19.54	0.7992
ENSMUSG00000035861	Tmprss11b	ENSMUST00000038448	protein_coding	transmembrane protease, serine 11B [Source:MGI Symbol;Acc:MGI:2442893]		4170	0.388	GO:0006508	GO:0005575; GO:0005576; GO:0005886; GO:0005887; GO:0016020; GO:0016021	GO:0004252; GO:0008233; GO:0008236; GO:0016787	FALSE	7.567	0.0009608	NA	0.5414	0	0	0	114.4	0.8106	0	0	0	0	0.005232	0	0	0	1.145	0.008057	0	0	0	0
ENSMUSG00000027584	Oprl1	ENSMUST00000148334; ENSMUST00000108768; ENSMUST00000126835; ENSMUST00000071585; ENSMUST00000184127; ENSMUST00000183693; ENSMUST00000108766; ENSMUST00000108763; ENSMUST00000151241; ENSMUST00000108767; ENSMUST00000184795	protein_coding	opioid receptor-like 1 [Source:MGI Symbol;Acc:MGI:97440]	OPRL1	2020	0.518	GO:0001934; GO:0007165; GO:0007186; GO:0007187; GO:0007193; GO:0007204; GO:0007218; GO:0007268; GO:0007610; GO:0019233; GO:0030817; GO:0030818; GO:0035810; GO:0038003; GO:0042755; GO:0045776; GO:0051930; GO:0060454; GO:1901386	GO:0005829; GO:0005886; GO:0005887; GO:0016020; GO:0016021; GO:0031410; GO:0043005	GO:0001626; GO:0004871; GO:0004930; GO:0004985; GO:0008022; GO:0042923	FALSE	3.641	0.0009704	NA	3.79	1.821	6.767	2.838	5.447	1.621	0	0	0.4878	0	0.0756	0.03568	0.1416	0.05717	0.1125	0.03327	0	0	0.009923	0
ENSMUSG00000073601	Serpinb3c	ENSMUST00000027565	protein_coding	serine (or cysteine) peptidase inhibitor, clade B, member 3C [Source:MGI Symbol;Acc:MGI:1277952]		1660	0.394	GO:0010951	GO:0005615	GO:0004867; GO:0005515	FALSE	9.504	0.0009709	NA	0	0	0	0	443.4	0	0	0	0	0	0	0	0	0	11.15	0	0	0	0	0
ENSMUSG00000018862	Otop3	ENSMUST00000019006; ENSMUST00000106543	protein_coding	otopetrin 3 [Source:MGI Symbol;Acc:MGI:1916852]	OTOP3	2400	0.578	GO:0008150	GO:0016020; GO:0016021	GO:0003674	FALSE	8.308	0.0009829	NA	0	0.607	0	0	192.8	0	0	0	0	0	0	0.01001	0	0	3.353	0	0	0	0	0
ENSMUSG00000042041	2010003K11Rik	ENSMUST00000048482	protein_coding	RIKEN cDNA 2010003K11 gene [Source:MGI Symbol;Acc:MGI:1917111]	C11orf86	1160	0.551	GO:0008150	GO:0005575	GO:0003674	FALSE	4.12	0.0009852	NA	24.91	0.607	25.94	0.9459	3.268	7.296	0	0	1.463	0	0.8652	0.02071	0.9455	0.03319	0.1176	0.2607	0	0	0.05184	0
ENSMUSG00000026985	Il1f8	ENSMUST00000028363	protein_coding	interleukin 1 family, member 8 [Source:MGI Symbol;Acc:MGI:1916927]	IL36B	1220	0.4	GO:0001819; GO:0002376; GO:0002437; GO:0006954; GO:0006955; GO:0019221; GO:0032755; GO:0045087; GO:0045582	GO:0005576; GO:0005615	GO:0005125; GO:0005149	FALSE	8.302	0.0009902	NA	0	0	0	0.9459	191.7	0	0	0	0	0	0	0	0	0.03155	6.559	0	0	0	0	0
ENSMUSG00000024747	Aldh1a7	ENSMUST00000025656	protein_coding	aldehyde dehydrogenase family 1, subfamily A7 [Source:MGI Symbol;Acc:MGI:1347050]		2070	0.463	GO:0008152; GO:0042573; GO:0055114	GO:0005737	GO:0001758; GO:0004028; GO:0004029; GO:0016491; GO:0016620; GO:0018479	TRUE	0.6802	0.0009926	0.03599	3920	2256	2600	2662	2821	3884	1519	1683	2148	2135	76.31	43.13	53.1	52.33	56.88	77.76	29.77	33.04	42.63	41.95
ENSMUSG00000019944	Rhobtb1	ENSMUST00000163760; ENSMUST00000020101; ENSMUST00000164876; ENSMUST00000164212; ENSMUST00000163497; ENSMUST00000167384; ENSMUST00000172261; ENSMUST00000169569; ENSMUST00000168117; ENSMUST00000167286; ENSMUST00000067908; ENSMUST00000164034; ENSMUST00000165765	protein_coding	Rho-related BTB domain containing 1 [Source:MGI Symbol;Acc:MGI:1916538]	RHOBTB1	1700	0.556	GO:0007264	GO:0005575; GO:0005622	GO:0000166; GO:0005515; GO:0005525	TRUE	0.6296	0.0009955	0.03601	1136	1641	1538	1453	1130	1402	784.6	1108	860.9	803.2	26.94	38.2	38.26	34.78	27.73	34.17	18.73	26.47	20.81	19.21
ENSMUSG00000063060	Sox7	ENSMUST00000079652	protein_coding	SRY (sex determining region Y)-box 7 [Source:MGI Symbol;Acc:MGI:98369]	SOX7	3300	0.51	GO:0001706; GO:0006351; GO:0006355; GO:0006357; GO:0008285; GO:0043280; GO:0045892; GO:0045893; GO:0060828	GO:0005634; GO:0005737	GO:0003677; GO:0003700; GO:0003705; GO:0043565; GO:0044212	TRUE	-0.7217	0.0009993	0.03606	2116	2798	1268	2371	1702	2412	4327	3357	3057	3121	25.84	33.56	16.24	29.23	21.52	30.3	53.2	41.34	38.07	38.45
ENSMUSG00000028532	Cachd1	ENSMUST00000123475; ENSMUST00000136430; ENSMUST00000097955; ENSMUST00000030257	protein_coding	cache domain containing 1 [Source:MGI Symbol;Acc:MGI:2444177]	CACHD1	2720	0.554	GO:0006810; GO:0006811; GO:0006816; GO:0008150	GO:0005575; GO:0016020; GO:0016021	GO:0003674	TRUE	-0.596	0.001013	0.03646	518.1	593.6	533.5	665.9	505.5	614.5	888.3	864.4	848.8	836.3	7.676	8.639	8.292	9.964	7.755	9.363	13.25	12.91	12.82	12.5
ENSMUSG00000030315	Vgll4	ENSMUST00000123478; ENSMUST00000147639; ENSMUST00000155620; ENSMUST00000152710; ENSMUST00000032459; ENSMUST00000139640	protein_coding	vestigial like 4 (Drosophila) [Source:MGI Symbol;Acc:MGI:2652840]	VGLL4	1300	0.597	GO:0006351; GO:0006355; GO:0008150	GO:0005634	GO:0005515	TRUE	-0.6738	0.001024	0.03678	819.2	940.9	501.9	639.5	610	816.3	1273	1044	1258	1002	25.39	28.65	16.32	20.02	19.58	26.03	39.74	32.64	39.76	31.34
ENSMUSG00000048721	Fndc9	ENSMUST00000060185	protein_coding	fibronectin type III domain containing 9 [Source:MGI Symbol;Acc:MGI:2443410]	FNDC9	2290	0.503	GO:0008150	GO:0005575; GO:0016020; GO:0016021	GO:0003674	FALSE	8.065	0.001026	NA	0	0	2.256	0	161.2	0	0	0	0	0	0	0	0.04165	0	2.938	0	0	0	0	0
ENSMUSG00000006494	Pdk1	ENSMUST00000006669; ENSMUST00000134362; ENSMUST00000152696; ENSMUST00000156036; ENSMUST00000129427; ENSMUST00000148249; ENSMUST00000151358; ENSMUST00000129887	protein_coding	pyruvate dehydrogenase kinase, isoenzyme 1 [Source:MGI Symbol;Acc:MGI:1926119]	PDK1	1800	0.48	GO:0005975; GO:0006006; GO:0006468; GO:0007166; GO:0008283; GO:0008631; GO:0010510; GO:0010906; GO:0016310; GO:0018105; GO:0035556; GO:0097411; GO:0098779	GO:0005622; GO:0005739; GO:0005886; GO:0005967; GO:0045254	GO:0000166; GO:0004672; GO:0004674; GO:0004740; GO:0005524; GO:0016301; GO:0016740; GO:0032403; GO:0042803; GO:0046982	TRUE	0.6939	0.001027	0.03678	941	773.3	1576	901.5	1209	1044	657.4	682	605.8	687.2	21.07	17.01	37.01	20.38	28.04	24.04	14.82	15.39	13.83	15.53
ENSMUSG00000020846	Fam101b	ENSMUST00000021207	protein_coding	family with sequence similarity 101, member B [Source:MGI Symbol;Acc:MGI:1923816]	FAM101B	3510	0.502	GO:0001837; GO:0030036; GO:0048705; GO:0061182; GO:0061572; GO:1900158	GO:0005737; GO:0005856; GO:0015629; GO:0032432	GO:0031005	TRUE	-0.5825	0.001042	0.03723	734.2	951.2	984.7	886.3	871.5	902.2	1249	1441	1203	1394	8.428	10.73	11.86	10.28	10.36	10.65	14.43	16.69	14.08	16.15
ENSMUSG00000034634	Ly6d	ENSMUST00000040404	protein_coding	lymphocyte antigen 6 complex, locus D [Source:MGI Symbol;Acc:MGI:96881]	LY6D	744	0.54		GO:0005886; GO:0009986; GO:0016020; GO:0031225		FALSE	4.89	0.001047	NA	3.79	2.428	11.28	6.622	1203	4.864	9.62	4.769	5.366	7.245	0.2053	0.1292	0.6409	0.3622	67.46	0.2709	0.5247	0.2604	0.2963	0.396
ENSMUSG00000031312	Itgb1bp2	ENSMUST00000033674; ENSMUST00000143946	protein_coding	integrin beta 1 binding protein 2 [Source:MGI Symbol;Acc:MGI:1353420]	ITGB1BP2	1040	0.498		GO:0030018	GO:0005178; GO:0005509; GO:0005515; GO:0008270; GO:0017124; GO:0046872	TRUE	2.625	0.001057	0.03769	110.4	17.6	201.9	75.67	1182	160.5	32.07	50.07	81.46	21.74	4.279	0.67	8.207	2.961	47.43	6.396	1.251	1.956	3.219	0.8499
ENSMUSG00000020085	Aifm2	ENSMUST00000105455; ENSMUST00000080099; ENSMUST00000140664; ENSMUST00000131361; ENSMUST00000099706; ENSMUST00000129809; ENSMUST00000067857	protein_coding	apoptosis-inducing factor, mitochondrion-associated 2 [Source:MGI Symbol;Acc:MGI:1918611]	AIFM2	1270	0.561	GO:0008637; GO:0043065; GO:0055114	GO:0005615; GO:0005737; GO:0005739; GO:0005741; GO:0005811; GO:0005829; GO:0016020; GO:0016021	GO:0003677; GO:0004174; GO:0008137; GO:0008748; GO:0016491; GO:0043738; GO:0043826; GO:0043883; GO:0043914; GO:0050660; GO:0052693	TRUE	0.8443	0.001059	0.03769	1094	559	1356	550.5	781.1	766	410.5	494.8	478	493.7	34.7	17.42	45.13	17.64	25.67	25	13.11	15.83	15.47	15.81
ENSMUSG00000090124	Ugt1a7c	ENSMUST00000058237; ENSMUST00000126203; ENSMUST00000113135; ENSMUST00000150634	protein_coding	UDP glucuronosyltransferase 1 family, polypeptide A7C [Source:MGI Symbol;Acc:MGI:3032636]		2010	0.483	GO:0006711; GO:0008152; GO:0009813; GO:0019439; GO:0032870; GO:0046226; GO:0052696; GO:0052697	GO:0005783; GO:0005789; GO:0016020; GO:0016021; GO:0043231	GO:0015020; GO:0016740; GO:0016757; GO:0016758	TRUE	0.7094	0.001063	0.03773	1578	1018	1870	996.1	2002	1263	973.8	904.9	876.6	769	31.63	20.05	39.33	20.17	41.57	26.04	19.66	18.29	17.92	15.56
ENSMUSG00000029298	Gbp9	ENSMUST00000199453; ENSMUST00000031238; ENSMUST00000196820; ENSMUST00000100961	protein_coding	guanylate-binding protein 9 [Source:MGI Symbol;Acc:MGI:3605620]	GBP6	3170	0.441	GO:0042832; GO:0044406; GO:0050830; GO:0071346	GO:0020005; GO:0031410; GO:0070062	GO:0003674	TRUE	-0.5726	0.00107	0.03789	2340	2378	1795	2144	2379	2076	3846	3277	2883	2916	29.75	29.69	23.93	27.53	31.32	27.14	49.23	42.01	37.37	37.4
ENSMUSG00000056632	Dsg3	ENSMUST00000070892	protein_coding	desmoglein 3 [Source:MGI Symbol;Acc:MGI:99499]	DSG3	4110	0.445	GO:0007155; GO:0007156	GO:0005886; GO:0005887; GO:0005914; GO:0016020; GO:0016021; GO:0030054; GO:0030057; GO:0070062	GO:0005509; GO:0046872	FALSE	7.992	0.001078	NA	0	0	6.767	0	551.2	0.8106	0	1.192	0	0	0	0	0.06961	0	5.597	0.008175	0	0.01179	0	0
ENSMUSG00000039903	Eva1c	ENSMUST00000037539; ENSMUST00000152223; ENSMUST00000099543; ENSMUST00000154180; ENSMUST00000138064; ENSMUST00000130868; ENSMUST00000099548	protein_coding	eva-1 homolog C (C. elegans) [Source:MGI Symbol;Acc:MGI:1918217]	EVA1C	1540	0.537	GO:0008150	GO:0005575; GO:0005886; GO:0016020; GO:0016021	GO:0003674; GO:0030246	TRUE	0.7514	0.001085	0.03825	513.3	495.3	464.7	553.4	357.3	586.1	282.2	336.2	257.6	295	13.43	12.73	12.76	14.62	9.683	15.77	7.435	8.871	6.872	7.789
ENSMUSG00000070942	Il1rl2	ENSMUST00000192551; ENSMUST00000095020; ENSMUST00000194296; ENSMUST00000193388	protein_coding	interleukin 1 receptor-like 2 [Source:MGI Symbol;Acc:MGI:1913107]	IL1RL2	2500	0.464	GO:0002376; GO:0006954; GO:0007165; GO:0019221; GO:0032755; GO:0045087; GO:0045582; GO:0050727	GO:0005575; GO:0016020; GO:0016021	GO:0004896; GO:0004908; GO:0004909	TRUE	0.7721	0.001085	0.03825	490	421.9	789.5	434.2	590.4	560.9	332.4	287.3	343.4	306.4	7.898	6.68	13.35	7.068	9.856	9.3	5.396	4.67	5.644	4.983
ENSMUSG00000068699	Flnc	ENSMUST00000090474; ENSMUST00000148404; ENSMUST00000065090; ENSMUST00000101617	protein_coding	filamin C, gamma [Source:MGI Symbol;Acc:MGI:95557]	FLNC	7070	0.587	GO:0030029; GO:0048747	GO:0005737; GO:0005856; GO:0005886; GO:0005925; GO:0015629; GO:0016020; GO:0016528; GO:0042383	GO:0003779; GO:0008092; GO:0030506; GO:0051015	TRUE	2.156	0.001094	0.03845	853.3	186.3	1286	183.5	3762	1236	135.8	156.2	593.6	219.4	4.863	1.043	7.689	1.056	22.2	7.247	0.7791	0.8976	3.45	1.262
ENSMUSG00000058207	Serpina3k	ENSMUST00000043058	protein_coding	serine (or cysteine) peptidase inhibitor, clade A, member 3K [Source:MGI Symbol;Acc:MGI:98377]	SERPINA3	2060	0.489	GO:0010466; GO:0010951; GO:0034097; GO:0043434	GO:0005576; GO:0005615; GO:0070062; GO:0072562	GO:0004867; GO:0005515; GO:0030414	FALSE	3.69	0.001097	NA	49.27	3.035	5.64	0.9459	14.16	4.864	1.069	2.384	0.4878	0	0.9638	0.05832	0.1157	0.01869	0.2869	0.09786	0.02105	0.04703	0.00973	0
ENSMUSG00000045731	Pnoc	ENSMUST00000059339	protein_coding	prepronociceptin [Source:MGI Symbol;Acc:MGI:105308]	PNOC	2160	0.518	GO:0007218; GO:0007268	GO:0005576	GO:0001515	FALSE	4.853	0.001097	NA	13.54	24.89	2.256	0	6.536	0	0	0	0.4878	0	0.2525	0.4561	0.04415	0	0.1263	0	0	0	0.00928	0
ENSMUSG00000052373	Mpp3	ENSMUST00000132094; ENSMUST00000147838; ENSMUST00000062801; ENSMUST00000107167; ENSMUST00000155751; ENSMUST00000100400; ENSMUST00000107168; ENSMUST00000141403; ENSMUST00000127053	protein_coding	membrane protein, palmitoylated 3 (MAGUK p55 subfamily member 3) [Source:MGI Symbol;Acc:MGI:1328354]	MPP3	2210	0.549			GO:0030165	TRUE	0.8841	0.0011	0.03857	445	432.2	329.3	680.1	308.3	420.7	232	250.4	192.2	268.1	8.115	7.741	6.301	12.52	5.822	7.89	4.259	4.603	3.573	4.933
ENSMUSG00000003123	Lipe	ENSMUST00000149349; ENSMUST00000003207; ENSMUST00000105177; ENSMUST00000054301	protein_coding	lipase, hormone sensitive [Source:MGI Symbol;Acc:MGI:96790]	LIPE	2710	0.551	GO:0006361; GO:0006363; GO:0006629; GO:0008152; GO:0008202; GO:0008203; GO:0016042; GO:0019433; GO:0042758; GO:0046340	GO:0005615; GO:0005634; GO:0005737; GO:0005739; GO:0005811; GO:0005829; GO:0005886; GO:0005901; GO:0016020	GO:0004806; GO:0005515; GO:0016298; GO:0016787; GO:0016788; GO:0019901; GO:0033878; GO:0042134; GO:0047372	TRUE	0.8057	0.001104	0.03864	5776	3104	4379	3213	2026	3471	2300	1955	2054	2004	85.89	45.34	68.31	48.26	31.2	53.09	34.44	29.32	31.15	30.07
ENSMUSG00000054545	Ugt1a6a	ENSMUST00000014263; ENSMUST00000113134; ENSMUST00000140092; ENSMUST00000124852	protein_coding	UDP glucuronosyltransferase 1 family, polypeptide A6A [Source:MGI Symbol;Acc:MGI:2137698]	UGT1A6	2130	0.467	GO:0008152; GO:0009813; GO:0019585; GO:0032870; GO:0052696; GO:0052697	GO:0005743; GO:0005783; GO:0005789; GO:0016020; GO:0016021; GO:0043231; GO:0043234; GO:0070062	GO:0015020; GO:0016740; GO:0016757; GO:0016758; GO:0019899; GO:0032403; GO:0042803; GO:0046982	TRUE	0.7156	0.001116	0.03897	1534	972.4	1826	968.6	1862	1230	935.3	851.3	838	750.4	29.03	18.07	36.25	18.51	36.48	23.93	17.82	16.24	16.17	14.33
ENSMUSG00000041476	Smpx	ENSMUST00000136141; ENSMUST00000190091; ENSMUST00000038007; ENSMUST00000112520; ENSMUST00000147283; ENSMUST00000132805; ENSMUST00000112521; ENSMUST00000126418	protein_coding	small muscle protein, X-linked [Source:MGI Symbol;Acc:MGI:1913356]	SMPX	756	0.441		GO:0005634; GO:0005737; GO:0005927; GO:0031430; GO:0043034; GO:0043292		TRUE	4.223	0.001133	0.03936	108.8	20.03	347.4	76.62	1367	231.8	0	1.192	72.68	0	5.801	1.049	19.43	4.125	75.47	12.71	0	0.06408	3.95	0
ENSMUSG00000031673	Cdh11	ENSMUST00000075190	protein_coding	cadherin 11 [Source:MGI Symbol;Acc:MGI:99217]	CDH11	4220	0.447	GO:0007155; GO:0007156; GO:0021957	GO:0005737; GO:0005886; GO:0016020; GO:0016021; GO:0070062	GO:0005509; GO:0046872	TRUE	-0.659	0.001135	0.03936	2019	2474	2469	2794	2750	1852	4844	3701	3440	3039	19.28	23.2	24.74	26.95	27.19	18.19	46.58	35.63	33.5	29.28
ENSMUSG00000042797	Aqp11	ENSMUST00000084986	protein_coding	aquaporin 11 [Source:MGI Symbol;Acc:MGI:1913583]	AQP11	1320	0.567	GO:0001822; GO:0006810; GO:0006833; GO:0048388; GO:0051260; GO:0055085; GO:0072014	GO:0005623; GO:0005737; GO:0005783; GO:0005829; GO:0005886; GO:0009986; GO:0016020; GO:0016021; GO:0030425	GO:0005215; GO:0015250	TRUE	1.349	0.001135	0.03936	153.8	133.5	277.5	148.5	76.26	135.4	69.48	71.53	49.75	49.68	4.694	4.005	8.887	4.579	2.411	4.251	2.136	2.202	1.549	1.53
ENSMUSG00000090145	Ugt1a6b	ENSMUST00000113138; ENSMUST00000113137	protein_coding	UDP glucuronosyltransferase 1 family, polypeptide A6B [Source:MGI Symbol;Acc:MGI:3580629]	UGT1A6	2280	0.472	GO:0008150; GO:0009813; GO:0032870; GO:0052696; GO:0052697	GO:0005783; GO:0005789; GO:0043231; GO:0043234; GO:0070062	GO:0015020; GO:0019899; GO:0032403; GO:0042803; GO:0046982	TRUE	0.7366	0.001138	0.03936	1230	772.7	1357	745.4	1497	947.6	704.4	667.7	641.9	581.7	21.74	13.42	25.16	13.31	27.4	17.23	12.54	11.9	11.57	10.37
ENSMUSG00000010476	Ebf3	ENSMUST00000106118; ENSMUST00000169486; ENSMUST00000033378; ENSMUST00000168203	protein_coding	early B cell factor 3 [Source:MGI Symbol;Acc:MGI:894289]	EBF3	4660	0.492	GO:0006351; GO:0006355; GO:0006366; GO:0007275; GO:0045893; GO:0045944	GO:0005634	GO:0000978; GO:0001077; GO:0003677; GO:0005515; GO:0046872; GO:0046983	TRUE	4.333	0.001158	0.03998	58.47	0	84.59	1.892	26.14	17.02	0	0	4.878	0	0.5056	0	0.7675	0.01652	0.2341	0.1514	0	0	0.04301	0
ENSMUSG00000032013	Trim29	ENSMUST00000034511	protein_coding	tripartite motif-containing 29 [Source:MGI Symbol;Acc:MGI:1919419]	TRIM29	2830	0.568	GO:0000122; GO:1900181	GO:0005622; GO:0005654; GO:0005737; GO:0045111	GO:0002039; GO:0005515; GO:0008270; GO:0046872	TRUE	1.952	0.001162	0.04001	114.2	83.16	151.1	61.49	689.6	102.1	49.17	48.88	49.27	56.93	1.627	1.163	2.258	0.8842	10.17	1.496	0.705	0.7018	0.7153	0.818
ENSMUSG00000033763	Mtss1l	ENSMUST00000144041; ENSMUST00000133848; ENSMUST00000052457; ENSMUST00000141302; ENSMUST00000149273; ENSMUST00000141527	protein_coding	metastasis suppressor 1-like [Source:MGI Symbol;Acc:MGI:3039591]	MTSS1L	1890	0.597	GO:0007009; GO:0097178		GO:0003779	TRUE	-0.7247	0.001169	0.04015	2361	2371	1215	2375	1390	2340	3172	2878	4098	3058	50.34	49.66	27.17	51.15	30.69	51.32	68.09	61.87	89.09	65.81
ENSMUSG00000032462	Pik3cb	ENSMUST00000124723; ENSMUST00000035037; ENSMUST00000136965	protein_coding	phosphatidylinositol 3-kinase, catalytic, beta polypeptide [Source:MGI Symbol;Acc:MGI:1922019]	PIK3CB	4050	0.487	GO:0001935; GO:0001952; GO:0002250; GO:0006468; GO:0006874; GO:0006897; GO:0006914; GO:0006954; GO:0007155; GO:0007156; GO:0009611; GO:0010628; GO:0014065; GO:0016310; GO:0030168; GO:0036092; GO:0040016; GO:0045087; GO:0046854; GO:0048015; GO:0060055; GO:0060326	GO:0005623; GO:0005634; GO:0005737; GO:0005886; GO:0005942; GO:0031526	GO:0000166; GO:0005515; GO:0005524; GO:0016301; GO:0016303; GO:0016740; GO:0016773; GO:0035005; GO:0043560; GO:0046934	TRUE	-0.5304	0.001172	0.04017	851.6	1145	1119	1086	1090	945.2	1381	1534	1446	1605	8.474	11.19	11.68	10.91	11.24	9.673	13.84	15.39	14.67	16.12
ENSMUSG00000031710	Ucp1	ENSMUST00000034146	protein_coding	uncoupling protein 1 (mitochondrial, proton carrier) [Source:MGI Symbol;Acc:MGI:98894]	UCP1	1640	0.47	GO:0006357; GO:0006810; GO:0006839; GO:0015992; GO:0055085	GO:0005739; GO:0005740; GO:0005743; GO:0016020; GO:0016021; GO:0031966	GO:0005515; GO:0017077	TRUE	5.448	0.001184	0.04049	1439	0.607	3737	3.784	18.52	4.053	16.03	1.192	55.61	4.14	35.36	0.01465	96.33	0.09389	0.4713	0.1024	0.3967	0.02954	1.393	0.1027
ENSMUSG00000057609	Lce1a1	ENSMUST00000074142	protein_coding	late cornified envelope 1A1 [Source:MGI Symbol;Acc:MGI:1914377]		705	0.559	GO:0008150	GO:0005575	GO:0003674	FALSE	9.054	0.001186	NA	0	0	0	0	324.6	0	0	0	0	0	0	0	0	0	19.22	0	0	0	0	0
ENSMUSG00000027219	Slc28a2	ENSMUST00000110525; ENSMUST00000139850; ENSMUST00000028652; ENSMUST00000110524; ENSMUST00000153848	protein_coding	solute carrier family 28 (sodium-coupled nucleoside transporter), member 2 [Source:MGI Symbol;Acc:MGI:1913105]	SLC28A2	2300	0.484	GO:0001895; GO:0006810; GO:0015860; GO:0034394; GO:0035725; GO:1901642	GO:0005887; GO:0016020; GO:0016021	GO:0001882; GO:0005337; GO:0005415; GO:0015211	TRUE	2.042	0.001202	0.04103	80.13	30.96	95.87	58.65	309.4	50.26	17.1	38.15	26.83	17.6	1.404	0.5328	1.762	1.038	5.614	0.9057	0.3017	0.674	0.4793	0.3111
ENSMUSG00000090171	Ugt1a2	ENSMUST00000049289	protein_coding	UDP glucuronosyltransferase 1 family, polypeptide A2 [Source:MGI Symbol;Acc:MGI:3576049]	UGT1A3	2210	0.467	GO:0008152; GO:0009813; GO:0032870; GO:0052695; GO:0052696; GO:0052697	GO:0005783; GO:0005789; GO:0016020; GO:0016021; GO:0043231	GO:0001972; GO:0015020; GO:0016740; GO:0016757; GO:0016758; GO:0019899; GO:0042803; GO:0046982	TRUE	0.7234	0.001212	0.04109	1205	765.4	1296	737.8	1483	916.8	700.1	660.5	625.3	575.5	21.97	13.71	24.79	13.59	28	17.19	12.85	12.14	11.63	10.59
ENSMUSG00000032271	Nnmt	ENSMUST00000128076; ENSMUST00000119426; ENSMUST00000126109; ENSMUST00000034808; ENSMUST00000136813	protein_coding	nicotinamide N-methyltransferase [Source:MGI Symbol;Acc:MGI:1099443]	NNMT	790	0.504	GO:0032259	GO:0005737; GO:0005829	GO:0008112; GO:0008168; GO:0016740	TRUE	1.689	0.001212	0.04109	288.6	52.2	135.3	67.16	72.99	99.71	28.86	46.5	32.19	39.33	14.72	2.616	7.243	3.46	3.856	5.231	1.482	2.392	1.675	2.025
ENSMUSG00000039269	2300002M23Rik	ENSMUST00000174246; ENSMUST00000044326	protein_coding	RIKEN cDNA 2300002M23 gene [Source:MGI Symbol;Acc:MGI:1916792]	C6orf15	1370	0.577	GO:0030198	GO:0005576; GO:0005578; GO:0005614	GO:0001968; GO:0005518; GO:0005539; GO:0005540; GO:0008201; GO:0043236; GO:0070052	FALSE	9.005	0.001216	NA	0	0	0	0	313.7	0	0	0	0	0	0	0	0	0	9.557	0	0	0	0	0
ENSMUSG00000089960	Ugt1a1	ENSMUST00000073049	protein_coding	UDP glucuronosyltransferase 1 family, polypeptide A1 [Source:MGI Symbol;Acc:MGI:98898]	UGT1A1	2220	0.472	GO:0008152; GO:0009813; GO:0010033; GO:0032870; GO:0043086; GO:0051552; GO:0052695; GO:0052696; GO:0052697; GO:0070980; GO:2001030	GO:0005783; GO:0005789; GO:0005887; GO:0016020; GO:0016021; GO:0034663; GO:0043231; GO:0070069	GO:0001972; GO:0004857; GO:0005496; GO:0015020; GO:0016740; GO:0016757; GO:0016758; GO:0019899; GO:0042803; GO:0046982	TRUE	0.725	0.001217	0.04109	1210	767.9	1303	739.7	1496	922.5	701.2	666.5	628.3	576.5	21.95	13.69	24.81	13.56	28.12	17.22	12.82	12.2	11.63	10.56
ENSMUSG00000090165	Ugt1a10	ENSMUST00000113142; ENSMUST00000173325; ENSMUST00000138182	protein_coding	UDP glycosyltransferase 1 family, polypeptide A10 [Source:MGI Symbol;Acc:MGI:3580642]	UGT1A8	1200	0.49	GO:0009813; GO:0032870; GO:0043086; GO:0052696; GO:0052697	GO:0005783; GO:0005789; GO:0016020; GO:0043231; GO:0070062	GO:0004857; GO:0005080; GO:0005496; GO:0005504; GO:0008144; GO:0015020; GO:0019899; GO:0042803; GO:0046982	TRUE	0.7231	0.00122	0.04109	1205	765.4	1296	737.8	1483	915.2	700.1	660.5	625.3	575.5	40.45	25.25	45.66	25.02	51.56	31.61	23.67	22.36	21.41	19.5
ENSMUSG00000089943	Ugt1a5	ENSMUST00000097659	protein_coding	UDP glucuronosyltransferase 1 family, polypeptide A5 [Source:MGI Symbol;Acc:MGI:3032634]	UGT1A4	2200	0.468	GO:0009813; GO:0032870; GO:0052695; GO:0052696; GO:0052697	GO:0005783; GO:0005789; GO:0043231	GO:0015020; GO:0019899; GO:0042803; GO:0046982	TRUE	0.7229	0.001221	0.04109	1205	766	1297	737.8	1483	915.2	700.1	660.5	626.3	575.5	22.06	13.78	24.93	13.65	28.12	17.24	12.91	12.2	11.7	10.64
ENSMUSG00000090175	Ugt1a9	ENSMUST00000073772	protein_coding	UDP glucuronosyltransferase 1 family, polypeptide A9 [Source:MGI Symbol;Acc:MGI:3576092]	UGT1A9	2190	0.456	GO:0008152; GO:0009813; GO:0032870; GO:0043086; GO:0052696; GO:0052697	GO:0005783; GO:0005789; GO:0016020; GO:0016021; GO:0043231; GO:0070062	GO:0004857; GO:0005080; GO:0005496; GO:0005504; GO:0008144; GO:0015020; GO:0016740; GO:0016757; GO:0016758; GO:0019899; GO:0042803; GO:0046982	TRUE	0.7231	0.001223	0.04109	1205	765.4	1296	737.8	1483	915.2	700.1	660.5	625.3	575.5	22.17	13.84	25.02	13.71	28.25	17.32	12.97	12.25	11.73	10.69
ENSMUSG00000089675	Ugt1a8	ENSMUST00000113139	protein_coding	UDP glucuronosyltransferase 1 family, polypeptide A8 [Source:MGI Symbol;Acc:MGI:3576090]		2230	0.464	GO:0009813; GO:0032870; GO:0052696; GO:0052697	GO:0005789; GO:0043231	GO:0015020	TRUE	0.7231	0.001223	0.04109	1205	765.4	1296	737.8	1483	915.2	700.1	660.5	625.3	575.5	21.77	13.59	24.57	13.47	27.75	17.01	12.74	12.03	11.52	10.49
ENSMUSG00000020836	Coro6	ENSMUST00000021190; ENSMUST00000052515; ENSMUST00000108391; ENSMUST00000079770; ENSMUST00000130255; ENSMUST00000102493	protein_coding	coronin 6 [Source:MGI Symbol;Acc:MGI:2183448]	CORO6	1480	0.575	GO:0030036	GO:0015629	GO:0051015	TRUE	0.8759	0.001227	0.04112	712	628.2	512.1	583.6	1249	587.7	368.8	290.9	466.8	410.9	19.38	16.8	14.63	16.05	35.23	16.46	10.11	7.987	12.96	11.29
ENSMUSG00000032262	Elovl4	ENSMUST00000034796; ENSMUST00000183614	protein_coding	elongation of very long chain fatty acids (FEN1/Elo2, SUR4/Elo3, yeast)-like 4 [Source:MGI Symbol;Acc:MGI:1933331]	ELOVL4	1890	0.511	GO:0006629; GO:0006631; GO:0006633; GO:0019367; GO:0042761	GO:0005783; GO:0016020; GO:0016021; GO:0030176	GO:0016740	TRUE	3.783	0.001241	0.0415	15.16	6.07	31.58	11.35	643.8	7.296	5.345	11.92	9.268	7.245	0.3232	0.1271	0.7065	0.2444	14.22	0.16	0.1147	0.2563	0.2015	0.1559
ENSMUSG00000051435	Fhad1	ENSMUST00000129192; ENSMUST00000125293; ENSMUST00000036701; ENSMUST00000137618; ENSMUST00000105780; ENSMUST00000105779; ENSMUST00000124125; ENSMUST00000123068	protein_coding	forkhead-associated (FHA) phosphopeptide binding domain 1 [Source:MGI Symbol;Acc:MGI:1920323]	FHAD1	1910	0.533	GO:0008150	GO:0005575	GO:0003674	TRUE	1.019	0.001247	0.04156	1815	652.5	1575	943.1	886.7	1666	376.3	454.2	957	663.4	38.29	13.52	34.85	20.09	19.38	36.15	7.993	9.663	20.59	14.13
ENSMUSG00000033538	Casp4	ENSMUST00000160521; ENSMUST00000027012; ENSMUST00000152651; ENSMUST00000162846; ENSMUST00000159461; ENSMUST00000160064; ENSMUST00000163086	protein_coding	caspase 4, apoptosis-related cysteine peptidase [Source:MGI Symbol;Acc:MGI:107700]	CASP4	1040	0.419	GO:0006508; GO:0006915; GO:0007015; GO:0035234; GO:0042981; GO:0050718; GO:0050727; GO:0070059; GO:0070269; GO:0097193	GO:0005737; GO:0005739; GO:0005783; GO:0016020; GO:0043005; GO:0043025; GO:0043234; GO:0072557; GO:0072559; GO:0097169	GO:0004197; GO:0008233; GO:0008234; GO:0016787; GO:0097110	TRUE	0.8785	0.00125	0.04156	643.7	270.1	483.9	304.6	489.1	427.2	241.6	232.5	206.8	260.8	24.94	10.28	19.67	11.92	19.63	17.02	9.425	9.083	8.172	10.2
ENSMUSG00000010122	Slc47a1	ENSMUST00000148671; ENSMUST00000147583; ENSMUST00000131723; ENSMUST00000010267	protein_coding	solute carrier family 47, member 1 [Source:MGI Symbol;Acc:MGI:1914723]	SLC47A1	1750	0.519	GO:0006810; GO:0006855; GO:0015695; GO:0015893; GO:0055085; GO:1902600	GO:0005886; GO:0016020; GO:0016021; GO:0031988	GO:0005451; GO:0015238; GO:0015297	TRUE	1.34	0.001251	0.04156	96.91	71.02	141	110.7	141.6	163.7	52.38	33.38	49.75	52.79	2.232	1.606	3.406	2.574	3.377	3.878	1.214	0.7751	1.168	1.227
ENSMUSG00000037355	Uvssa	ENSMUST00000087864	protein_coding	UV stimulated scaffold protein A [Source:MGI Symbol;Acc:MGI:1918351]	UVSSA	7320	0.454	GO:0006281; GO:0006283; GO:0006974; GO:0009411; GO:0016567	GO:0005694	GO:0000993	TRUE	0.5672	0.001262	0.04182	1136	911.1	997.1	994.2	1138	999.5	637.1	667.7	750.2	701.7	6.253	4.927	5.759	5.527	6.49	5.659	3.531	3.706	4.211	3.898
ENSMUSG00000033436	Armcx2	ENSMUST00000141322; ENSMUST00000119010; ENSMUST00000150814; ENSMUST00000035559; ENSMUST00000149902; ENSMUST00000113193; ENSMUST00000168264	protein_coding	armadillo repeat containing, X-linked 2 [Source:MGI Symbol;Acc:MGI:1914666]	ARMCX2	2250	0.523	GO:0008150	GO:0005575; GO:0016020; GO:0016021	GO:0003674	TRUE	-0.5768	0.001264	0.04182	774.2	904.4	851.6	857	684.1	767.7	1368	1211	1081	1124	13.87	15.91	16	15.5	12.69	14.14	24.67	21.87	19.75	20.31
ENSMUSG00000090356	Teddm3	ENSMUST00000170665	protein_coding	transmembrane epididymal family member 3 [Source:MGI Symbol;Acc:MGI:1913811]		1350	0.492	GO:0008150	GO:0005575	GO:0003674	FALSE	8.907	0.001275	NA	0	0	0	0	293	0	0	0	0	0	0	0	0	0	9.059	0	0	0	0	0
ENSMUSG00000035187	Nkx6-1	ENSMUST00000044125	protein_coding	NK6 homeobox 1 [Source:MGI Symbol;Acc:MGI:1206039]	NKX6-1	3140	0.59	GO:0000122; GO:0006355; GO:0006357; GO:0006366; GO:0007224; GO:0007275; GO:0008283; GO:0021912; GO:0021913; GO:0021953; GO:0022008; GO:0030154; GO:0030516; GO:0031018; GO:0032024; GO:0045666; GO:0045686; GO:0045687; GO:0048709; GO:2001222	GO:0005634; GO:0005654; GO:0070062	GO:0000978; GO:0001078; GO:0003677; GO:0003682; GO:0003700; GO:0043565	FALSE	5.635	0.001277	NA	1.624	0	68.8	0	9.804	2.432	0	0	0.4878	0	0.02084	0	0.9264	0	0.1303	0.0321	0	0	0.006383	0
ENSMUSG00000054008	Ndst1	ENSMUST00000169273	protein_coding	N-deacetylase/N-sulfotransferase (heparan glucosaminyl) 1 [Source:MGI Symbol;Acc:MGI:104719]	NDST1	6070	0.537	GO:0000165; GO:0000271; GO:0006476; GO:0006477; GO:0006954; GO:0007224; GO:0007585; GO:0008152; GO:0008543; GO:0009790; GO:0009887; GO:0030203; GO:0030900; GO:0030901; GO:0048702; GO:0048703	GO:0005622; GO:0005794; GO:0016020; GO:0016021	GO:0001517; GO:0001537; GO:0003824; GO:0003923; GO:0004394; GO:0008146; GO:0015016; GO:0016232; GO:0016740; GO:0016787; GO:0017095; GO:0018721; GO:0018722; GO:0018723; GO:0018724; GO:0018725; GO:0018726; GO:0018727; GO:0019111; GO:0019213; GO:0034930; GO:0050694; GO:0050698; GO:0051922; GO:0052770; GO:0052771; GO:0080131	TRUE	-0.7536	0.001282	0.04222	6366	12500	7637	8693	7463	9351	10900	15570	16040	15650	42.26	81.54	53.19	58.28	51.31	63.85	72.85	104.2	108.6	104.8
ENSMUSG00000062593	Lilrb4	ENSMUST00000105482; ENSMUST00000078778; ENSMUST00000105481	protein_coding	leukocyte immunoglobulin-like receptor, subfamily B, member 4 [Source:MGI Symbol;Acc:MGI:102701]		1390	0.439				TRUE	0.8114	0.001282	0.04222	1015	805.5	655.3	819.2	1665	784.7	627.5	577	499	462.7	29.43	22.94	19.93	23.98	49.98	23.4	18.32	16.87	14.75	13.53
ENSMUSG00000040264	Gbp2b	ENSMUST00000029936	protein_coding	guanylate binding protein 2b [Source:MGI Symbol;Acc:MGI:95666]	GBP3	2820	0.438	GO:0002376; GO:0035458; GO:0042832; GO:0044406; GO:0050830; GO:0051607; GO:0071346	GO:0005576; GO:0005737; GO:0005794; GO:0016020; GO:0020005; GO:0031410	GO:0000166; GO:0003924; GO:0005525; GO:0019002	TRUE	-0.6237	0.001294	0.04252	926.9	1097	1104	1012	1188	798.5	1998	1794	1088	1379	13.24	15.41	16.55	14.61	17.59	11.74	28.75	25.85	15.85	19.88
ENSMUSG00000022523	Fgf12	ENSMUST00000100024	protein_coding	fibroblast growth factor 12 [Source:MGI Symbol;Acc:MGI:109183]	FGF12	3060	0.389	GO:0003254; GO:0007254; GO:0007268; GO:0008344; GO:0008543; GO:0010765; GO:0050905; GO:1902305; GO:2000649; GO:2001258	GO:0005622; GO:0005634	GO:0005102; GO:0005104; GO:0005515; GO:0008083; GO:0008201; GO:0017080; GO:0044325	TRUE	2.505	0.001298	0.04252	49.81	7.891	178.2	52.97	19.61	111.9	9.62	5.961	24.39	7.245	0.6559	0.1021	2.462	0.7045	0.2674	1.515	0.1276	0.07916	0.3275	0.09628
ENSMUSG00000000686	Abhd15	ENSMUST00000094004; ENSMUST00000145676; ENSMUST00000147386	protein_coding	abhydrolase domain containing 15 [Source:MGI Symbol;Acc:MGI:1914727]	ABHD15	1230	0.506	GO:0008150	GO:0005576; GO:0016020	GO:0003674; GO:0004620; GO:0010296; GO:0016298; GO:0016787; GO:0018731; GO:0018732; GO:0018733; GO:0018734; GO:0034892; GO:0035460; GO:0043905; GO:0043906; GO:0043907; GO:0043908; GO:0047376; GO:0050253; GO:0052767; GO:0052768; GO:0080030; GO:0080031; GO:0080032	TRUE	1.25	0.0013	0.04252	214.9	112.9	187.2	155.1	90.42	188.9	86.58	51.27	59.02	67.28	7.042	3.633	6.436	5.133	3.068	6.364	2.856	1.694	1.972	2.224
ENSMUSG00000029361	Nos1	ENSMUST00000171055; ENSMUST00000102557; ENSMUST00000086451; ENSMUST00000138579; ENSMUST00000138554; ENSMUST00000124194; ENSMUST00000142742	protein_coding	nitric oxide synthase 1, neuronal [Source:MGI Symbol;Acc:MGI:97360]	NOS1	3820	0.554	GO:0002028; GO:0006527; GO:0006809; GO:0006941; GO:0007263; GO:0008016; GO:0008285; GO:0009408; GO:0018119; GO:0031284; GO:0033137; GO:0033555; GO:0035066; GO:0042738; GO:0043066; GO:0043267; GO:0043434; GO:0043627; GO:0045776; GO:0045822; GO:0045893; GO:0045906; GO:0045909; GO:0045944; GO:0046676; GO:0048148; GO:0051346; GO:0051481; GO:0051612; GO:0051926; GO:0051930; GO:0055114; GO:0071260; GO:…	GO:0001917; GO:0005634; GO:0005737; GO:0005739; GO:0005741; GO:0005829; GO:0005856; GO:0005886; GO:0005901; GO:0012506; GO:0014069; GO:0016020; GO:0016529; GO:0030018; GO:0030315; GO:0030425; GO:0031965; GO:0033017; GO:0042383; GO:0042582; GO:0042995; GO:0043234; GO:0045121; GO:0045202; GO:0048471	GO:0003958; GO:0004517; GO:0005506; GO:0005515; GO:0005516; GO:0010181; GO:0016491; GO:0017080; GO:0019899; GO:0020037; GO:0042803; GO:0044325; GO:0046870; GO:0046872; GO:0050660; GO:0050661; GO:0051117; GO:0097110	TRUE	4.013	0.001304	0.04258	40.61	4.856	12.41	4.73	762.6	12.97	4.276	3.577	16.1	9.315	0.4283	0.05032	0.1373	0.05039	8.331	0.1407	0.04542	0.03804	0.1732	0.09916
ENSMUSG00000036959	Bcorl1	ENSMUST00000142160; ENSMUST00000114972; ENSMUST00000156703; ENSMUST00000037596; ENSMUST00000156042; ENSMUST00000136348	protein_coding	BCL6 co-repressor-like 1 [Source:MGI Symbol;Acc:MGI:2443910]	BCORL1	4090	0.538	GO:0006351; GO:0006355; GO:0008150; GO:0016568	GO:0005634; GO:0005654; GO:0005737; GO:0005886	GO:0003674	TRUE	-0.6477	0.001315	0.04283	641.6	635.5	404.9	567.6	515.3	483.9	755.7	753.5	971.7	893.2	6.321	6.151	4.186	5.647	5.258	4.904	7.497	7.486	9.762	8.881
ENSMUSG00000053441	Adamts19	ENSMUST00000052907	protein_coding	a disintegrin-like and metallopeptidase (reprolysin type) with thrombospondin type 1 motif, 19 [Source:MGI Symbol;Acc:MGI:2442875]	ADAMTS19	4670	0.491	GO:0006508	GO:0005576; GO:0005578; GO:0031012	GO:0004222; GO:0008233; GO:0008237; GO:0008270; GO:0016787; GO:0046872	TRUE	2.01	0.001318	0.04286	27.61	17	33.84	16.08	62.09	37.29	3.207	8.346	12.68	6.21	0.2383	0.1441	0.3063	0.1401	0.5549	0.3309	0.02786	0.07261	0.1116	0.05408
ENSMUSG00000030109	Slc6a12	ENSMUST00000166457; ENSMUST00000165456; ENSMUST00000166390; ENSMUST00000171874; ENSMUST00000171008; ENSMUST00000032200; ENSMUST00000170582; ENSMUST00000170339; ENSMUST00000163771; ENSMUST00000168295	protein_coding	solute carrier family 6 (neurotransmitter transporter, betaine/GABA), member 12 [Source:MGI Symbol;Acc:MGI:95628]	SLC6A12	1140	0.541	GO:0006810; GO:0006836; GO:0009992	GO:0005623; GO:0005887; GO:0016020; GO:0016021	GO:0005328; GO:0005332; GO:0015293	FALSE	3.592	0.001335	NA	17.87	2.428	40.6	1.892	6.536	2.432	0	0	1.951	1.035	0.6315	0.08431	1.506	0.06754	0.2393	0.08842	0	0	0.07033	0.03692
ENSMUSG00000060913	Trim55	ENSMUST00000029139; ENSMUST00000195744	protein_coding	tripartite motif-containing 55 [Source:MGI Symbol;Acc:MGI:3036269]	TRIM55	1550	0.496			GO:0042802	TRUE	2.971	0.001348	0.04359	30.86	4.856	82.34	13.24	190.6	72.96	5.345	3.577	21.46	1.035	0.8023	0.124	2.246	0.3477	5.133	1.951	0.1399	0.09376	0.569	0.02715
ENSMUSG00000025068	Gsto1	ENSMUST00000143694; ENSMUST00000026050; ENSMUST00000130157	protein_coding	glutathione S-transferase omega 1 [Source:MGI Symbol;Acc:MGI:1342273]	GSTO1	831	0.517	GO:0008152; GO:0010880; GO:0019852; GO:0019853; GO:0042178; GO:0055114; GO:0060315; GO:0060316; GO:0071243	GO:0005604; GO:0005737; GO:0005829; GO:0030424; GO:0031965; GO:0043209; GO:0044297; GO:0070062	GO:0004364; GO:0016491; GO:0016740; GO:0045174; GO:0050610	TRUE	1.157	0.001349	0.04359	1344	973.6	4467	917.6	1614	1695	613.6	851.3	1011	775.2	65.16	46.38	227.2	44.94	81.08	84.54	29.96	41.62	50	37.94
ENSMUSG00000022403	St13	ENSMUST00000163382; ENSMUST00000023039; ENSMUST00000165582; ENSMUST00000169204; ENSMUST00000172107	protein_coding	suppression of tumorigenicity 13 [Source:MGI Symbol;Acc:MGI:1917606]	ST13	1170	0.496	GO:0006457; GO:0051260; GO:0061084; GO:0070389	GO:0005737; GO:0005829; GO:0043234; GO:0070062	GO:0019904; GO:0030544; GO:0032403; GO:0032564; GO:0042802; GO:0051082; GO:0051087	TRUE	-0.5763	0.001351	0.04359	2718	2586	3599	3292	3414	3215	4984	4494	4178	4923	93.63	87.51	130.1	114.5	121.8	113.9	172.9	156.1	146.7	171.1
ENSMUSG00000033863	Klf9	ENSMUST00000036884	protein_coding	Kruppel-like factor 9 [Source:MGI Symbol;Acc:MGI:1333856]	KLF9	3260	0.525	GO:0006351; GO:0006355; GO:0006366; GO:0007566; GO:0010839; GO:0045944; GO:0048511; GO:0050847; GO:0071387; GO:0097067	GO:0005634; GO:0005654; GO:0005737; GO:0005886	GO:0000977; GO:0001228; GO:0003676; GO:0003677; GO:0046872	TRUE	0.6572	0.001352	0.04359	6449	6275	5608	7766	5355	7506	3831	3831	3909	4802	79.71	76.19	72.73	96.95	68.56	95.43	47.68	47.75	49.27	59.91
ENSMUSG00000066319	Rtp3	ENSMUST00000084922; ENSMUST00000199891; ENSMUST00000198702	protein_coding	receptor transporter protein 3 [Source:MGI Symbol;Acc:MGI:2446841]		1530	0.508		GO:0016020; GO:0016021	GO:0003674	TRUE	-0.6883	0.001358	0.04367	595	665.9	437.6	689.6	408.5	461.2	1051	814.3	806.3	815.6	15.67	17.23	12.09	18.34	11.14	12.49	27.87	21.63	21.66	21.68
ENSMUSG00000047446	Arl4a	ENSMUST00000138572; ENSMUST00000146905; ENSMUST00000144910; ENSMUST00000101472; ENSMUST00000136441	protein_coding	ADP-ribosylation factor-like 4A [Source:MGI Symbol;Acc:MGI:99437]	ARL4A	2130	0.455	GO:0007264; GO:0050873	GO:0005622; GO:0005634; GO:0005730; GO:0005737; GO:0005886; GO:0016020	GO:0000166; GO:0003924; GO:0005525	TRUE	0.848	0.001368	0.04389	1253	705.3	2052	1222	870.4	890.9	702.3	718.9	544.9	603.4	23.7	13.11	40.72	23.35	17.05	17.34	13.38	13.71	10.51	11.52
ENSMUSG00000030244	Gys2	ENSMUST00000032371; ENSMUST00000126939	protein_coding	glycogen synthase 2 [Source:MGI Symbol;Acc:MGI:2385254]	GYS2	1490	0.459	GO:0005977; GO:0005978; GO:0008152; GO:0009749	GO:0005737; GO:0005829; GO:0005856; GO:0005938; GO:0030864; GO:0043265	GO:0003824; GO:0004373; GO:0005536; GO:0016740; GO:0016757	TRUE	4.875	0.001374	0.04398	85	0	134.2	0	5.447	19.45	0	1.192	3.415	0	2.299	0	3.808	0	0.1526	0.5412	0	0.03251	0.09417	0
ENSMUSG00000022519	Srl	ENSMUST00000133440; ENSMUST00000023161; ENSMUST00000090500; ENSMUST00000132284	protein_coding	sarcalumenin [Source:MGI Symbol;Acc:MGI:2146620]	SRL	2350	0.53		GO:0016529	GO:0005525	TRUE	2.643	0.001376	0.04398	514.9	96.51	1201	348.1	3975	1068	51.31	52.46	591.2	60.03	8.829	1.626	21.61	6.028	70.59	18.84	0.8859	0.907	10.34	1.039
ENSMUSG00000026418	Tnni1	ENSMUST00000152075; ENSMUST00000152208; ENSMUST00000132795; ENSMUST00000129217; ENSMUST00000148201; ENSMUST00000139986; ENSMUST00000154463; ENSMUST00000187830; ENSMUST00000137331	protein_coding	troponin I, skeletal, slow 1 [Source:MGI Symbol;Acc:MGI:105073]	TNNI1	964	0.556	GO:0006937; GO:0014883; GO:0055010	GO:0005861	GO:0003779; GO:0046872	FALSE	3.885	0.001377	NA	4.331	8.498	5.64	3.784	208.1	5.674	4.276	1.192	3.415	1.035	0.1811	0.349	0.2473	0.1597	9.008	0.244	0.18	0.05025	0.1455	0.04366
ENSMUSG00000030554	Synm	ENSMUST00000051389; ENSMUST00000074233	protein_coding	synemin, intermediate filament protein [Source:MGI Symbol;Acc:MGI:2661187]	SYNM	7410	0.515	GO:0008150; GO:0045104	GO:0005737; GO:0005856; GO:0005882; GO:0005912; GO:0016020; GO:0030018; GO:0030054; GO:0043034; GO:0060053	GO:0005198; GO:0005200; GO:0005515; GO:0008307; GO:0017166; GO:0019215; GO:0030674	TRUE	-0.6206	0.001411	0.04499	2193	2705	2953	2891	4060	2545	4408	4278	4436	4531	11.93	14.45	16.85	15.88	22.87	14.23	24.14	23.46	24.6	24.87
ENSMUSG00000042895	Abra	ENSMUST00000054742	protein_coding	actin-binding Rho activating protein [Source:MGI Symbol;Acc:MGI:2444891]	ABRA	1760	0.481	GO:0000060; GO:0006351; GO:0006355; GO:0006810; GO:0015031; GO:0035025; GO:0045893; GO:0045944; GO:0051091	GO:0005737; GO:0005856; GO:0005886; GO:0015629; GO:0030016; GO:0030017	GO:0003713; GO:0003779	TRUE	2.04	0.001414	0.04499	48.73	48.56	118.4	45.4	374.7	89.17	14.96	23.84	41.95	34.16	1.116	1.092	2.845	1.05	8.886	2.1	0.345	0.5505	0.9794	0.7892
ENSMUSG00000072620	Slfn2	ENSMUST00000038038	protein_coding	schlafen 2 [Source:MGI Symbol;Acc:MGI:1313258]		1660	0.495	GO:0008285			TRUE	0.7198	0.001417	0.04499	697.3	765.4	708.3	992.3	1285	650.9	502.4	546	518.5	483.4	16.93	18.25	18.04	24.33	32.32	16.25	12.28	13.37	12.84	11.84
ENSMUSG00000059230	Defb4	ENSMUST00000081017	protein_coding	defensin beta 4 [Source:MGI Symbol;Acc:MGI:1927667]		454	0.374	GO:0006952; GO:0042742	GO:0005576		FALSE	8.511	0.001418	NA	0.5414	0	0	0	571.9	0	0	0	0.4878	0	0.04806	0	0	0	52.57	0	0	0	0.04415	0
ENSMUSG00000069792	Wfdc17	ENSMUST00000092836	protein_coding	WAP four-disulfide core domain 17 [Source:MGI Symbol;Acc:MGI:3649773]		533	0.437	GO:0008150	GO:0005575	GO:0003674	TRUE	2.155	0.001423	0.0451	227.4	80.12	40.6	92.7	793.1	93.22	53.45	28.61	66.83	46.58	17.19	5.951	3.221	7.078	62.1	7.249	4.069	2.181	5.152	3.553
ENSMUSG00000038462	Uqcrfs1	ENSMUST00000042834	protein_coding	ubiquinol-cytochrome c reductase, Rieske iron-sulfur polypeptide 1 [Source:MGI Symbol;Acc:MGI:1913944]	UQCRFS1	1360	0.486	GO:0006810; GO:0055114	GO:0005739; GO:0005743; GO:0005750; GO:0016020; GO:0016021; GO:0031966; GO:0043209; GO:0070469	GO:0005515; GO:0008121; GO:0016491; GO:0016679; GO:0032403; GO:0046872; GO:0051536; GO:0051537	TRUE	0.7161	0.001435	0.04538	1499	1169	2660	1273	2024	2004	1039	1168	1022	1043	44.42	34.03	82.68	38.1	62.11	61.07	31	34.91	30.88	31.2
ENSMUSG00000029154	Cwh43	ENSMUST00000031040; ENSMUST00000138429; ENSMUST00000065543; ENSMUST00000135820	protein_coding	cell wall biogenesis 43 C-terminal homolog (S. cerevisiae) [Source:MGI Symbol;Acc:MGI:2444131]	CWH43	1580	0.479	GO:0006506; GO:0008150	GO:0005575; GO:0016020; GO:0016021	GO:0003674	FALSE	5.555	0.001435	NA	0.5414	0	12.41	0.9459	63.18	0.8106	0	0	0.4878	0	0.01381	0	0.332	0.02437	1.669	0.02126	0	0	0.01269	0
ENSMUSG00000031626	Sorbs2	ENSMUST00000134321; ENSMUST00000132730; ENSMUST00000136344; ENSMUST00000138049; ENSMUST00000139103; ENSMUST00000130011; ENSMUST00000125295; ENSMUST00000132139; ENSMUST00000136119; ENSMUST00000140088; ENSMUST00000149752; ENSMUST00000127395; ENSMUST00000130850; ENSMUST00000150102; ENSMUST00000126067; ENSMUST00000067107; ENSMUST00000146627; ENSMUST00000171337; ENSMUST00000153798; ENSMUST00000134675;…	protein_coding	sorbin and SH3 domain containing 2 [Source:MGI Symbol;Acc:MGI:1924574]	SORBS2	2310	0.471	GO:0007015; GO:0007155; GO:0007219; GO:0016477	GO:0005737; GO:0005856; GO:0005886; GO:0014069; GO:0030054; GO:0030425; GO:0043025	GO:0019904; GO:0044822; GO:0046872	TRUE	1.557	0.001438	0.04538	316.2	131.7	1070	172.2	263.6	543.9	152.9	88.23	212.7	102.5	5.516	2.257	19.59	3.033	4.763	9.759	2.685	1.552	3.783	1.804
ENSMUSG00000070424	Art5	ENSMUST00000106935; ENSMUST00000106934; ENSMUST00000106937; ENSMUST00000094128	protein_coding	ADP-ribosyltransferase 5 [Source:MGI Symbol;Acc:MGI:107948]	ART5	1140	0.572	GO:0006471	GO:0005576; GO:0016020	GO:0003950; GO:0003953; GO:0003956; GO:0016740; GO:0016757	TRUE	3.011	0.001447	0.04551	12.45	7.284	28.2	13.24	119.8	15.4	0	1.192	9.268	4.14	0.4402	0.2529	1.046	0.4728	4.387	0.56	0	0.04249	0.3341	0.1477
ENSMUSG00000021959	Lats2	ENSMUST00000174166; ENSMUST00000174213; ENSMUST00000174694; ENSMUST00000173077; ENSMUST00000173732; ENSMUST00000038381; ENSMUST00000173964; ENSMUST00000173990; ENSMUST00000022531; ENSMUST00000077981	protein_coding	large tumor suppressor 2 [Source:MGI Symbol;Acc:MGI:1354386]	LATS2	2010	0.502	GO:0000082; GO:0006468; GO:0007049; GO:0007067; GO:0009755; GO:0016310; GO:0030216; GO:0034613; GO:0035329; GO:0035556; GO:0045736; GO:0046620; GO:0051301; GO:0090090	GO:0000922; GO:0005622; GO:0005634; GO:0005737; GO:0005815; GO:0005856	GO:0000166; GO:0004672; GO:0004674; GO:0005524; GO:0016301; GO:0016740; GO:0046872	TRUE	-0.5841	0.001448	0.04551	2819	3627	2501	3125	2421	3079	4481	4256	4493	4233	56.52	71.43	52.6	63.28	50.26	63.48	90.46	86.04	91.84	85.64
ENSMUSG00000026450	Chit1	ENSMUST00000160060; ENSMUST00000159963; ENSMUST00000086475	protein_coding	chitinase 1 (chitotriosidase) [Source:MGI Symbol;Acc:MGI:1919134]	CHIT1	1690	0.556	GO:0000272; GO:0005975; GO:0006030; GO:0006032; GO:0008152	GO:0005576; GO:0005615; GO:0005764	GO:0004553; GO:0004568; GO:0008061; GO:0008843; GO:0016787; GO:0016798	FALSE	5.315	0.001451	NA	0.5414	3.035	2.256	1.892	229.9	1.621	0	0	0.4878	3.105	0.01291	0.07109	0.05643	0.04556	5.676	0.03976	0	0	0.01186	0.07471
ENSMUSG00000030870	Ubfd1	ENSMUST00000124733; ENSMUST00000148060; ENSMUST00000033158; ENSMUST00000153640; ENSMUST00000133390	protein_coding	ubiquitin family domain containing 1 [Source:MGI Symbol;Acc:MGI:107301]	UBFD1	2470	0.505	GO:0008150	GO:0005575	GO:0044822	TRUE	-0.4994	0.001457	0.04567	1291	1317	1335	1375	1343	1285	1982	1812	1740	1906	21.06	21.1	22.86	22.66	22.69	21.56	32.56	29.81	28.95	31.39
ENSMUSG00000023087	Ccrn4l	ENSMUST00000167780; ENSMUST00000023849; ENSMUST00000144826; ENSMUST00000193018	protein_coding	CCR4 carbon catabolite repression 4-like (S. cerevisiae) [Source:MGI Symbol;Acc:MGI:109382]	CCRN4L	4160	0.512	GO:0000290; GO:0006397; GO:0009991; GO:0010629; GO:0032496; GO:0032922; GO:0033962; GO:0042752; GO:0045600; GO:0045668; GO:0045995; GO:0048255; GO:0048511; GO:0090503	GO:0000932; GO:0005634; GO:0005737; GO:0048471	GO:0003723; GO:0003729; GO:0004518; GO:0004527; GO:0004535; GO:0005515; GO:0016787; GO:0046872	TRUE	0.9241	0.001462	0.04567	1332	490.5	1079	851.3	642.7	446.7	445.7	473.3	358.5	411.9	12.91	4.667	10.97	8.329	6.448	4.45	4.348	4.623	3.541	4.027
ENSMUSG00000045094	Arhgef37	ENSMUST00000171629	protein_coding	Rho guanine nucleotide exchange factor (GEF) 37 [Source:MGI Symbol;Acc:MGI:3045339]	ARHGEF37	3230	0.552	GO:0008150; GO:0035023	GO:0005575; GO:0005737	GO:0003674; GO:0005085; GO:0005089	TRUE	1.021	0.001462	0.04567	256.6	244	160.2	264.9	420.5	188.9	113.3	135.9	129.3	122.1	3.202	2.99	2.096	3.337	5.433	2.424	1.423	1.71	1.644	1.538
ENSMUSG00000031714	Gab1	ENSMUST00000034150	protein_coding	growth factor receptor bound protein 2-associated protein 1 [Source:MGI Symbol;Acc:MGI:108088]	GAB1	4860	0.523	GO:0000187; GO:0006979; GO:0007165; GO:0007173; GO:0007257; GO:0007507; GO:0008544; GO:0030334; GO:0043410; GO:0048008; GO:0060711; GO:0070102	GO:0005737	GO:0004871; GO:0005515	TRUE	-0.524	0.001475	0.04596	1231	1719	1410	1434	1459	1239	1967	1968	2019	2137	10.21	14	12.26	12.01	12.53	10.57	16.42	16.46	17.07	17.88
ENSMUSG00000045629	Sh3tc2	ENSMUST00000051720	protein_coding	SH3 domain and tetratricopeptide repeats 2 [Source:MGI Symbol;Acc:MGI:2444417]	SH3TC2	4540	0.546	GO:0022011; GO:0032287; GO:0033157; GO:1901184	GO:0005886; GO:0031410; GO:0055037	GO:0005515	TRUE	-0.6117	0.001478	0.04596	982.1	1287	791.8	1398	909.6	1010	1879	1589	1420	1585	8.717	11.23	7.373	12.53	8.362	9.221	16.79	14.22	12.85	14.19
ENSMUSG00000073602	Serpinb3b	ENSMUST00000086694; ENSMUST00000166100	protein_coding	serine (or cysteine) peptidase inhibitor, clade B (ovalbumin), member 3B [Source:MGI Symbol;Acc:MGI:2683293]		1640	0.391	GO:0010951	GO:0005615	GO:0004867; GO:0004869	FALSE	8.604	0.001482	NA	0	0	0	0	237.5	0	0	0	0	0	0	0	0	0	6.043	0	0	0	0	0
ENSMUSG00000061603	Akap6	ENSMUST00000095737	protein_coding	A kinase (PRKA) anchor protein 6 [Source:MGI Symbol;Acc:MGI:3050566]	AKAP6	10300	0.459	GO:0001934; GO:0010738; GO:0030307; GO:0030818; GO:0032514; GO:0034629; GO:0051281; GO:0051533; GO:0060306; GO:0060316; GO:0061051; GO:0070886; GO:0071320; GO:0071345; GO:0071872; GO:0086004; GO:1901381; GO:1901897; GO:1902261; GO:2000481	GO:0005634; GO:0005635; GO:0005640; GO:0005737; GO:0005901; GO:0014701; GO:0014704; GO:0016529; GO:0030315; GO:0031965; GO:0034704; GO:0042383; GO:0043234; GO:0048471	GO:0005515; GO:0008179; GO:0019899; GO:0032947; GO:0034237; GO:0043495; GO:0044325; GO:0047485; GO:0051018; GO:0051721	TRUE	1.709	0.001485	0.04609	151.1	53.42	328.2	99.32	609	285.3	62	56.03	118	69.35	0.591	0.2053	1.347	0.3924	2.467	1.148	0.2442	0.2211	0.4709	0.2738
ENSMUSG00000027843	Ptpn22	ENSMUST00000196385; ENSMUST00000126548; ENSMUST00000146071; ENSMUST00000198701; ENSMUST00000029433; ENSMUST00000134373; ENSMUST00000197997; ENSMUST00000198530	protein_coding	protein tyrosine phosphatase, non-receptor type 22 (lymphoid) [Source:MGI Symbol;Acc:MGI:107170]	PTPN22	1500	0.436	GO:0002230; GO:0002376; GO:0002577; GO:0002685; GO:0006470; GO:0006914; GO:0010507; GO:0010628; GO:0010629; GO:0016311; GO:0030217; GO:0031663; GO:0032481; GO:0032720; GO:0032817; GO:0034141; GO:0034145; GO:0034157; GO:0034165; GO:0035335; GO:0035549; GO:0035644; GO:0042993; GO:0043508; GO:0050852; GO:0050856; GO:0050860; GO:0050868; GO:0070374; GO:0070433; GO:0071663; GO:1900165; GO:1901222; GO:…	GO:0005634; GO:0005737; GO:0009898; GO:0048471	GO:0004721; GO:0004725; GO:0005515; GO:0016787; GO:0016791; GO:0017124; GO:0019900; GO:0031625	TRUE	1.061	0.001494	0.04627	177	142	188.4	262	257.1	153.2	100.5	77.5	94.14	101.4	4.756	3.748	5.309	7.109	7.153	4.233	2.718	2.099	2.579	2.75
ENSMUSG00000020950	Foxg1	ENSMUST00000135006; ENSMUST00000021333; ENSMUST00000154930; ENSMUST00000179669	protein_coding	forkhead box G1 [Source:MGI Symbol;Acc:MGI:1347464]	FOXG1	2040	0.611	GO:0000122; GO:0002052; GO:0006351; GO:0006355; GO:0007275; GO:0007346; GO:0009953; GO:0010468; GO:0016199; GO:0021852; GO:0021954; GO:0021987; GO:0022008; GO:0030900; GO:0042472; GO:0045665; GO:0045666; GO:0045787; GO:0045892; GO:0048664; GO:0048667; GO:0051726; GO:2000177	GO:0005634	GO:0003677; GO:0003700; GO:0005515; GO:0043565	FALSE	5.61	0.001494	NA	0.5414	0	13.53	2.838	13.07	0	0	0	0	0	0.01069	0	0.2805	0.05661	0.2674	0	0	0	0	0
ENSMUSG00000037852	Cpe	ENSMUST00000048967	protein_coding	carboxypeptidase E [Source:MGI Symbol;Acc:MGI:101932]	CPE	2090	0.501	GO:0003214; GO:0006508; GO:0006518; GO:0016055; GO:0016485; GO:0030070; GO:0034230; GO:0043171; GO:0072657; GO:2000173	GO:0005576; GO:0005615; GO:0005794; GO:0016020; GO:0030141; GO:0030425; GO:0030667; GO:0031045; GO:0031410; GO:0043025; GO:0043204; GO:0045121; GO:0070062; GO:0097060	GO:0004180; GO:0004181; GO:0008233; GO:0008237; GO:0008270; GO:0016787; GO:0019904; GO:0042043; GO:0046872; GO:0050839; GO:0050897	TRUE	0.8218	0.0015	0.04636	1154	1020	2254	758.6	1386	1300	877.6	710.6	743.9	606.5	22.25	19.33	45.59	14.77	27.67	25.79	17.04	13.81	14.63	11.8
ENSMUSG00000040687	Madd	ENSMUST00000111372; ENSMUST00000154028; ENSMUST00000099725; ENSMUST00000099723; ENSMUST00000150517; ENSMUST00000132791; ENSMUST00000077941; ENSMUST00000156368; ENSMUST00000111375; ENSMUST00000111369; ENSMUST00000125321; ENSMUST00000111370; ENSMUST00000111376; ENSMUST00000111371; ENSMUST00000111381; ENSMUST00000075269; ENSMUST00000153688; ENSMUST00000130395; ENSMUST00000140600; ENSMUST00000135910;…	protein_coding	MAP-kinase activating death domain [Source:MGI Symbol;Acc:MGI:2444672]	MADD	4210	0.53	GO:0000187; GO:0006915; GO:0032483; GO:0042981; GO:0043547; GO:0051726; GO:0060125; GO:0097194; GO:1902041; GO:1902277; GO:2001234; GO:2001236	GO:0005634; GO:0005737; GO:0005829; GO:0005886; GO:0008021; GO:0016020; GO:0016021; GO:0045202	GO:0005085; GO:0017112	TRUE	-0.5493	0.001504	0.0464	1534	1807	1163	1557	1548	1397	1973	2030	2304	2428	14.69	16.99	11.68	15.05	15.34	13.75	19.02	19.6	22.49	23.45
ENSMUSG00000069456	Rdh16	ENSMUST00000071646; ENSMUST00000155739; ENSMUST00000125163	protein_coding	retinol dehydrogenase 16 [Source:MGI Symbol;Acc:MGI:1201375]	RDH16	2920	0.461	GO:0042904; GO:0055114	GO:0005788; GO:0031301	GO:0004745; GO:0042803	FALSE	2.759	0.00151	NA	5.956	4.249	6.767	3.784	13.07	4.053	1.069	1.192	0.9756	0	0.08219	0.0576	0.09798	0.05274	0.1868	0.05753	0.01485	0.01659	0.01373	0
ENSMUSG00000042213	Zfand4	ENSMUST00000069169; ENSMUST00000112900; ENSMUST00000153244; ENSMUST00000036503	protein_coding	zinc finger, AN1-type domain 4 [Source:MGI Symbol;Acc:MGI:1914742]	ZFAND4	2560	0.425	GO:0008150	GO:0005575	GO:0003674	TRUE	1.138	0.001513	0.04656	114.8	131.7	206.4	182.6	137.3	181.6	57.72	72.73	79.02	76.59	1.807	2.037	3.409	2.902	2.238	2.94	0.9149	1.154	1.268	1.217
ENSMUSG00000022132	Cldn10	ENSMUST00000100314; ENSMUST00000071546; ENSMUST00000047761	protein_coding	claudin 10 [Source:MGI Symbol;Acc:MGI:1913101]	CLDN10	1440	0.462	GO:0006810; GO:0006811	GO:0005737; GO:0005783; GO:0005886; GO:0005923; GO:0016020; GO:0016021; GO:0030054	GO:0005198	TRUE	0.713	0.001516	0.04656	701.1	476.5	438.8	519.3	490.2	598.2	277.9	321.9	355.1	346.7	19.62	13.1	12.88	14.68	14.21	17.22	7.831	9.083	10.13	9.791
ENSMUSG00000034362	Csta1	ENSMUST00000096090; ENSMUST00000161638	protein_coding	cystatin A1 [Source:MGI Symbol;Acc:MGI:3524930]	CSTA	1600	0.414	GO:0010466; GO:0010951	GO:0001533; GO:0005615; GO:0005622; GO:0005634; GO:0005654; GO:0005737; GO:0070062	GO:0002020; GO:0004866; GO:0004869; GO:0005198; GO:0030414; GO:0030674	FALSE	8.557	0.001522	NA	0	0	0	0	229.9	0	0	0	0	0	0	0	0	0	5.995	0	0	0	0	0
ENSMUSG00000011632	Pinlyp	ENSMUST00000011776	protein_coding	phospholipase A2 inhibitor and LY6/PLAUR domain containing [Source:MGI Symbol;Acc:MGI:3615324]		755	0.568	GO:0008150	GO:0005575; GO:0005576	GO:0003674; GO:0004859	FALSE	5.616	0.001529	NA	0.5414	0	3.384	2.838	146	0.8106	0	1.192	0.4878	0	0.0289	0	0.1895	0.153	8.069	0.0445	0	0.06416	0.02655	0
ENSMUSG00000020676	Ccl11	ENSMUST00000000342	protein_coding	chemokine (C-C motif) ligand 11 [Source:MGI Symbol;Acc:MGI:103576]	CCL11	1080	0.423	GO:0001938; GO:0002551; GO:0006935; GO:0006954; GO:0006955; GO:0007010; GO:0007015; GO:0008360; GO:0030335; GO:0030838; GO:0043547; GO:0045766; GO:0048245; GO:0060444; GO:0060763; GO:0070371	GO:0005576; GO:0005615; GO:0005622	GO:0005125; GO:0008009	TRUE	1.661	0.001534	0.04702	131.6	31.56	139.9	67.16	130.7	98.9	14.96	23.84	47.32	37.26	4.909	1.157	5.475	2.531	5.051	3.795	0.5622	0.8971	1.8	1.403
ENSMUSG00000031382	Asb11	ENSMUST00000033755; ENSMUST00000134085; ENSMUST00000036858	protein_coding	ankyrin repeat and SOCS box-containing 11 [Source:MGI Symbol;Acc:MGI:1916104]	ASB11	1500	0.459	GO:0008150; GO:0035556	GO:0005575	GO:0003674	TRUE	2.491	0.001561	0.04765	29.24	27.32	68.8	37.84	451	62.42	16.03	10.73	36.58	14.49	0.7854	0.7208	1.939	1.027	12.55	1.725	0.4337	0.2907	1.002	0.3928
ENSMUSG00000031523	Dlc1	ENSMUST00000145245; ENSMUST00000156312; ENSMUST00000036104; ENSMUST00000163663; ENSMUST00000179501; ENSMUST00000179652; ENSMUST00000098826; ENSMUST00000033923; ENSMUST00000178717	protein_coding	deleted in liver cancer 1 [Source:MGI Symbol;Acc:MGI:1354949]	DLC1	3340	0.492	GO:0001843; GO:0003007; GO:0006915; GO:0006919; GO:0007010; GO:0007165; GO:0007202; GO:0008285; GO:0008360; GO:0021575; GO:0030036; GO:0030336; GO:0030900; GO:0032956; GO:0035023; GO:0035024; GO:0035307; GO:0043547; GO:0048041; GO:0051497; GO:0051895; GO:1900119	GO:0001725; GO:0005634; GO:0005737; GO:0005829; GO:0005884; GO:0005901; GO:0005925; GO:0016020; GO:0030054; GO:0030864; GO:0032587; GO:0045121	GO:0005096; GO:0008289; GO:0017166; GO:0042169; GO:0043274	TRUE	-0.663	0.001562	0.04765	7311	8797	6617	8413	5808	6993	12100	10960	11520	11550	88.21	104.3	83.76	102.5	72.58	86.78	147.1	133.4	141.7	140.6
ENSMUSG00000074647	Fam83c	ENSMUST00000029143	protein_coding	family with sequence similarity 83, member C [Source:MGI Symbol;Acc:MGI:1918655]	FAM83C	3970	0.536	GO:0008150	GO:0005575	GO:0003674	FALSE	5.473	0.001562	NA	0.5414	0	20.3	0	110	4.053	0	0	0.4878	1.035	0.005495	0	0.2162	0	1.157	0.04231	0	0	0.005049	0.0106
ENSMUSG00000041040	Fam117b	ENSMUST00000036540; ENSMUST00000189790; ENSMUST00000151630	protein_coding	family with sequence similarity 117, member B [Source:MGI Symbol;Acc:MGI:1920000]	FAM117B	2570	0.443	GO:0008150	GO:0005575	GO:0003674	TRUE	0.7037	0.001564	0.04765	4000	4625	4647	6701	3752	4725	3495	3219	2087	2792	62.72	71.23	76.45	106.1	60.92	76.2	55.19	50.89	33.36	44.18
ENSMUSG00000030653	Pde2a	ENSMUST00000084894; ENSMUST00000163751; ENSMUST00000166652	protein_coding	phosphodiesterase 2A, cGMP-stimulated [Source:MGI Symbol;Acc:MGI:2446107]	PDE2A	4140	0.553	GO:0000122; GO:0006198; GO:0006626; GO:0007165; GO:0008152; GO:0010628; GO:0019933; GO:0019934; GO:0030818; GO:0030823; GO:0033159; GO:0035690; GO:0036006; GO:0043116; GO:0043117; GO:0046069; GO:0050729; GO:0061028; GO:0071260; GO:0071321; GO:0097011	GO:0005622; GO:0005634; GO:0005737; GO:0005759; GO:0005783; GO:0005794; GO:0005829; GO:0005886; GO:0016020; GO:0030424; GO:0030425; GO:0042734; GO:0045121; GO:0048471	GO:0000166; GO:0004112; GO:0004114; GO:0004118; GO:0008081; GO:0008144; GO:0016787; GO:0030552; GO:0030553; GO:0030911; GO:0036004; GO:0042803; GO:0046872	TRUE	0.6624	0.00158	0.04805	1028	685.3	741	777.6	1177	757.9	474.6	516.2	586.3	580.6	10.01	6.553	7.568	7.644	11.86	7.588	4.652	5.067	5.819	5.703
ENSMUSG00000049420	Tmem200a	ENSMUST00000066049	protein_coding	transmembrane protein 200A [Source:MGI Symbol;Acc:MGI:1924470]	TMEM200A	4120	0.49	GO:0008150	GO:0005575; GO:0016020; GO:0016021	GO:0003674	TRUE	-0.9569	0.001591	0.04821	122.4	115.9	115	155.1	93.68	101.3	268.3	187.2	229.7	220.5	1.197	1.114	1.181	1.532	0.949	1.019	2.642	1.846	2.291	2.176
ENSMUSG00000066684	Pilrb1	ENSMUST00000196195; ENSMUST00000197403; ENSMUST00000198703; ENSMUST00000197914; ENSMUST00000199387; ENSMUST00000110978	protein_coding	paired immunoglobin-like type 2 receptor beta 1 [Source:MGI Symbol;Acc:MGI:2450532]	PILRB	758	0.497	GO:0001773; GO:0045671	GO:0005886; GO:0016020; GO:0016021	GO:0005515; GO:0042288	TRUE	1.078	0.001592	0.04821	173.3	162.7	152.3	211.9	230.9	124	74.82	78.69	94.63	81.77	9.21	8.495	8.493	11.38	12.72	6.782	4.005	4.218	5.13	4.387
ENSMUSG00000094910	D430019H16Rik	ENSMUST00000178224	protein_coding	RIKEN cDNA D430019H16 gene [Source:MGI Symbol;Acc:MGI:2443127]		5790	0.518	GO:0008150	GO:0005575	GO:0003674	TRUE	-0.5895	0.001597	0.04821	651.3	900.8	644	926.1	665.6	719	1141	1056	1148	1154	4.533	6.158	4.703	6.509	4.798	5.147	7.993	7.413	8.146	8.105
ENSMUSG00000029597	Sds	ENSMUST00000111898; ENSMUST00000066540; ENSMUST00000124978	protein_coding	serine dehydratase [Source:MGI Symbol;Acc:MGI:98270]	SDS	714	0.57	GO:0006094; GO:0006520; GO:0006565; GO:0006567; GO:0042866	GO:0005737; GO:0005739	GO:0003941; GO:0004794; GO:0016829; GO:0030170; GO:0042803; GO:0046983	TRUE	3.306	0.001598	0.04821	9.204	0.607	13.53	6.622	3.268	12.97	0	0	1.951	0	0.5195	0.03365	0.8014	0.3774	0.191	0.7529	0	0	0.1123	0
ENSMUSG00000044933	Sstr3	ENSMUST00000053239	protein_coding	somatostatin receptor 3 [Source:MGI Symbol;Acc:MGI:98329]	SSTR3	3930	0.57	GO:0007165; GO:0007186; GO:0007187; GO:0007218; GO:0007268; GO:0008285; GO:0038170; GO:0050796; GO:0071385; GO:0071392	GO:0005737; GO:0005886; GO:0005887; GO:0005929; GO:0016020; GO:0016021; GO:0031513; GO:0043005; GO:0060170	GO:0004871; GO:0004930; GO:0004994; GO:0005102; GO:0042923	FALSE	3.042	0.001598	NA	6.497	4.249	4.512	2.838	2.179	4.053	0	0	0.4878	1.035	0.06662	0.0428	0.04854	0.02939	0.02314	0.04275	0	0	0.0051	0.01071
ENSMUSG00000026385	Dbi	ENSMUST00000135937; ENSMUST00000027634; ENSMUST00000149628; ENSMUST00000128408; ENSMUST00000112648; ENSMUST00000151708; ENSMUST00000132118	protein_coding	diazepam binding inhibitor [Source:MGI Symbol;Acc:MGI:94865]	DBI	508	0.507	GO:0001662; GO:0001942; GO:0006641; GO:0006810; GO:0007611; GO:0014009; GO:0021670; GO:0031999; GO:0032228; GO:0036151; GO:0043588; GO:0046889; GO:0051281; GO:0060291	GO:0005615; GO:0005634; GO:0005737; GO:0005739; GO:0005783; GO:0005794; GO:0005886; GO:0008021; GO:0043292; GO:0070062; GO:0097038	GO:0000062; GO:0008289; GO:0030156; GO:0036042; GO:0046983	TRUE	0.8716	0.001604	0.0483	4130	1994	5385	1660	2558	2348	1619	1784	1598	1518	327.6	155.4	448.1	133	210.1	191.6	129.3	142.7	129.2	121.5
ENSMUSG00000027923	Lce1b	ENSMUST00000029531	protein_coding	late cornified envelope 1B [Source:MGI Symbol;Acc:MGI:1915970]		647	0.576	GO:0008150	GO:0005575	GO:0003674	FALSE	8.443	0.001619	NA	0	0	0	0	212.4	0	0	0	0	0	0	0	0	0	13.7	0	0	0	0	0
ENSMUSG00000001348	Acp5	ENSMUST00000069330; ENSMUST00000165735; ENSMUST00000115315	protein_coding	acid phosphatase 5, tartrate resistant [Source:MGI Symbol;Acc:MGI:87883]		1390	0.556	GO:0016311; GO:0032496; GO:0032691; GO:0032695; GO:0032720; GO:0032929; GO:0034097; GO:0045019; GO:0045453; GO:0050728; GO:0050830; GO:0060349	GO:0005764	GO:0003993; GO:0016787; GO:0046872	TRUE	1.134	0.001627	0.04889	753.6	272.5	665.5	199.6	281.1	458	230.9	177.6	237.1	143.9	21.85	7.762	20.24	5.844	8.438	13.66	6.74	5.193	7.008	4.209
ENSMUSG00000040447	Spns2	ENSMUST00000147418; ENSMUST00000129274; ENSMUST00000144940; ENSMUST00000126452; ENSMUST00000045303; ENSMUST00000150491	protein_coding	spinster homolog 2 [Source:MGI Symbol;Acc:MGI:2384936]	SPNS2	1370	0.574	GO:0001782; GO:0002260; GO:0002920; GO:0003376; GO:0006665; GO:0006810; GO:0006869; GO:0043029; GO:0048073; GO:0048535; GO:0055085; GO:0060348; GO:0072676	GO:0005575; GO:0005765; GO:0016020; GO:0016021; GO:0031982	GO:0046624	TRUE	-0.6408	0.001648	0.04941	2738	2688	1344	2383	2162	2230	3659	3220	3746	3378	80.55	77.68	41.49	70.78	65.87	67.47	108.4	95.51	112.3	100.3
ENSMUSG00000027562	Car2	ENSMUST00000195520; ENSMUST00000192609; ENSMUST00000029078	protein_coding	carbonic anhydrase 2 [Source:MGI Symbol;Acc:MGI:88269]	CA2	1090	0.515	GO:0002009; GO:0006730; GO:0006885; GO:0015670; GO:0032230; GO:0032849; GO:0038166; GO:0044070; GO:0045672; GO:0045780; GO:0046903; GO:0051453; GO:2001150; GO:2001225	GO:0005615; GO:0005623; GO:0005737; GO:0005829; GO:0005886; GO:0005902; GO:0016020; GO:0016323; GO:0030424; GO:0043209; GO:0045177; GO:0070062	GO:0004064; GO:0004089; GO:0008270; GO:0016829; GO:0046872	TRUE	-0.5821	0.001661	0.0496	1735	2593	1939	2413	2026	1968	3896	3163	2670	2856	64.13	94.17	75.2	90.1	77.58	74.84	145	117.9	100.7	106.5
ENSMUSG00000020695	Mrc2	ENSMUST00000151135; ENSMUST00000142905; ENSMUST00000126931; ENSMUST00000100335; ENSMUST00000021038	protein_coding	mannose receptor, C type 2 [Source:MGI Symbol;Acc:MGI:107818]	MRC2	2210	0.58	GO:0001649; GO:0006897; GO:0030574	GO:0005925; GO:0009986; GO:0016020; GO:0016021	GO:0005518; GO:0030246	TRUE	-0.7146	0.001661	0.0496	2726	4642	2214	3315	2123	2916	4434	4609	5830	4658	49.71	83.15	42.36	61.04	40.09	54.68	81.41	84.74	108.4	85.7
ENSMUSG00000034009	Rxfp1	ENSMUST00000182491; ENSMUST00000183199; ENSMUST00000183040; ENSMUST00000078527	protein_coding	relaxin/insulin-like family peptide receptor 1 [Source:MGI Symbol;Acc:MGI:2682211]	RXFP1	3410	0.406	GO:0007165; GO:0007186; GO:0007188; GO:0007189; GO:0007567; GO:0030154; GO:0030198; GO:0060427; GO:0060658	GO:0005886; GO:0016020; GO:0016021	GO:0004871; GO:0004930; GO:0042562; GO:0046872	TRUE	3.563	0.001678	0.04996	72.01	9.105	132	33.11	27.23	181.6	0	0	23.41	0	0.8509	0.1057	1.636	0.3951	0.3333	2.207	0	0	0.2821	0
ENSMUSG00000042828	Trim72	ENSMUST00000106248; ENSMUST00000081042	protein_coding	tripartite motif-containing 72 [Source:MGI Symbol;Acc:MGI:3612190]	TRIM72	2460	0.575	GO:0001778; GO:0003012; GO:0006810; GO:0006887; GO:0006900; GO:0007517; GO:0010832; GO:0016567; GO:0043161; GO:0043569; GO:0046627; GO:0051260	GO:0005622; GO:0005623; GO:0005886; GO:0016020; GO:0030659; GO:0031410; GO:0042383	GO:0001786; GO:0005515; GO:0008270; GO:0031624; GO:0046872; GO:0061630	TRUE	2.987	0.001681	0.04996	93.12	12.14	83.47	30.27	654.7	162.1	3.207	9.538	63.9	7.245	1.525	0.1953	1.434	0.5008	11.11	2.732	0.05289	0.1575	1.067	0.1198
ENSMUSG00000037411	Serpine1	ENSMUST00000199832; ENSMUST00000077523; ENSMUST00000041388	protein_coding	serine (or cysteine) peptidase inhibitor, clade E, member 1 [Source:MGI Symbol;Acc:MGI:97608]	SERPINE1	2330	0.511	GO:0001890; GO:0008585; GO:0010466; GO:0010469; GO:0010628; GO:0010629; GO:0010757; GO:0010951; GO:0014912; GO:0030194; GO:0030336; GO:0032757; GO:0033629; GO:0035491; GO:0035690; GO:0042060; GO:0042127; GO:0045765; GO:0045766; GO:0048146; GO:0048260; GO:0050729; GO:0050820; GO:0050829; GO:0051549; GO:0051918; GO:0061044; GO:0071222; GO:0071347; GO:0071560; GO:0090026; GO:0090280; GO:1902042; GO:…	GO:0005576; GO:0005615; GO:0031012; GO:0042583; GO:0070062	GO:0002020; GO:0004867; GO:0005102; GO:0005515; GO:0030414	TRUE	0.8007	0.001683	0.04996	1712	1029	741	1428	725.5	928.2	705.5	602.1	546.8	646.9	29.62	17.48	13.45	24.95	12.99	16.51	12.29	10.5	9.643	11.29
ENSMUSG00000026864	Hspa5	ENSMUST00000129333; ENSMUST00000100171; ENSMUST00000145466; ENSMUST00000137145; ENSMUST00000155595; ENSMUST00000028222	protein_coding	heat shock protein 5 [Source:MGI Symbol;Acc:MGI:95835]	HSPA5	1420	0.477	GO:0006983; GO:0006987; GO:0021589; GO:0021680; GO:0030335; GO:0030512; GO:0031398; GO:0034976; GO:0035437; GO:0040019; GO:0042149; GO:0043066; GO:0051603; GO:0071353; GO:1901998	GO:0005634; GO:0005737; GO:0005739; GO:0005783; GO:0005788; GO:0005789; GO:0005790; GO:0005793; GO:0005886; GO:0005925; GO:0008180; GO:0009986; GO:0016020; GO:0030176; GO:0030496; GO:0034663; GO:0043209; GO:0070062	GO:0000166; GO:0001948; GO:0005515; GO:0005524; GO:0016887; GO:0019899; GO:0019904; GO:0031625; GO:0043022; GO:0051082; GO:0051787	TRUE	-0.6943	0.001689	0.05006	11100	12120	17160	16300	17320	17080	27170	23640	20990	25770	314.9	337.7	511	467.1	509	498.5	776.4	676.4	607.3	737.9
ENSMUSG00000046748	Tmem45a2	ENSMUST00000067173	protein_coding	transmembrane protein 45A2 [Source:MGI Symbol;Acc:MGI:1916707]		3070	0.389	GO:0008150	GO:0005575	GO:0003674	FALSE	4.198	0.001703	NA	1.624	3.035	7.895	3.784	141.6	1.621	1.069	0	1.951	2.07	0.02132	0.03913	0.1087	0.05016	1.925	0.02189	0.01413	0	0.02612	0.02742
ENSMUSG00000103243	Lce1d	ENSMUST00000029524	protein_coding	late cornified envelope 1D [Source:MGI Symbol;Acc:MGI:1916861]		678	0.555	GO:0071277	GO:0001533; GO:0005737; GO:0048471; GO:0071944	GO:0003674	FALSE	8.351	0.001712	NA	0	0	0	0	199.4	0	0	0	0	0	0	0	0	0	12.27	0	0	0	0	0
ENSMUSG00000027238	Frmd5	ENSMUST00000110592; ENSMUST00000131092; ENSMUST00000153704; ENSMUST00000133898; ENSMUST00000153932; ENSMUST00000145075; ENSMUST00000128428; ENSMUST00000155570; ENSMUST00000110593; ENSMUST00000138157; ENSMUST00000142016; ENSMUST00000121219	protein_coding	FERM domain containing 5 [Source:MGI Symbol;Acc:MGI:2442557]	FRMD5	2100	0.523	GO:0008150	GO:0005575; GO:0005737; GO:0005856; GO:0019898	GO:0003674; GO:0008092	TRUE	1.59	0.00172	0.05086	177	69.81	294.4	133.4	72.99	365.6	56.65	36.96	98.53	49.68	3.397	1.316	5.927	2.585	1.45	7.216	1.095	0.7151	1.928	0.962
ENSMUSG00000021573	Tppp	ENSMUST00000140217; ENSMUST00000123284; ENSMUST00000022057; ENSMUST00000123939	protein_coding	tubulin polymerization promoting protein [Source:MGI Symbol;Acc:MGI:1920198]	TPPP	1570	0.554	GO:0001578; GO:0032273; GO:0046785	GO:0005634; GO:0005737; GO:0005856; GO:0005874; GO:0043209; GO:0048471	GO:0015631	TRUE	-0.5441	0.001727	0.05097	1589	1308	1605	1534	1822	1426	1819	2675	1948	2520	40.77	32.98	43.22	39.77	48.45	37.64	47.02	69.24	50.99	65.28
ENSMUSG00000095794	Igkv6-17	ENSMUST00000103391	IG_V_gene	immunoglobulin kappa variable 6-17 [Source:MGI Symbol;Acc:MGI:1330833]		377	0.483				FALSE	7.376	0.001731	NA	1.083	0	0	0	100.2	0	0	0	0	0	0.1157	0	0	0	11.09	0	0	0	0	0
ENSMUSG00000031461	Myom2	ENSMUST00000131251; ENSMUST00000033842; ENSMUST00000140033; ENSMUST00000135908; ENSMUST00000135393	protein_coding	myomesin 2 [Source:MGI Symbol;Acc:MGI:1328358]	MYOM2	2140	0.507	GO:0006936	GO:0005739; GO:0005856; GO:0031430	GO:0005200	TRUE	3.446	0.001737	0.05113	330.3	29.74	814.3	246.9	4587	635.5	16.03	10.73	360	11.39	6.219	0.5502	16.09	4.695	89.46	12.31	0.304	0.2037	6.912	0.2163
ENSMUSG00000036181	Hist1h1c	ENSMUST00000040914	protein_coding	histone cluster 1, H1c [Source:MGI Symbol;Acc:MGI:1931526]	HIST1H1C	1560	0.551	GO:0000122; GO:0006334; GO:0016584	GO:0000786; GO:0005634; GO:0005694; GO:0005719; GO:0035327	GO:0003677; GO:0005515; GO:0031490; GO:0044822	TRUE	0.6089	0.001739	0.05113	1191	1729	1303	1144	1010	1426	837	856	827.8	869.4	30.75	43.87	35.31	29.84	27.02	37.88	21.77	22.3	21.8	22.66
ENSMUSG00000043895	S1pr2	ENSMUST00000054197	protein_coding	sphingosine-1-phosphate receptor 2 [Source:MGI Symbol;Acc:MGI:99569]	S1PR2	2820	0.554	GO:0003376; GO:0007165; GO:0007186; GO:0010800; GO:0031532; GO:0046847; GO:0090394; GO:1903142	GO:0005886; GO:0016020; GO:0016021	GO:0001664; GO:0004871; GO:0004930; GO:0005178; GO:0038036	TRUE	-0.5992	0.001747	0.05127	799.1	1202	703.8	857	935.8	936.3	1179	1466	1441	1370	11.42	16.87	10.55	12.37	13.85	13.76	16.96	21.13	21	19.76
ENSMUSG00000046095	Krt32	ENSMUST00000139873; ENSMUST00000107419	protein_coding	keratin 32 [Source:MGI Symbol;Acc:MGI:1309995]	KRT32	1330	0.541		GO:0005882; GO:0070062	GO:0005198	FALSE	8.32	0.001752	NA	0	0	0	0	195	0	0	0	0	0	0	0	0	0	6.119	0	0	0	0	0
ENSMUSG00000028386	Slc46a2	ENSMUST00000030081	protein_coding	solute carrier family 46, member 2 [Source:MGI Symbol;Acc:MGI:1353616]	SLC46A2	2830	0.512	GO:0006810; GO:0043029; GO:0045580; GO:0048538; GO:0055085; GO:0070233	GO:0005886; GO:0009986; GO:0016020; GO:0016021	GO:0003674; GO:0005215	FALSE	8.303	0.001771	NA	0	0	0	0	192.8	0	0	0	0	0	0	0	0	0	2.843	0	0	0	0	0
ENSMUSG00000050762	Prss27	ENSMUST00000059482	protein_coding	protease, serine 27 [Source:MGI Symbol;Acc:MGI:2450123]	PRSS27	1250	0.576	GO:0006508	GO:0005576; GO:0005886	GO:0004252; GO:0008233; GO:0008236; GO:0016787	FALSE	5.397	0.00178	NA	3.79	0	6.767	0	119.8	1.621	0	1.192	0.4878	0	0.1222	0	0.2289	0	4.001	0.05376	0	0.03875	0.01604	0
ENSMUSG00000040717	Il17rd	ENSMUST00000035336	protein_coding	interleukin 17 receptor D [Source:MGI Symbol;Acc:MGI:2159727]	IL17RD	8220	0.499	GO:0019221	GO:0005654; GO:0005794; GO:0005886; GO:0005887; GO:0016020; GO:0016021	GO:0030368; GO:0046872	TRUE	-0.5469	0.001812	0.05306	1463	1841	1150	1618	1321	1507	2330	2063	1981	2253	7.171	8.866	5.917	8.013	6.709	7.598	11.5	10.2	9.902	11.15
ENSMUSG00000075307	Klhl41	ENSMUST00000100050	protein_coding	kelch-like 41 [Source:MGI Symbol;Acc:MGI:2683854]	KLHL41	2530	0.45	GO:0016567; GO:0030239; GO:0031275; GO:0035914; GO:0045214; GO:0045661; GO:0048741; GO:2000291; GO:2001014	GO:0005634; GO:0005737; GO:0005783; GO:0005789; GO:0005856; GO:0005886; GO:0016020; GO:0016529; GO:0031143; GO:0031430; GO:0031463; GO:0033017; GO:0042995	GO:0003674	TRUE	3.46	0.001816	0.05308	145.6	20.64	180.5	40.68	3278	154.8	16.03	23.84	165.8	20.7	2.32	0.3229	3.016	0.6543	54.07	2.536	0.2571	0.383	2.694	0.3327
ENSMUSG00000020067	Mypn	ENSMUST00000095580	protein_coding	myopalladin [Source:MGI Symbol;Acc:MGI:1916052]	MYPN	5250	0.536	GO:0045214	GO:0005634; GO:0005737; GO:0030018; GO:0031674	GO:0003779; GO:0008092; GO:0017124; GO:0051371	TRUE	2.967	0.001825	0.05324	114.8	15.18	285.4	49.19	1022	229.4	9.62	4.769	115.1	12.42	0.881	0.1144	2.298	0.3813	8.123	1.811	0.07435	0.03691	0.901	0.0962
ENSMUSG00000016128	Stard13	ENSMUST00000062015; ENSMUST00000141117; ENSMUST00000110483; ENSMUST00000129088; ENSMUST00000126770; ENSMUST00000146814	protein_coding	StAR-related lipid transfer (START) domain containing 13 [Source:MGI Symbol;Acc:MGI:2385331]	STARD13	2480	0.525	GO:0007049; GO:0007165	GO:0005737; GO:0005739; GO:0005811; GO:0016020	GO:0005096; GO:0008289	TRUE	-0.5574	0.00185	0.05381	2798	3640	3074	3705	3260	2959	4931	4353	4860	4813	45.46	58.09	52.4	60.8	54.87	49.45	80.68	71.32	80.53	78.92
ENSMUSG00000020598	Nrcam	ENSMUST00000110748; ENSMUST00000020939	protein_coding	neuronal cell adhesion molecule [Source:MGI Symbol;Acc:MGI:104750]	NRCAM	7470	0.46	GO:0007155; GO:0007411; GO:0007417; GO:0008104; GO:0010975; GO:0016337; GO:0019227; GO:0031290; GO:0034113; GO:0045162	GO:0005886; GO:0016020; GO:0016021; GO:0030424; GO:0043194; GO:0045202	GO:0005515; GO:0030506; GO:0086080	TRUE	-0.6126	0.001852	0.05381	924.7	1428	1214	1381	1021	1004	2280	1703	1560	1529	4.988	7.565	6.869	7.524	5.703	5.573	12.38	9.261	8.581	8.322
ENSMUSG00000023206	Il15ra	ENSMUST00000126394; ENSMUST00000138349; ENSMUST00000138856; ENSMUST00000133975; ENSMUST00000130245; ENSMUST00000139774; ENSMUST00000123600; ENSMUST00000135341; ENSMUST00000148748; ENSMUST00000128156; ENSMUST00000114834; ENSMUST00000091456; ENSMUST00000114833; ENSMUST00000114831; ENSMUST00000191662; ENSMUST00000078834; ENSMUST00000114832; ENSMUST00000124448	protein_coding	interleukin 15 receptor, alpha chain [Source:MGI Symbol;Acc:MGI:104644]	IL15RA	1150	0.505	GO:0007259; GO:0010977; GO:0032825	GO:0005576; GO:0005622; GO:0005634; GO:0005886; GO:0016020; GO:0016021; GO:0031410		TRUE	0.6825	0.001864	0.05407	694.6	443.7	727.5	542	537.1	556.9	347.4	379.1	311.2	406.8	24.34	15.27	26.75	19.18	19.49	20.07	12.26	13.4	11.12	14.38
ENSMUSG00000071019	Sdr16c6	ENSMUST00000108383; ENSMUST00000095151	protein_coding	short chain dehydrogenase/reductase family 16C, member 6 [Source:MGI Symbol;Acc:MGI:2685269]		1880	0.372	GO:0008150; GO:0008152; GO:0055114	GO:0005575	GO:0000252; GO:0003674; GO:0004033; GO:0004448; GO:0004495; GO:0008875; GO:0016229; GO:0016491; GO:0018451; GO:0018452; GO:0018453; GO:0019152; GO:0032442; GO:0032866; GO:0032867; GO:0033709; GO:0033764; GO:0033765; GO:0034831; GO:0034840; GO:0035380; GO:0035410; GO:0043713; GO:0044103; GO:0044105; GO:0048258; GO:0051990; GO:0052677	FALSE	8.237	0.001866	NA	0	0	0	0	184.1	0	0	0	0	0	0	0	0	0	4.087	0	0	0	0	0
ENSMUSG00000074486	Bglap2	ENSMUST00000098956	protein_coding	bone gamma-carboxyglutamate protein 2 [Source:MGI Symbol;Acc:MGI:88157]	BGLAP	471	0.563	GO:0030500; GO:0031016; GO:0031214; GO:0032024; GO:0032869; GO:0042593; GO:0044242; GO:0044342	GO:0005576; GO:0005615; GO:0005737; GO:0005791; GO:0005794; GO:0030425; GO:0031988; GO:0042995; GO:0043204	GO:0005509; GO:0008147; GO:0046848; GO:0046872	FALSE	6.052	0.00188	NA	0	15.78	1.128	0	22.88	0	0	0	0	0	0	1.326	0.1012	0	2.027	0	0	0	0	0
ENSMUSG00000047228	BC048546	ENSMUST00000060574	protein_coding	cDNA sequence BC048546 [Source:MGI Symbol;Acc:MGI:3039594]	OVOS2	4700	0.471	GO:0010466	GO:0005575; GO:0005576; GO:0005615	GO:0004866; GO:0004867; GO:0030414	TRUE	3.843	0.001885	0.05457	436.4	46.74	9759	60.54	49.02	555.3	37.41	27.42	356.1	74.52	3.741	0.3936	87.78	0.5242	0.4353	4.897	0.323	0.2371	3.113	0.6448
ENSMUSG00000015133	Lrrk1	ENSMUST00000130438; ENSMUST00000131239; ENSMUST00000015277; ENSMUST00000154893; ENSMUST00000167705; ENSMUST00000145954; ENSMUST00000137181	protein_coding	leucine-rich repeat kinase 1 [Source:MGI Symbol;Acc:MGI:2142227]	LRRK1	2400	0.538	GO:0006468; GO:0007264; GO:0016310; GO:0036035; GO:0045453; GO:0050731; GO:0050732; GO:1902533	GO:0005737; GO:0005739	GO:0000166; GO:0004672; GO:0004674; GO:0005515; GO:0005524; GO:0005525; GO:0016301; GO:0016740; GO:0042802; GO:0046872	TRUE	-0.5636	0.001892	0.05466	2077	2974	2211	2384	2393	2465	3236	3281	3729	3958	34.88	49.05	38.94	40.42	41.62	42.57	54.7	55.55	63.84	67.06
ENSMUSG00000020469	Myl7	ENSMUST00000102921	protein_coding	myosin, light polypeptide 7, regulatory [Source:MGI Symbol;Acc:MGI:107495]	MYL7	590	0.549		GO:0016459; GO:0031672; GO:0043197	GO:0005509; GO:0005515; GO:0046872	TRUE	3.221	0.001908	0.05484	1719	213.1	2568	1505	234.2	3473	24.59	3.577	641	13.46	117.4	14.29	184	103.8	16.57	244	1.691	0.2463	44.64	0.9274
ENSMUSG00000020017	Hal	ENSMUST00000016031; ENSMUST00000129421; ENSMUST00000132624; ENSMUST00000152883	protein_coding	histidine ammonia lyase [Source:MGI Symbol;Acc:MGI:96010]	HAL	2280	0.498	GO:0006547; GO:0006548; GO:0009058	GO:0005737	GO:0003824; GO:0004397; GO:0016829; GO:0016841	TRUE	1.9	0.001908	0.05484	381.7	50.99	165.8	97.43	917.2	132.9	65.2	69.15	103.4	69.35	6.746	0.8852	3.074	1.739	16.79	2.417	1.16	1.232	1.864	1.237
ENSMUSG00000026824	Kcnj3	ENSMUST00000067101; ENSMUST00000112632; ENSMUST00000112633	protein_coding	potassium inwardly-rectifying channel, subfamily J, member 3 [Source:MGI Symbol;Acc:MGI:104742]	KCNJ3	3650	0.446	GO:0006810; GO:0006811; GO:0006813; GO:0010107; GO:0034765; GO:0071805	GO:0005887; GO:0009897; GO:0009986; GO:0016020; GO:0016021; GO:0030315	GO:0005242; GO:0005244; GO:0015467	TRUE	3.862	0.001909	0.05484	84.46	3.642	410.6	76.62	17.43	227.8	0	1.192	34.15	0	0.9325	0.0395	4.756	0.8543	0.1993	2.587	0	0.01327	0.3844	0
ENSMUSG00000032401	Lctl	ENSMUST00000132018; ENSMUST00000118215; ENSMUST00000139755; ENSMUST00000034969; ENSMUST00000145011; ENSMUST00000124020	protein_coding	lactase-like [Source:MGI Symbol;Acc:MGI:2183549]	LCTL	1160	0.529	GO:0005975	GO:0005783; GO:0005903; GO:0016020; GO:0016021	GO:0004553	TRUE	4.974	0.001928	0.05529	96.37	0.607	259.4	0	4.357	69.71	0	0	7.805	0	3.348	0.02071	9.455	0	0.1568	2.491	0	0	0.2765	0
ENSMUSG00000061666	Gdpd1	ENSMUST00000020804	protein_coding	glycerophosphodiester phosphodiesterase domain containing 1 [Source:MGI Symbol;Acc:MGI:1913819]	GDPD1	2340	0.448	GO:0006071; GO:0006629; GO:0008150	GO:0016020; GO:0016021	GO:0003674; GO:0004518; GO:0008081; GO:0008889; GO:0016787; GO:0042578; GO:0043765; GO:0044824; GO:0046872	TRUE	0.5575	0.001955	0.05596	1040	1283	1407	1353	1178	1278	769.6	934.7	808.8	879.8	17.91	21.7	25.41	23.53	21	22.64	13.35	16.23	14.2	15.29
ENSMUSG00000018547	Pip4k2b	ENSMUST00000144012; ENSMUST00000018691	protein_coding	phosphatidylinositol-5-phosphate 4-kinase, type II, beta [Source:MGI Symbol;Acc:MGI:1934234]	PIP4K2B	2810	0.523	GO:0016310; GO:0046488; GO:0046854	GO:0005634; GO:0005654; GO:0005737; GO:0005783; GO:0005886; GO:0016020	GO:0000166; GO:0005515; GO:0005524; GO:0016301; GO:0016307; GO:0016308; GO:0016309; GO:0016740	TRUE	-0.5024	0.001969	0.05621	1221	1314	1056	1291	1331	1204	1836	1613	1776	1735	17.51	18.51	15.88	18.7	19.77	17.76	26.52	23.33	25.97	25.1
ENSMUSG00000021033	Gstz1	ENSMUST00000063117	protein_coding	glutathione transferase zeta 1 (maleylacetoacetate isomerase) [Source:MGI Symbol;Acc:MGI:1341859]	GSTZ1	1660	0.504	GO:0006559; GO:0006572; GO:0006749; GO:0008152; GO:0009072	GO:0005737; GO:0005739	GO:0003824; GO:0004364; GO:0016034; GO:0016740; GO:0016853; GO:0042803	TRUE	0.8228	0.001972	0.05621	2867	1158	2573	1093	1249	1796	921.4	951.4	1079	1054	69.6	27.6	65.53	26.79	31.41	44.83	22.52	23.29	26.71	25.81
ENSMUSG00000037872	Ackr1	ENSMUST00000194046; ENSMUST00000194298; ENSMUST00000038227	protein_coding	atypical chemokine receptor 1 (Duffy blood group) [Source:MGI Symbol;Acc:MGI:1097689]	ACKR1	814	0.475	GO:0006954; GO:0007165; GO:0007186; GO:0032642; GO:0070098	GO:0005768; GO:0016020; GO:0016021	GO:0004871; GO:0004930; GO:0019956; GO:0019957	TRUE	2.608	0.001976	0.05621	85	4.249	54.14	11.35	51.2	29.18	0	5.961	10.24	8.28	4.208	0.2066	2.812	0.5675	2.625	1.486	0	0.2976	0.5171	0.4136
ENSMUSG00000017132	Cyth1	ENSMUST00000151165; ENSMUST00000106302; ENSMUST00000100181; ENSMUST00000017276; ENSMUST00000106305; ENSMUST00000141243; ENSMUST00000131115	protein_coding	cytohesin 1 [Source:MGI Symbol;Acc:MGI:1334257]	CYTH1	1760	0.519	GO:0030155; GO:0032012; GO:0043547; GO:0090162	GO:0005737; GO:0005829; GO:0005886; GO:0005923; GO:0016020; GO:0031234	GO:0005085; GO:0005086; GO:0005515; GO:0008289	TRUE	0.5263	0.001979	0.05621	1981	1950	1483	2063	1712	1980	1311	1307	1308	1214	45.36	43.85	35.63	47.71	40.61	46.62	30.21	30.17	30.54	28.05
ENSMUSG00000000142	Axin2	ENSMUST00000144130; ENSMUST00000139682; ENSMUST00000052915; ENSMUST00000144511; ENSMUST00000152909; ENSMUST00000140821; ENSMUST00000106711	protein_coding	axin2 [Source:MGI Symbol;Acc:MGI:1270862]	AXIN2	1700	0.577	GO:0001756; GO:0001934; GO:0001957; GO:0003139; GO:0003413; GO:0006355; GO:0008219; GO:0008283; GO:0008285; GO:0009950; GO:0010718; GO:0010942; GO:0016055; GO:0030111; GO:0030282; GO:0032423; GO:0034613; GO:0035412; GO:0035414; GO:0038032; GO:0042476; GO:0043547; GO:0043570; GO:0045668; GO:0045860; GO:0048255; GO:0061181; GO:0070602; GO:0071407; GO:0090090; GO:0090244; GO:2000054	GO:0005634; GO:0005654; GO:0005737; GO:0005794; GO:0005813; GO:0005881; GO:0005886; GO:0005938; GO:0014069; GO:0015630; GO:0016023; GO:0030877; GO:0043234	GO:0005096; GO:0005515; GO:0008013; GO:0019899; GO:0019901; GO:0031625; GO:0070016; GO:0070411	TRUE	-0.6362	0.001997	0.05658	709.3	821.9	427.5	586.5	691.7	794.4	1108	977.6	1096	970.8	16.81	19.14	10.63	14.04	16.98	19.37	26.46	23.37	26.49	23.22
ENSMUSG00000046844	Vat1l	ENSMUST00000150963; ENSMUST00000049509; ENSMUST00000142591; ENSMUST00000124143	protein_coding	vesicle amine transport protein 1 homolog-like (T. californica) [Source:MGI Symbol;Acc:MGI:2142534]	VAT1L	2210	0.538	GO:0055114		GO:0008270; GO:0008748; GO:0016491; GO:0043738; GO:0043826; GO:0043883; GO:0043914; GO:0052693	TRUE	4.439	0.002	0.05658	64.97	0	214.3	0.9459	37.04	15.4	1.069	0	7.805	0	1.185	0	4.1	0.01742	0.6994	0.2888	0.01963	0	0.1451	0
ENSMUSG00000052632	Asap2	ENSMUST00000050990; ENSMUST00000090834; ENSMUST00000101562; ENSMUST00000064595	protein_coding	ArfGAP with SH3 domain, ankyrin repeat and PH domain 2 [Source:MGI Symbol;Acc:MGI:2685438]	ASAP2	4920	0.509	GO:0008150	GO:0005575; GO:0005737; GO:0005794; GO:0005886; GO:0016020	GO:0003674; GO:0005096; GO:0046872	TRUE	-0.5541	0.002006	0.05658	1510	1686	1189	1566	1095	1371	2002	1754	2106	2333	12.37	13.57	10.22	12.95	9.287	11.55	16.51	14.48	17.59	19.28
ENSMUSG00000031431	Tsc22d3	ENSMUST00000133023; ENSMUST00000055738; ENSMUST00000152048; ENSMUST00000112996; ENSMUST00000112995; ENSMUST00000123898	protein_coding	TSC22 domain family, member 3 [Source:MGI Symbol;Acc:MGI:1196284]	TSC22D3	1630	0.505	GO:0000122; GO:0006355; GO:0006970; GO:0048642; GO:0070236	GO:0005634; GO:0005737	GO:0003700; GO:0043426	TRUE	0.8217	0.00201	0.05658	13280	18530	16920	26440	12270	12840	10110	11700	6683	9204	328.3	449.9	438.7	660.1	314.2	326.6	251.6	291.6	168.5	229.6
ENSMUSG00000046417	Lrrc75a	ENSMUST00000143262; ENSMUST00000128705; ENSMUST00000057194	protein_coding	leucine rich repeat containing 75A [Source:MGI Symbol;Acc:MGI:2682293]	LRRC75A	1070	0.586	GO:0008150	GO:0005575	GO:0003674	TRUE	-0.7401	0.002011	0.05658	203	288.3	219.9	242.2	248.4	175.9	334.6	388.7	404.4	397.4	7.646	10.67	8.69	9.21	9.687	6.814	12.69	14.76	15.53	15.1
ENSMUSG00000079025	Gsdmc	ENSMUST00000173503; ENSMUST00000110125	protein_coding	gasdermin C [Source:MGI Symbol;Acc:MGI:1933176]	GSDMC	1520	0.436	GO:0008150	GO:0005737; GO:0005739; GO:0005815	GO:0003674	FALSE	8.112	0.002021	NA	0	0	0	0	168.9	0	0	0	0	0	0	0	0	0	4.636	0	0	0	0	0
ENSMUSG00000049044	Rapgef4	ENSMUST00000090826; ENSMUST00000124004; ENSMUST00000102698; ENSMUST00000150234; ENSMUST00000028525; ENSMUST00000156031; ENSMUST00000153887; ENSMUST00000122975; ENSMUST00000151236; ENSMUST00000146970; ENSMUST00000149421	protein_coding	Rap guanine nucleotide exchange factor (GEF) 4 [Source:MGI Symbol;Acc:MGI:1917723]	RAPGEF4	1760	0.465	GO:0001932; GO:0006887; GO:0007165; GO:0007264; GO:0014911; GO:0017156; GO:0017157; GO:0019933; GO:0030073; GO:0035556; GO:0043547; GO:0045760; GO:0050714; GO:0050773; GO:0050805	GO:0001750; GO:0001917; GO:0005737; GO:0005829; GO:0005886; GO:0005903; GO:0005929; GO:0005952; GO:0016020; GO:0016323; GO:0016324; GO:0030424; GO:0030425; GO:0030426; GO:0043025; GO:0043197; GO:0043234; GO:0044316; GO:0060076	GO:0000166; GO:0005085; GO:0005088; GO:0005515; GO:0008603; GO:0017016; GO:0030552; GO:0032403	TRUE	0.6823	0.002024	0.05685	2454	4614	3577	4522	3190	3537	1866	2463	2006	2718	56.18	103.8	85.92	104.6	75.63	83.29	43.03	56.87	46.83	62.8
ENSMUSG00000044322	Dsc1	ENSMUST00000038710	protein_coding	desmocollin 1 [Source:MGI Symbol;Acc:MGI:109173]	DSC1	3780	0.433	GO:0007155; GO:0007156	GO:0005886; GO:0016020; GO:0016021; GO:0030054; GO:0030057; GO:0070062	GO:0005509; GO:0005515	FALSE	8.965	0.002035	NA	0	0	0	0	775.6	0	0	0	0.4878	0	0	0	0	0	8.563	0	0	0	0.005303	0
ENSMUSG00000026581	Sell	ENSMUST00000027871; ENSMUST00000097491; ENSMUST00000192047; ENSMUST00000195358	protein_coding	selectin, lymphocyte [Source:MGI Symbol;Acc:MGI:98279]	SELL	2430	0.457	GO:0007155; GO:0033198; GO:0042981; GO:0090023	GO:0005886; GO:0009897; GO:0009986; GO:0016020; GO:0016021	GO:0002020; GO:0005515; GO:0030246; GO:0050839; GO:0051861	TRUE	0.9936	0.002046	0.05737	399.6	571.8	390.3	763.4	1338	509.1	316.4	393.4	343.9	267	6.626	9.314	6.79	12.78	22.97	8.683	5.283	6.579	5.815	4.469
ENSMUSG00000046709	Mapk10	ENSMUST00000136595; ENSMUST00000142444; ENSMUST00000141573; ENSMUST00000152609; ENSMUST00000112847; ENSMUST00000112846; ENSMUST00000133069; ENSMUST00000086854; ENSMUST00000112848; ENSMUST00000128869; ENSMUST00000135134; ENSMUST00000170792	protein_coding	mitogen-activated protein kinase 10 [Source:MGI Symbol;Acc:MGI:1346863]	MAPK10	3250	0.459	GO:0000122; GO:0006468; GO:0007254; GO:0007258; GO:0009416; GO:0016310; GO:0042752; GO:0045475; GO:0048511	GO:0005622; GO:0005634; GO:0005737; GO:0005739; GO:0005886; GO:0016020; GO:0097481	GO:0000166; GO:0004672; GO:0004674; GO:0004705; GO:0004707; GO:0005515; GO:0005524; GO:0016301; GO:0016740	TRUE	2.621	0.00205	0.05737	93.12	10.93	150	71.89	14.16	178.3	7.482	5.961	38.05	2.07	1.155	0.1331	1.951	0.9002	0.1819	2.274	0.09342	0.07453	0.4811	0.0259
ENSMUSG00000021751	Acox2	ENSMUST00000171175; ENSMUST00000164598; ENSMUST00000165169; ENSMUST00000171567; ENSMUST00000170534; ENSMUST00000022271; ENSMUST00000116361; ENSMUST00000164412	protein_coding	acyl-Coenzyme A oxidase 2, branched chain [Source:MGI Symbol;Acc:MGI:1934852]	ACOX2	1150	0.526	GO:0006629; GO:0006631; GO:0006635; GO:0008152; GO:0033539; GO:0055088; GO:0055114	GO:0005777	GO:0000062; GO:0003995; GO:0003997; GO:0005102; GO:0005504; GO:0009055; GO:0016491; GO:0016627; GO:0033791; GO:0050660; GO:0052890	TRUE	1.359	0.002056	0.05744	262.6	121.4	473.7	121.1	202.6	342.9	69.48	51.27	167.3	100.4	9.201	4.179	17.42	4.285	7.353	12.36	2.451	1.811	5.978	3.55
ENSMUSG00000051431	Gpr87	ENSMUST00000056898; ENSMUST00000199833; ENSMUST00000200095	protein_coding	G protein-coupled receptor 87 [Source:MGI Symbol;Acc:MGI:1934133]	GPR87	1260	0.444	GO:0007165; GO:0007186; GO:0007194; GO:0035589	GO:0005886; GO:0005887; GO:0016020; GO:0016021	GO:0004871; GO:0004930; GO:0045028	FALSE	5.762	0.002058	NA	0	0	21.43	0.9459	114.4	0.8106	0	0	0.9756	0	0	0	0.7191	0.03055	3.789	0.02666	0	0	0.03182	0
ENSMUSG00000066154	Mup3	ENSMUST00000084531; ENSMUST00000107488; ENSMUST00000107472	protein_coding	major urinary protein 3 [Source:MGI Symbol;Acc:MGI:97235]		946	0.406	GO:0006810	GO:0005576; GO:0005615	GO:0005215; GO:0005550; GO:0036094	FALSE	4.965	0.00207	NA	10.29	0	3.384	0	1.089	3.242	0	0	0	0	0.4382	0	0.1512	0	0.04806	0.1421	0	0	0	0
ENSMUSG00000039155	Cdh26	ENSMUST00000108912; ENSMUST00000176869; ENSMUST00000042092	protein_coding	cadherin-like 26 [Source:MGI Symbol;Acc:MGI:2685856]	CDH26	2060	0.496	GO:0007155; GO:0007156; GO:0008150	GO:0005886; GO:0016020; GO:0016021	GO:0005509; GO:0046872	TRUE	3.961	0.002074	0.05776	67.68	3.035	983.5	4.73	7.626	65.66	7.482	3.577	32.19	3.105	1.324	0.05832	20.19	0.09344	0.1545	1.321	0.1474	0.07055	0.6422	0.06129
ENSMUSG00000031442	Mcf2l	ENSMUST00000134989; ENSMUST00000098927; ENSMUST00000127229; ENSMUST00000156560; ENSMUST00000110867; ENSMUST00000139776; ENSMUST00000145067; ENSMUST00000110879; ENSMUST00000095456; ENSMUST00000130302; ENSMUST00000110866; ENSMUST00000110873; ENSMUST00000110871; ENSMUST00000110876; ENSMUST00000173006; ENSMUST00000138387; ENSMUST00000126905; ENSMUST00000156405; ENSMUST00000145892; ENSMUST00000123811;…	protein_coding	mcf.2 transforming sequence-like [Source:MGI Symbol;Acc:MGI:103263]	MCF2L	2760	0.556	GO:0007266; GO:0035023; GO:0035556; GO:0043547; GO:0045944	GO:0005615; GO:0005622; GO:0005737; GO:0005886; GO:0016020; GO:0030027	GO:0005085; GO:0005089; GO:0005515; GO:0005545	TRUE	0.8314	0.002076	0.05776	9761	10260	5237	10640	5959	8340	6412	5189	3795	3327	142.5	147.1	80.22	156.9	90.1	125.2	94.27	76.39	56.49	49.01
ENSMUSG00000045545	Krt14	ENSMUST00000007272; ENSMUST00000137265	protein_coding	keratin 14 [Source:MGI Symbol;Acc:MGI:96688]	KRT14	1410	0.569	GO:0007568; GO:0030855; GO:0042633; GO:0045110	GO:0005622; GO:0005634; GO:0005737; GO:0005882; GO:0045095; GO:0070062; GO:0071944	GO:0005198; GO:0005515; GO:1990254	TRUE	3.924	0.002098	0.05829	11.91	6.07	81.21	3.784	1302	13.78	10.69	19.08	7.805	23.81	0.3404	0.1704	2.435	0.1092	38.53	0.4051	0.3076	0.5497	0.2274	0.6866
ENSMUSG00000007480	Mc5r	ENSMUST00000172148	protein_coding	melanocortin 5 receptor [Source:MGI Symbol;Acc:MGI:99420]	MC5R	1160	0.509	GO:0007165; GO:0007186; GO:0030819	GO:0005886; GO:0016020; GO:0016021	GO:0004871; GO:0004930; GO:0004977; GO:0042562	TRUE	2.929	0.002109	0.05847	88.79	2.428	65.42	5.676	5.447	14.59	3.207	4.769	3.415	4.14	3.084	0.08285	2.384	0.1991	0.196	0.5213	0.1122	0.167	0.121	0.1451
ENSMUSG00000039377	Hlx	ENSMUST00000174257; ENSMUST00000048572	protein_coding	H2.0-like homeobox [Source:MGI Symbol;Acc:MGI:96109]	HLX	1500	0.59	GO:0001889; GO:0006351; GO:0006355; GO:0007519; GO:0008284; GO:0030154; GO:0045627; GO:0045629; GO:0046622; GO:0048484; GO:0048513; GO:0048557	GO:0005634	GO:0003677; GO:0043565	TRUE	-0.9891	0.002113	0.05849	337.3	355.7	110.5	169.3	207	394	443.6	470.9	711.7	444	9.061	9.387	3.115	4.594	5.759	10.89	12	12.76	19.5	12.04
ENSMUSG00000072573	Gm10369	ENSMUST00000100641	protein_coding	predicted gene 10369 [Source:MGI Symbol;Acc:MGI:3642774]		1150	0.517	GO:0008150	GO:0005575	GO:0003674	TRUE	1.835	0.00212	0.05854	16.78	19.42	19.17	32.16	22.88	22.7	2.138	4.769	6.829	10.35	0.5881	0.6686	0.7049	1.138	0.8302	0.818	0.07543	0.1685	0.244	0.366
ENSMUSG00000043664	Tmem221	ENSMUST00000052072	protein_coding	transmembrane protein 221 [Source:MGI Symbol;Acc:MGI:3525074]	TMEM221	1540	0.591	GO:0008150	GO:0005575; GO:0016020; GO:0016021	GO:0003674	TRUE	1.405	0.002124	0.05854	158.1	129.3	93.62	81.35	197.2	59.18	44.89	52.46	29.27	53.82	4.137	3.323	2.57	2.15	5.343	1.593	1.183	1.384	0.7809	1.421
ENSMUSG00000032766	Gng11	ENSMUST00000031670	protein_coding	guanine nucleotide binding protein (G protein), gamma 11 [Source:MGI Symbol;Acc:MGI:1913316]	GNG11	880	0.526	GO:0007165; GO:0007186	GO:0005834; GO:0005886; GO:0016020	GO:0004871	TRUE	-0.5604	0.00213	0.05854	1322	1879	1426	1732	1565	1457	2813	2582	1861	1920	60.54	84.53	68.49	80.1	74.24	68.61	129.7	119.2	86.92	88.72
ENSMUSG00000034035	Ccdc17	ENSMUST00000151441; ENSMUST00000121907; ENSMUST00000146777; ENSMUST00000148260; ENSMUST00000051869	protein_coding	coiled-coil domain containing 17 [Source:MGI Symbol;Acc:MGI:1915667]	CCDC17	1340	0.522	GO:0008150	GO:0005575	GO:0003674	TRUE	0.8669	0.002133	0.05854	2095	1026	2424	1308	817	1840	647.8	705.8	1184	902.5	62.99	30.3	76.48	39.73	25.45	56.92	19.61	21.4	36.32	27.39
ENSMUSG00000079243	Xirp1	ENSMUST00000111635	protein_coding	xin actin-binding repeat containing 1 [Source:MGI Symbol;Acc:MGI:1333878]	XIRP1	5840	0.57	GO:0003007; GO:0007219; GO:0007507; GO:0008285; GO:0030036; GO:0042391; GO:0045214; GO:0055013	GO:0005913; GO:0005916; GO:0014704; GO:0030054	GO:0003779; GO:0031005; GO:0044822	TRUE	3.541	0.002135	0.05854	116.9	9.105	217.7	48.24	1099	440.2	0	11.92	93.17	2.07	0.8069	0.06172	1.576	0.3362	7.855	3.124	0	0.08295	0.6555	0.01441
ENSMUSG00000048455	Sprr1b	ENSMUST00000062160	protein_coding	small proline-rich protein 1B [Source:MGI Symbol;Acc:MGI:106659]		830	0.517	GO:0008360; GO:0018149; GO:0031424	GO:0001533; GO:0005737	GO:0005200	FALSE	8.036	0.002138	NA	0	0	0	0	160.1	0	0	0	0	0	0	0	0	0	8.052	0	0	0	0	0
ENSMUSG00000037188	Grhl3	ENSMUST00000105855	protein_coding	grainyhead-like 3 (Drosophila) [Source:MGI Symbol;Acc:MGI:2655333]	GRHL3	2790	0.518	GO:0001736; GO:0001843; GO:0006351; GO:0006355; GO:0006357; GO:0007389; GO:0007398; GO:0007417; GO:0008544; GO:0010628; GO:0032956; GO:0042060; GO:0043547; GO:0045893; GO:0045944; GO:0061029; GO:0061436; GO:0090103; GO:0090179	GO:0005634	GO:0000981; GO:0003677; GO:0005515; GO:0031490; GO:0043565	TRUE	2.967	0.002139	0.05854	27.61	11.53	21.43	28.38	468.4	21.89	6.414	9.538	12.68	19.67	0.3988	0.1636	0.3247	0.4139	7.007	0.3251	0.09327	0.1389	0.1868	0.2866
ENSMUSG00000031558	Slit2	ENSMUST00000173671; ENSMUST00000174061; ENSMUST00000197737; ENSMUST00000173646; ENSMUST00000174658; ENSMUST00000170109; ENSMUST00000173303; ENSMUST00000033967; ENSMUST00000173686; ENSMUST00000172824; ENSMUST00000173926; ENSMUST00000173107; ENSMUST00000174487; ENSMUST00000173774; ENSMUST00000172484; ENSMUST00000174313; ENSMUST00000197400; ENSMUST00000172998; ENSMUST00000196024; ENSMUST00000174421;…	protein_coding	slit homolog 2 (Drosophila) [Source:MGI Symbol;Acc:MGI:1315205]	SLIT2	3160	0.464	GO:0001656; GO:0001657; GO:0001701; GO:0001933; GO:0002042; GO:0002689; GO:0006935; GO:0007275; GO:0007399; GO:0007409; GO:0007411; GO:0008045; GO:0008285; GO:0010593; GO:0010596; GO:0010629; GO:0014912; GO:0016337; GO:0021772; GO:0021836; GO:0021972; GO:0022029; GO:0030154; GO:0030308; GO:0030336; GO:0030517; GO:0030837; GO:0031290; GO:0033563; GO:0034260; GO:0035385; GO:0043065; GO:0043116; GO:…	GO:0005576; GO:0005615; GO:0005737; GO:0005886; GO:0009986; GO:0070062	GO:0005095; GO:0005102; GO:0005509; GO:0005515; GO:0008201; GO:0042802; GO:0042803; GO:0043237; GO:0043394; GO:0043395; GO:0045499; GO:0048495	TRUE	-0.545	0.00216	0.05902	1393	1759	1894	1924	1580	1505	2957	2392	2183	2190	17.76	22.04	25.34	24.78	20.86	19.74	37.96	30.75	28.38	28.18
ENSMUSG00000038663	Fsd2	ENSMUST00000042318	protein_coding	fibronectin type III and SPRY domain containing 2 [Source:MGI Symbol;Acc:MGI:2444310]	FSD2	3980	0.484	GO:0008150	GO:0005575	GO:0003674	TRUE	1.692	0.002164	0.05902	182.5	72.84	353	115.4	643.8	304	45.96	54.84	183.9	52.79	1.847	0.7245	3.75	1.18	6.751	3.166	0.4686	0.5599	1.899	0.5393
ENSMUSG00000037086	Prr32	ENSMUST00000040002	protein_coding	proline rich 32 [Source:MGI Symbol;Acc:MGI:1916050]	PRR32	1110	0.455	GO:0008150	GO:0005575	GO:0003674	FALSE	7.037	0.002168	NA	1.624	0	0	0	78.43	0	0	0	0	0	0.05897	0	0	0	2.949	0	0	0	0	0
ENSMUSG00000026697	Myoc	ENSMUST00000028020	protein_coding	myocilin [Source:MGI Symbol;Acc:MGI:1202864]	MYOC	2070	0.54	GO:0001649; GO:0001953; GO:0014068; GO:0014734; GO:0022011; GO:0030335; GO:0031175; GO:0035024; GO:0038031; GO:0038133; GO:0043408; GO:0045162; GO:0051496; GO:0051497; GO:0051894; GO:0051897; GO:0051901; GO:0060348; GO:1900026	GO:0005576; GO:0005578; GO:0005615; GO:0005737; GO:0005739; GO:0005741; GO:0005743; GO:0005758; GO:0005783; GO:0005794; GO:0005929; GO:0016020; GO:0031012; GO:0031410; GO:0033268; GO:0035748; GO:0042995; GO:0043220; GO:0070062; GO:0097453	GO:0001968; GO:0005109; GO:0005515; GO:0030971; GO:0032027	TRUE	3.029	0.002169	0.05905	34.65	3.642	141	5.676	11.98	6.485	2.138	3.577	4.878	5.175	0.6745	0.06965	2.88	0.1116	0.2416	0.1298	0.04191	0.07021	0.09683	0.1017
ENSMUSG00000062209	Erbb4	ENSMUST00000126682; ENSMUST00000119142; ENSMUST00000121473; ENSMUST00000153432; ENSMUST00000131148	protein_coding	v-erb-a erythroblastic leukemia viral oncogene homolog 4 (avian) [Source:MGI Symbol;Acc:MGI:104771]	ERBB4	5400	0.441	GO:0001755; GO:0006351; GO:0006355; GO:0006468; GO:0006915; GO:0007165; GO:0007169; GO:0007275; GO:0007399; GO:0007507; GO:0007595; GO:0008284; GO:0008285; GO:0009880; GO:0010656; GO:0014068; GO:0016310; GO:0016477; GO:0018108; GO:0021551; GO:0021889; GO:0030334; GO:0030335; GO:0032230; GO:0042523; GO:0043066; GO:0043129; GO:0043653; GO:0045165; GO:0045893; GO:0046326; GO:0046777; GO:0050679; GO:…	GO:0005634; GO:0005737; GO:0005739; GO:0005886; GO:0005901; GO:0014069; GO:0016020; GO:0016021; GO:0016323; GO:0043235; GO:0045121	GO:0000166; GO:0004672; GO:0004713; GO:0004714; GO:0004716; GO:0005154; GO:0005515; GO:0005524; GO:0016301; GO:0016740; GO:0042803; GO:0044212	TRUE	2.325	0.002178	0.05919	28.69	7.891	104.9	17.97	40.31	64.85	4.276	7.153	18.54	3.105	0.2141	0.05784	0.8213	0.1355	0.3115	0.4977	0.03213	0.05383	0.141	0.02338
ENSMUSG00000029602	Rasal1	ENSMUST00000148695; ENSMUST00000154759; ENSMUST00000031606; ENSMUST00000125804; ENSMUST00000156722	protein_coding	RAS protein activator like 1 (GAP1 like) [Source:MGI Symbol;Acc:MGI:1330842]	RASAL1	1560	0.599	GO:0007165; GO:0035556; GO:0043087; GO:0043547; GO:0046580; GO:1903861	GO:0005737; GO:0005829; GO:0005886; GO:0031235	GO:0005096; GO:0046872	FALSE	3.675	0.002185	NA	14.08	0.607	5.64	0.9459	29.41	7.296	0	0	1.951	0	0.3636	0.0154	0.1528	0.02468	0.7869	0.1938	0	0	0.05139	0
ENSMUSG00000034110	Kctd7	ENSMUST00000144467; ENSMUST00000040616; ENSMUST00000144878	protein_coding	potassium channel tetramerisation domain containing 7 [Source:MGI Symbol;Acc:MGI:2442265]	KCTD7	1830	0.582	GO:0008150; GO:0051260	GO:0005575; GO:0005737; GO:0005886; GO:0016020	GO:0003674	TRUE	-0.7473	0.002193	0.05949	187.3	271.9	174.8	196.8	208.1	210	362.4	358.9	361	308.4	4.125	5.882	4.039	4.376	4.745	4.755	8.035	7.968	8.105	6.854
ENSMUSG00000033182	Kbtbd12	ENSMUST00000038804; ENSMUST00000184591; ENSMUST00000120933; ENSMUST00000184743; ENSMUST00000184664; ENSMUST00000184878	protein_coding	kelch repeat and BTB (POZ) domain containing 12 [Source:MGI Symbol;Acc:MGI:1918481]	KBTBD12	1920	0.464	GO:0008150	GO:0005575	GO:0003674	TRUE	3.176	0.002203	0.05962	10.29	1.214	21.43	5.676	75.17	22.7	1.069	1.192	6.341	0	0.2159	0.02503	0.4719	0.1203	1.634	0.49	0.02259	0.02523	0.1357	0
ENSMUSG00000001510	Dlx3	ENSMUST00000092768	protein_coding	distal-less homeobox 3 [Source:MGI Symbol;Acc:MGI:94903]	DLX3	2610	0.562	GO:0001568; GO:0001890; GO:0006355; GO:0006366; GO:0007275; GO:0042475; GO:0045944; GO:0071895	GO:0005634	GO:0001077; GO:0003677; GO:0003682; GO:0043565	FALSE	3.556	0.002208	NA	7.038	1.821	4.512	3.784	40.31	1.621	0	0	1.463	1.035	0.1087	0.02762	0.07308	0.059	0.6445	0.02575	0	0	0.02304	0.01613
ENSMUSG00000037720	Tmem33	ENSMUST00000037918; ENSMUST00000162543; ENSMUST00000162074; ENSMUST00000160352; ENSMUST00000161369; ENSMUST00000161233; ENSMUST00000163028	protein_coding	transmembrane protein 33 [Source:MGI Symbol;Acc:MGI:1915128]	TMEM33	1950	0.466	GO:0008150; GO:0034613; GO:0051292; GO:0071786	GO:0005643; GO:0005783; GO:0016020; GO:0016021; GO:0042470; GO:0070062	GO:0005515; GO:0017056	TRUE	-0.51	0.002209	0.05962	1465	1640	1924	1894	1834	1926	2725	2359	2269	2720	30.26	33.29	41.72	39.52	39.26	40.94	56.7	49.16	47.82	56.72
ENSMUSG00000025823	Pdia4	ENSMUST00000077290	protein_coding	protein disulfide isomerase associated 4 [Source:MGI Symbol;Acc:MGI:104864]	PDIA4	2480	0.486	GO:0006457; GO:0034976; GO:0045454; GO:0061077; GO:1903334	GO:0005783; GO:0005788; GO:0005790; GO:0009986; GO:0034663	GO:0003756; GO:0016853; GO:0044822	TRUE	-0.5583	0.00221	0.05962	2521	3031	3631	3297	3374	3272	5163	4194	4160	5130	40.96	48.38	61.9	54.1	56.77	54.68	84.47	68.72	68.92	84.11
ENSMUSG00000042793	Lgr6	ENSMUST00000139369; ENSMUST00000137968; ENSMUST00000044828	protein_coding	leucine-rich repeat-containing G protein-coupled receptor 6 [Source:MGI Symbol;Acc:MGI:2441805]	LGR6	3280	0.535	GO:0007165; GO:0007186; GO:0016055; GO:0030177; GO:0030335	GO:0005654; GO:0005737; GO:0005886; GO:0016020; GO:0016021; GO:0031982	GO:0003674; GO:0004871; GO:0004930; GO:0016500	TRUE	2.095	0.002228	0.06002	376.8	120.8	2555	207.2	131.8	629.9	118.7	101.3	255.6	140.8	4.629	1.458	32.93	2.57	1.677	7.959	1.468	1.255	3.202	1.745
ENSMUSG00000025911	Adhfe1	ENSMUST00000027044; ENSMUST00000144177; ENSMUST00000130927; ENSMUST00000190654; ENSMUST00000186467	protein_coding	alcohol dehydrogenase, iron containing, 1 [Source:MGI Symbol;Acc:MGI:1923437]	ADHFE1	1640	0.468	GO:0015993; GO:0055114	GO:0005739	GO:0016491; GO:0046872; GO:0047988	TRUE	1.266	0.002244	0.06033	650.8	148.7	870.7	213.8	273.4	333.2	145.4	155	194.6	186.3	15.99	3.59	22.45	5.305	6.958	8.42	3.597	3.84	4.877	4.619
ENSMUSG00000030484	Lypd5	ENSMUST00000032683	protein_coding	Ly6/Plaur domain containing 5 [Source:MGI Symbol;Acc:MGI:1924192]	LYPD5	935	0.619	GO:0008150	GO:0005575; GO:0005886; GO:0016020; GO:0031225	GO:0003674	FALSE	7.955	0.002247	NA	0	0	0	0	151.4	0	0	0	0	0	0	0	0	0	6.759	0	0	0	0	0
ENSMUSG00000051359	Ncald	ENSMUST00000150453; ENSMUST00000090150; ENSMUST00000153775; ENSMUST00000137944; ENSMUST00000119730; ENSMUST00000145909; ENSMUST00000120746; ENSMUST00000168992; ENSMUST00000132423; ENSMUST00000148652; ENSMUST00000116445; ENSMUST00000123317	protein_coding	neurocalcin delta [Source:MGI Symbol;Acc:MGI:1196326]	NCALD	1800	0.493	GO:0003073; GO:0019722	GO:0005622; GO:0005829; GO:0070062	GO:0003779; GO:0005509; GO:0015631; GO:0030276; GO:0043014; GO:0046872	TRUE	-0.5592	0.002252	0.06045	1532	2309	1773	2299	1560	1583	2869	2822	2403	2717	34.3	50.78	41.65	51.97	36.17	36.45	64.67	63.7	54.86	61.38
ENSMUSG00000074445	Sprr2a3	ENSMUST00000090872; ENSMUST00000193337	protein_coding	small proline-rich protein 2A3 [Source:MGI Symbol;Acc:MGI:3845028]		1780	0.455				FALSE	6.972	0.002269	NA	0	0	1.128	0	261.4	1.621	1.069	0	0	0	0	0	0.02679	0	6.13	0.03775	0.02437	0	0	0
ENSMUSG00000079588	Tmem182	ENSMUST00000114765	protein_coding	transmembrane protein 182 [Source:MGI Symbol;Acc:MGI:1923725]	TMEM182	2720	0.436	GO:0008150	GO:0005575; GO:0016020; GO:0016021	GO:0003674	TRUE	4.088	0.002282	0.06114	113.7	4.249	265.1	45.4	1479	166.2	1.069	1.192	76.1	0	1.684	0.06184	4.12	0.6794	22.7	2.532	0.01595	0.01781	1.15	0
ENSMUSG00000031372	Trex2	ENSMUST00000033738	protein_coding	three prime repair exonuclease 2 [Source:MGI Symbol;Acc:MGI:1346343]	TREX2	1020	0.567	GO:0000738; GO:0006259; GO:0006281; GO:0006974; GO:0090305	GO:0005634	GO:0000287; GO:0003676; GO:0004518; GO:0004527; GO:0008296; GO:0008853; GO:0016787; GO:0042803; GO:0046872	FALSE	5.365	0.002319	NA	1.083	0.607	0	2.838	215.7	1.621	0	0	0.9756	2.07	0.04278	0.02356	0	0.1132	8.825	0.06588	0	0	0.0393	0.08253
ENSMUSG00000037145	2210407C18Rik	ENSMUST00000108821; ENSMUST00000048801; ENSMUST00000126695	protein_coding	RIKEN cDNA 2210407C18 gene [Source:MGI Symbol;Acc:MGI:1925604]		842	0.456	GO:0008150	GO:0005575	GO:0003674	FALSE	5.426	0.002323	NA	1.083	0.607	21.43	0	0	3.242	0	0	0	0	0.05182	0.02854	1.076	0	0	0.1596	0	0	0	0
ENSMUSG00000050276	Mrgprg	ENSMUST00000058092	protein_coding	MAS-related GPR, member G [Source:MGI Symbol;Acc:MGI:3033145]	MRGPRG	1820	0.549	GO:0007165; GO:0007186; GO:0008150	GO:0005575; GO:0005886; GO:0005887; GO:0016020; GO:0016021	GO:0003674; GO:0004871; GO:0004930	FALSE	5.113	0.002339	NA	1.624	0	10.15	0	8.715	0.8106	0	0	0	0	0.03596	0	0.2358	0	0.1998	0.01846	0	0	0	0
ENSMUSG00000024512	Dynap	ENSMUST00000025390	protein_coding	dynactin associated protein [Source:MGI Symbol;Acc:MGI:1922827]		1230	0.444			GO:0003674	FALSE	6.059	0.002347	NA	1.083	0.607	2.256	0	135.1	0	1.069	0	0	0	0.03547	0.01953	0.07754	0	4.583	0	0.03526	0	0	0
ENSMUSG00000027883	Gpsm2	ENSMUST00000029482; ENSMUST00000154263; ENSMUST00000145558; ENSMUST00000124043	protein_coding	G-protein signalling modulator 2 (AGS3-like, C. elegans) [Source:MGI Symbol;Acc:MGI:1923373]	GPSM2	1270	0.487	GO:0000132; GO:0060487	GO:0005623; GO:0005737; GO:0045177	GO:0005515; GO:0030695; GO:0042802	TRUE	-0.7345	0.002357	0.06302	219.3	247	306.8	241.2	412.9	245.6	396.6	507.9	448.8	485.4	6.957	7.7	10.21	7.73	13.57	8.016	12.67	16.25	14.52	15.54
ENSMUSG00000028635	Edn2	ENSMUST00000030384	protein_coding	endothelin 2 [Source:MGI Symbol;Acc:MGI:95284]	EDN2	1460	0.57	GO:0001516; GO:0001543; GO:0001659; GO:0002690; GO:0003100; GO:0007204; GO:0007205; GO:0008217; GO:0008284; GO:0010460; GO:0014824; GO:0014826; GO:0019221; GO:0019229; GO:0019722; GO:0030593; GO:0042116; GO:0042310; GO:0045987; GO:0046887; GO:0046888; GO:0048016; GO:0048246; GO:0048286; GO:0050880; GO:0060585; GO:0097009	GO:0005576; GO:0005615; GO:0005622; GO:0005829	GO:0005179	FALSE	4.297	0.00236	NA	2.707	3.035	1.128	0.9459	3.268	0	0	0	0	0	0.07472	0.08229	0.03266	0.02637	0.09342	0	0	0	0	0
ENSMUSG00000050296	Abca12	ENSMUST00000187097; ENSMUST00000189102; ENSMUST00000188752; ENSMUST00000191520; ENSMUST00000087268	protein_coding	ATP-binding cassette, sub-family A (ABC1), member 12 [Source:MGI Symbol;Acc:MGI:2676312]	ABCA12	3970	0.438	GO:0006869; GO:0010875; GO:0030216; GO:0031424; GO:0032940; GO:0033344; GO:0033700; GO:0035627; GO:0043129; GO:0045055; GO:0048286; GO:0055085; GO:0055088; GO:0061436; GO:0072659; GO:2000010	GO:0005737; GO:0005743; GO:0005829; GO:0005886; GO:0005887; GO:0043231; GO:0097209	GO:0005102; GO:0005319; GO:0005515; GO:0005548; GO:0017127; GO:0034191; GO:0042626	FALSE	5.637	0.002385	NA	3.248	0	14.66	0	461.9	0.8106	1.069	1.192	3.415	0	0.03297	0	0.1562	0	4.855	0.008463	0.01093	0.0122	0.03534	0
ENSMUSG00000037010	Apln	ENSMUST00000039026	protein_coding	apelin [Source:MGI Symbol;Acc:MGI:1353624]	APLN	3150	0.521	GO:0002026; GO:0007165; GO:0007186; GO:0007631; GO:0008284; GO:0031652; GO:0042327; GO:0042756; GO:0043576; GO:0045776; GO:0045906; GO:0045909; GO:0050878; GO:0051461; GO:0051466	GO:0005615; GO:0048471	GO:0001664; GO:0005102; GO:0005179; GO:0031704	TRUE	-0.5745	0.002395	0.06394	1155	1392	912.5	1445	1106	1535	1929	2181	1686	1657	14.77	17.49	12.25	18.67	14.65	20.19	24.85	28.13	22	21.39
ENSMUSG00000033792	Atp7a	ENSMUST00000134363; ENSMUST00000133875; ENSMUST00000055941; ENSMUST00000113557	protein_coding	ATPase, Cu++ transporting, alpha polypeptide [Source:MGI Symbol;Acc:MGI:99400]	ATP7A	3660	0.417	GO:0001568; GO:0001836; GO:0001974; GO:0002082; GO:0006568; GO:0006570; GO:0006584; GO:0006810; GO:0006811; GO:0006812; GO:0006825; GO:0006878; GO:0007005; GO:0007626; GO:0010273; GO:0010468; GO:0015677; GO:0015679; GO:0018205; GO:0019430; GO:0021702; GO:0021860; GO:0021954; GO:0030001; GO:0030198; GO:0030199; GO:0031069; GO:0035137; GO:0042093; GO:0042414; GO:0042415; GO:0042417; GO:0042421; GO:…	GO:0005623; GO:0005770; GO:0005783; GO:0005794; GO:0005802; GO:0005886; GO:0016020; GO:0016021; GO:0016323; GO:0030140; GO:0030141; GO:0031410; GO:0031526; GO:0043005; GO:0043025; GO:0048471	GO:0000166; GO:0004008; GO:0005375; GO:0005507; GO:0005515; GO:0005524; GO:0016532; GO:0016787; GO:0019829; GO:0032767; GO:0046872	TRUE	-0.5845	0.002401	0.06398	867.3	755.7	708.3	874	1019	1208	1474	1182	1370	1364	9.549	8.173	8.182	9.719	11.61	13.68	16.34	13.12	15.38	15.16
ENSMUSG00000012123	Aim1l	ENSMUST00000146102; ENSMUST00000137053; ENSMUST00000140125; ENSMUST00000149956; ENSMUST00000132872; ENSMUST00000137529; ENSMUST00000153392; ENSMUST00000121391; ENSMUST00000149504; ENSMUST00000143295; ENSMUST00000149080	protein_coding	absent in melanoma 1-like [Source:MGI Symbol;Acc:MGI:1334463]	AIM1L	1160	0.564	GO:0008150	GO:0005575	GO:0003674	TRUE	1.163	0.002406	0.06401	349.2	169.4	261.7	175	538.1	327.5	97.27	77.5	210.7	148	12.13	5.779	9.537	6.14	19.36	11.7	3.403	2.715	7.465	5.189
ENSMUSG00000040136	Abcc8	ENSMUST00000033123	protein_coding	ATP-binding cassette, sub-family C (CFTR/MRP), member 8 [Source:MGI Symbol;Acc:MGI:1352629]	ABCC8	4950	0.571	GO:0009268; GO:0010043; GO:0043268; GO:0046676; GO:0071310; GO:0071805	GO:0005886; GO:0008076; GO:0030672; GO:0042383	GO:0005267; GO:0005524; GO:0019905; GO:0044325	TRUE	2.536	0.002414	0.06409	64.97	10.93	212	41.62	18.52	104.6	6.414	3.577	34.15	5.175	0.5289	0.08737	1.811	0.3422	0.1561	0.8756	0.05257	0.02936	0.2834	0.04251
ENSMUSG00000005952	Trpv1	ENSMUST00000108470; ENSMUST00000138853; ENSMUST00000006106; ENSMUST00000102526; ENSMUST00000128113	protein_coding	transient receptor potential cation channel, subfamily V, member 1 [Source:MGI Symbol;Acc:MGI:1341787]	TRPV1	2120	0.528	GO:0001659; GO:0001660; GO:0001774; GO:0002024; GO:0002790; GO:0006629; GO:0006810; GO:0006811; GO:0006812; GO:0006816; GO:0007165; GO:0007204; GO:0009268; GO:0009408; GO:0010243; GO:0014047; GO:0014832; GO:0019233; GO:0034220; GO:0042637; GO:0043065; GO:0045429; GO:0048265; GO:0048266; GO:0050954; GO:0050955; GO:0050965; GO:0050968; GO:0055085; GO:0060083; GO:0060454; GO:0070588; GO:0071312; GO:…	GO:0005829; GO:0005886; GO:0009897; GO:0016020; GO:0016021; GO:0030054; GO:0030425; GO:0031226; GO:0042995; GO:0043005; GO:0043025; GO:0045202; GO:0045211	GO:0000166; GO:0004888; GO:0005216; GO:0005231; GO:0005261; GO:0005262; GO:0005515; GO:0005516; GO:0005524; GO:0008324; GO:0015276; GO:0015278; GO:0017081; GO:0042802; GO:0051219; GO:0097603	TRUE	3.441	0.00244	0.06462	26.53	0	29.33	0.9459	5.447	13.78	1.069	1.192	0.9756	1.035	0.5043	0	0.5848	0.01816	0.1072	0.2694	0.02046	0.02285	0.01891	0.01985
ENSMUSG00000028348	Murc	ENSMUST00000030033	protein_coding	muscle-related coiled-coil protein [Source:MGI Symbol;Acc:MGI:1915266]	MURC	2050	0.478	GO:0006351; GO:0006355; GO:0007266; GO:0007275; GO:0007517; GO:0010468; GO:0030154; GO:0043547; GO:0045944; GO:0055003	GO:0005737; GO:0030018	GO:0005096	TRUE	2.157	0.002442	0.06462	53.6	32.17	112.8	51.08	580.6	83.49	26.72	26.23	47.8	33.12	1.054	0.6212	2.326	1.014	11.82	1.688	0.5289	0.5199	0.9582	0.657
ENSMUSG00000055561	Spink5	ENSMUST00000069245	protein_coding	serine peptidase inhibitor, Kazal type 5 [Source:MGI Symbol;Acc:MGI:1919682]	SPINK5	4780	0.41	GO:0009913; GO:0010951; GO:0030155; GO:0045861; GO:1902572	GO:0005576; GO:0005737; GO:0005783; GO:0005789; GO:0005829; GO:0005938; GO:0048471; GO:0070062; GO:0097209	GO:0004867; GO:0030414	FALSE	7.623	0.002458	NA	0	0	0	0	1257	1.621	0	2.384	0.4878	1.035	0	0	0	0	10.98	0.01406	0	0.02027	0.004193	0.008805
ENSMUSG00000027737	Slc7a11	ENSMUST00000194462; ENSMUST00000142932; ENSMUST00000029297; ENSMUST00000193838; ENSMUST00000192564	protein_coding	solute carrier family 7 (cationic amino acid transporter, y+ system), member 11 [Source:MGI Symbol;Acc:MGI:1347355]	SLC7A11	3590	0.442	GO:0003333; GO:0006810; GO:0006865; GO:0009636; GO:0015804; GO:0070527; GO:0072337; GO:0089711	GO:0005791; GO:0005856; GO:0005886; GO:0005887; GO:0009986; GO:0016020; GO:0016021; GO:0043231	GO:0015171; GO:0015327	TRUE	1.293	0.002467	0.06517	145.1	68.59	128.6	92.7	217.9	108.6	52.38	44.11	61.95	45.54	1.629	0.7563	1.514	1.051	2.533	1.254	0.592	0.4993	0.7091	0.5158
ENSMUSG00000079484	Phyhd1	ENSMUST00000154647; ENSMUST00000139719; ENSMUST00000129512; ENSMUST00000133877; ENSMUST00000150695; ENSMUST00000154988; ENSMUST00000147204; ENSMUST00000091132; ENSMUST00000113645; ENSMUST00000085290; ENSMUST00000113643; ENSMUST00000138254; ENSMUST00000127689	protein_coding	phytanoyl-CoA dioxygenase domain containing 1 [Source:MGI Symbol;Acc:MGI:3612860]	PHYHD1	1010	0.539	GO:0008150; GO:0055114	GO:0005575	GO:0003674; GO:0008748; GO:0016491; GO:0043738; GO:0043826; GO:0043883; GO:0043914; GO:0046872; GO:0051213; GO:0052693	TRUE	0.5795	0.002472	0.06517	1030	923.2	745.5	1079	813.8	817.1	627.5	615.2	574.6	583.7	41.11	36.18	31.21	43.49	33.62	33.53	25.21	24.75	23.38	23.5
ENSMUSG00000079451	Tmprss11g	ENSMUST00000140095; ENSMUST00000199703; ENSMUST00000134179	protein_coding	transmembrane protease, serine 11g [Source:MGI Symbol;Acc:MGI:2444058]		2490	0.393	GO:0006508	GO:0005576; GO:0005886; GO:0005887; GO:0016020; GO:0016021	GO:0004252; GO:0008233; GO:0008236; GO:0016787	FALSE	4.815	0.002472	NA	2.166	0	56.4	0	56.65	6.485	0	0	1.951	0	0.03505	0	0.9575	0	0.9494	0.1079	0	0	0.0322	0
ENSMUSG00000037095	Lrg1	ENSMUST00000041357	protein_coding	leucine-rich alpha-2-glycoprotein 1 [Source:MGI Symbol;Acc:MGI:1924155]	LRG1	1350	0.633	GO:0001938; GO:0030511; GO:0045766; GO:0050873	GO:0005615; GO:0070062	GO:0005160	TRUE	1.344	0.002497	0.06569	1567	735.7	217.7	463.5	498.9	1651	215.9	281.4	483.9	354	46.77	21.57	6.817	13.97	15.42	50.7	6.49	8.469	14.73	10.66
ENSMUSG00000032000	Birc3	ENSMUST00000159323; ENSMUST00000161642; ENSMUST00000161099; ENSMUST00000159672; ENSMUST00000115672; ENSMUST00000115673; ENSMUST00000013949	protein_coding	baculoviral IAP repeat-containing 3 [Source:MGI Symbol;Acc:MGI:1197007]	BIRC3	1200	0.476	GO:0006915; GO:0016567; GO:0031398; GO:0034121; GO:0042326; GO:0042981; GO:0051291; GO:0060544; GO:0060546; GO:0070266; GO:1990001; GO:2000378	GO:0005634; GO:0005654; GO:0005737; GO:0043234; GO:0045121	GO:0004842; GO:0005515; GO:0008270; GO:0008766; GO:0016874; GO:0018169; GO:0043027; GO:0043773; GO:0043774; GO:0046872; GO:0070735; GO:0070736; GO:0070737; GO:0070738; GO:0070739; GO:0070740	TRUE	0.5142	0.0025	0.06569	1604	1357	1413	1638	1505	1427	1184	990.7	879	1097	53.87	44.77	49.79	55.56	52.36	49.28	40.05	33.55	30.1	37.18
ENSMUSG00000041700	Lhfpl1	ENSMUST00000123443; ENSMUST00000040084	protein_coding	lipoma HMGIC fusion partner-like 1 [Source:MGI Symbol;Acc:MGI:1891214]	LHFPL1	1110	0.467	GO:0008150	GO:0005575; GO:0016020; GO:0016021	GO:0003674	FALSE	4.239	0.002502	NA	2.707	1.214	20.3	0	50.11	1.621	0	0	0.9756	1.035	0.09828	0.04329	0.7733	0	1.884	0.06054	0	0	0.03612	0.03792
ENSMUSG00000049134	Nrap	ENSMUST00000169099; ENSMUST00000095947; ENSMUST00000073536; ENSMUST00000167239; ENSMUST00000166203; ENSMUST00000040711	protein_coding	nebulin-related anchoring protein [Source:MGI Symbol;Acc:MGI:1098765]	NRAP	4730	0.538	GO:0030036	GO:0005916; GO:0005927; GO:0030016	GO:0003779; GO:0005515; GO:0008270; GO:0017166; GO:0046872; GO:0051371	TRUE	3.11	0.002527	0.06629	217.6	53.42	371.1	124.9	3388	415.8	8.551	22.65	295.6	18.63	1.854	0.447	3.317	1.074	29.89	3.644	0.07336	0.1946	2.568	0.1602
ENSMUSG00000031543	Ank1	ENSMUST00000141784; ENSMUST00000123418; ENSMUST00000117296; ENSMUST00000117270; ENSMUST00000033947; ENSMUST00000110688; ENSMUST00000121075; ENSMUST00000173248; ENSMUST00000152511; ENSMUST00000174435; ENSMUST00000135206; ENSMUST00000084038; ENSMUST00000121802; ENSMUST00000118733; ENSMUST00000173573; ENSMUST00000117662; ENSMUST00000130311	protein_coding	ankyrin 1, erythroid [Source:MGI Symbol;Acc:MGI:88024]	ANK1	5270	0.555	GO:0006779; GO:0006888; GO:0007165; GO:0010638; GO:0015672; GO:0048821; GO:0055072; GO:0072661	GO:0005634; GO:0005737; GO:0005856; GO:0005886; GO:0014731; GO:0016020; GO:0016529; GO:0030018; GO:0030673; GO:0030863; GO:0031430; GO:0031672; GO:0042383; GO:0043005; GO:0045211	GO:0008093; GO:0019899; GO:0030507; GO:0051117	TRUE	1.911	0.00255	0.06677	131	50.99	254.9	110.7	763.6	287.8	28.86	50.07	157.1	41.4	1.002	0.383	2.045	0.8547	6.047	2.263	0.2222	0.3861	1.225	0.3195
ENSMUSG00000069825	Spata22	ENSMUST00000092926; ENSMUST00000117445	protein_coding	spermatogenesis associated 22 [Source:MGI Symbol;Acc:MGI:2685728]	SPATA22	2240	0.404	GO:0000711; GO:0007129; GO:0007276; GO:0009566; GO:0051321; GO:0051445; GO:0061458	GO:0005575; GO:0005694	GO:0005515	FALSE	4.079	0.002551	NA	7.038	3.035	19.17	0.9459	0	3.242	0	0	0	1.035	0.1266	0.05363	0.3619	0.01719	0	0.06	0	0	0	0.01879
ENSMUSG00000027999	Pla2g12a	ENSMUST00000061165; ENSMUST00000029629; ENSMUST00000196838; ENSMUST00000196736	protein_coding	phospholipase A2, group XIIA [Source:MGI Symbol;Acc:MGI:1913600]	PLA2G12A	1410	0.511	GO:0006629; GO:0006644; GO:0016042	GO:0005576; GO:0005622; GO:0005737; GO:0005783; GO:0005794	GO:0004623; GO:0005509; GO:0016787; GO:0046872	TRUE	0.5801	0.002559	0.06689	687.6	695	718.5	862.7	817	685	517.4	541.3	458.5	462.7	19.65	19.51	21.54	24.9	24.18	20.13	14.89	15.6	13.36	13.34
ENSMUSG00000029445	Hpd	ENSMUST00000124110; ENSMUST00000031398; ENSMUST00000144679; ENSMUST00000155092; ENSMUST00000154713; ENSMUST00000156539	protein_coding	4-hydroxyphenylpyruvic acid dioxygenase [Source:MGI Symbol;Acc:MGI:96213]	HPD	716	0.545	GO:0006559; GO:0006572; GO:0009072; GO:0055114	GO:0000139; GO:0005737; GO:0005783; GO:0005789; GO:0005794; GO:0016020; GO:0070062	GO:0003868; GO:0008127; GO:0016491; GO:0016701; GO:0046872; GO:0051213	FALSE	5.169	0.002561	NA	10.83	0	4.512	0	0	5.674	0	0	0	0	0.6094	0	0.2664	0	0	0.3285	0	0	0	0
ENSMUSG00000047485	Klhl34	ENSMUST00000087157	protein_coding	kelch-like 34 [Source:MGI Symbol;Acc:MGI:2685234]	KLHL34	1940	0.587	GO:0008150	GO:0005615	GO:0003674	FALSE	4.528	0.002576	NA	3.248	0	3.384	0	14.16	17.83	0	0	0.4878	0	0.06748	0	0.07374	0	0.3046	0.381	0	0	0.01033	0
ENSMUSG00000026180	Cxcr2	ENSMUST00000106899; ENSMUST00000027372	protein_coding	chemokine (C-X-C motif) receptor 2 [Source:MGI Symbol;Acc:MGI:105303]	CXCR2	2630	0.458	GO:0002438; GO:0002690; GO:0006935; GO:0006968; GO:0007165; GO:0007166; GO:0007186; GO:0007200; GO:0007204; GO:0008284; GO:0010666; GO:0030593; GO:0031623; GO:0033030; GO:0038112; GO:0042119; GO:0043066; GO:0043117; GO:0045766; GO:0070098; GO:0072173; GO:0090023	GO:0005622; GO:0005829; GO:0005886; GO:0009986; GO:0016020; GO:0016021; GO:0042629	GO:0004871; GO:0004918; GO:0004930; GO:0004950; GO:0005515; GO:0016494; GO:0019959	TRUE	1.085	0.002582	0.06738	352.5	376.9	267.3	639.5	1163	357.5	249.1	234.9	248.8	252.5	5.4	5.673	4.297	9.895	18.46	5.634	3.843	3.629	3.887	3.905
ENSMUSG00000025804	Ccr1	ENSMUST00000026911	protein_coding	chemokine (C-C motif) receptor 1 [Source:MGI Symbol;Acc:MGI:104618]	CCR1	2830	0.391	GO:0006816; GO:0006874; GO:0006887; GO:0006935; GO:0006954; GO:0006955; GO:0007165; GO:0007186; GO:0007204; GO:0007267; GO:0010629; GO:0030099; GO:0030335; GO:0030502; GO:0030595; GO:0045672; GO:0045824; GO:0051928; GO:0070098; GO:0070374; GO:0090026	GO:0005829; GO:0005886; GO:0009897; GO:0016020; GO:0016021; GO:0043025	GO:0004435; GO:0004871; GO:0004930; GO:0004950; GO:0005515; GO:0016493; GO:0019957; GO:0035717; GO:0071791	TRUE	1.177	0.002597	0.06759	291.8	288.9	259.4	387.8	1113	282.1	199.9	162.1	201.5	202.9	4.155	4.041	3.876	5.577	16.42	4.131	2.866	2.328	2.925	2.915
ENSMUSG00000030786	Itgam	ENSMUST00000106242; ENSMUST00000119696; ENSMUST00000120355; ENSMUST00000064821; ENSMUST00000156593; ENSMUST00000098015; ENSMUST00000134694; ENSMUST00000126475; ENSMUST00000106240	protein_coding	integrin alpha M [Source:MGI Symbol;Acc:MGI:96607]	ITGAM	2960	0.51	GO:0002523; GO:0007155; GO:0007159; GO:0007229; GO:0014005; GO:0016337; GO:0030593; GO:0045123; GO:0050798	GO:0005634; GO:0008305; GO:0009897; GO:0009986; GO:0016020; GO:0016021; GO:0070062	GO:0001846; GO:0001948; GO:0008201; GO:0043395; GO:0046872; GO:0046982	TRUE	1.644	0.002599	0.06759	1542	807.9	686.9	928	6800	655	608.2	534.1	729.2	538.2	20.99	10.8	9.811	12.76	95.87	9.171	8.338	7.332	10.12	7.394
ENSMUSG00000026983	Il1f5	ENSMUST00000123577; ENSMUST00000195464; ENSMUST00000114490; ENSMUST00000123053; ENSMUST00000168941; ENSMUST00000028360; ENSMUST00000147885	protein_coding	interleukin 1 family, member 5 (delta) [Source:MGI Symbol;Acc:MGI:1859325]	IL36RN	1480	0.489	GO:0001960; GO:0002376; GO:0002437; GO:0019221; GO:0019732; GO:0032700; GO:0032715; GO:0045087; GO:1902714	GO:0005576; GO:0005615	GO:0003674; GO:0005125; GO:0005149; GO:0005152	FALSE	7.755	0.002609	NA	0	0	0	0	131.8	0	0	0	0	0	0	0	0	0	3.717	0	0	0	0	0
ENSMUSG00000022041	Chrna2	ENSMUST00000022620	protein_coding	cholinergic receptor, nicotinic, alpha polypeptide 2 (neuronal) [Source:MGI Symbol;Acc:MGI:87886]	CHRNA2	3530	0.517	GO:0006810; GO:0006811; GO:0006812; GO:0007165; GO:0007268; GO:0051291; GO:0098655	GO:0005886; GO:0005892; GO:0016020; GO:0016021; GO:0030054; GO:0045202; GO:0045211; GO:0071944	GO:0004889; GO:0005216; GO:0005230; GO:0008144; GO:0015464; GO:0042166	FALSE	4.67	0.002616	NA	7.038	0	7.895	0	26.14	1.621	0	0	0.4878	0	0.08035	0	0.09456	0	0.3091	0.01904	0	0	0.005678	0
ENSMUSG00000034177	Rnf43	ENSMUST00000092800; ENSMUST00000040089; ENSMUST00000150866; ENSMUST00000134684; ENSMUST00000123658; ENSMUST00000165679; ENSMUST00000124625; ENSMUST00000121782; ENSMUST00000162740	protein_coding	ring finger protein 43 [Source:MGI Symbol;Acc:MGI:2442609]	RNF43	2240	0.56	GO:0016055; GO:0016567; GO:0030178; GO:0038018; GO:0042787; GO:0072089	GO:0005634; GO:0005783; GO:0005886; GO:0005887; GO:0016020; GO:0016021	GO:0004842; GO:0005109; GO:0008270; GO:0008766; GO:0016874; GO:0018169; GO:0043773; GO:0043774; GO:0046872; GO:0070735; GO:0070736; GO:0070737; GO:0070738; GO:0070739; GO:0070740	TRUE	-0.6359	0.002636	0.0683	339.5	395.2	347.4	315	351.9	435.3	488.5	534.1	659.5	563	6.107	6.983	6.557	5.723	6.556	8.054	8.849	9.689	12.1	10.22
ENSMUSG00000032942	Ucp3	ENSMUST00000133850; ENSMUST00000128044; ENSMUST00000032958; ENSMUST00000107059	protein_coding	uncoupling protein 3 (mitochondrial, proton carrier) [Source:MGI Symbol;Acc:MGI:1099787]	UCP3	1860	0.547	GO:0000303; GO:0001666; GO:0006631; GO:0006810; GO:0006839; GO:0015992; GO:0055085	GO:0005739; GO:0005743; GO:0016020; GO:0016021; GO:0031966	GO:0017077	TRUE	1.396	0.002637	0.0683	202.5	88.02	381.2	123.9	397.6	132.9	96.2	75.11	115.6	43.47	4.387	1.873	8.666	2.711	8.921	2.962	2.099	1.641	2.554	0.9504
ENSMUSG00000030088	Aldh1l1	ENSMUST00000130418; ENSMUST00000032175; ENSMUST00000152436; ENSMUST00000127199; ENSMUST00000137669	protein_coding	aldehyde dehydrogenase 1 family, member L1 [Source:MGI Symbol;Acc:MGI:1340024]	ALDH1L1	1750	0.549	GO:0006730; GO:0008152; GO:0009058; GO:0009258; GO:0055114	GO:0005737; GO:0005739; GO:0043234; GO:0070062	GO:0003824; GO:0004029; GO:0004030; GO:0005515; GO:0008168; GO:0016155; GO:0016491; GO:0016620; GO:0016742; GO:0032403; GO:0033721	TRUE	1.162	0.002644	0.0683	1279	293.8	956.5	323.5	359.5	822	221.3	257.5	413.6	293.9	29.45	6.645	23.11	7.523	8.573	19.47	5.13	5.979	9.713	6.83
ENSMUSG00000035296	Sgcg	ENSMUST00000129886; ENSMUST00000077954; ENSMUST00000121148	protein_coding	sarcoglycan, gamma (dystrophin-associated glycoprotein) [Source:MGI Symbol;Acc:MGI:1346524]	SGCG	1080	0.513	GO:0007517; GO:0048738; GO:0055001; GO:0060047; GO:0061024	GO:0005737; GO:0005856; GO:0005886; GO:0005887; GO:0016011; GO:0016012; GO:0016020; GO:0016021; GO:0042383	GO:0005515	TRUE	1.84	0.002645	0.0683	72.55	43.1	191.7	83.24	508.7	131.3	51.31	27.42	78.05	31.05	2.707	1.58	7.506	3.137	19.66	5.04	1.928	1.032	2.969	1.169
ENSMUSG00000044548	Dact1	ENSMUST00000061273; ENSMUST00000150639	protein_coding	dapper homolog 1, antagonist of beta-catenin (xenopus) [Source:MGI Symbol;Acc:MGI:1891740]	DACT1	3050	0.567	GO:0000122; GO:0001702; GO:0007275; GO:0007399; GO:0016055; GO:0030177; GO:0030178; GO:0031647; GO:0035412; GO:0035413; GO:0045600; GO:0045732; GO:0046329; GO:0048598; GO:0048619; GO:0048813; GO:0050808; GO:0060070; GO:0090090; GO:1900107; GO:2000095; GO:2000134	GO:0005634; GO:0005654; GO:0005737; GO:0030054; GO:0030877; GO:0045202	GO:0005080; GO:0005515; GO:0008013; GO:0051018; GO:0070097	TRUE	-0.8046	0.002663	0.06865	180.3	171.2	120.7	166.5	155.8	204.3	271.5	283.8	330.7	270.1	2.382	2.222	1.673	2.221	2.132	2.776	3.612	3.78	4.456	3.602
ENSMUSG00000038342	Mlxip	ENSMUST00000199458; ENSMUST00000068237; ENSMUST00000111596; ENSMUST00000135961	protein_coding	MLX interacting protein [Source:MGI Symbol;Acc:MGI:2141183]	MLXIP	3970	0.535	GO:0006351; GO:0006355; GO:0006357; GO:0006913; GO:1900402	GO:0005634; GO:0005737; GO:0005739; GO:0005741; GO:0016020	GO:0003677; GO:0003700; GO:0005515; GO:0046983	TRUE	0.576	0.002668	0.06866	6097	5794	4684	6437	4855	4976	3899	3601	3502	3604	61.88	57.78	49.88	65.99	51.04	51.95	39.85	36.85	36.25	36.92
ENSMUSG00000074170	Plekhf1	ENSMUST00000098513	protein_coding	pleckstrin homology domain containing, family F (with FYVE domain) member 1 [Source:MGI Symbol;Acc:MGI:1919537]	PLEKHF1	1560	0.566	GO:0006915; GO:0007032; GO:0010508; GO:0016050; GO:0046902; GO:0072659; GO:2001244	GO:0005634; GO:0005737; GO:0005739; GO:0005764; GO:0005768	GO:0010314; GO:0032266; GO:0046872; GO:0070273	TRUE	0.8818	0.002683	0.06894	345.4	269.5	205.3	206.2	223.3	275.6	128.3	110.9	164.9	142.8	8.923	6.839	5.563	5.38	5.974	7.323	3.336	2.888	4.343	3.723
ENSMUSG00000026984	Il1f6	ENSMUST00000028361; ENSMUST00000144442	protein_coding	interleukin 1 family, member 6 [Source:MGI Symbol;Acc:MGI:1859324]	IL36A	681	0.441	GO:0001819; GO:0002376; GO:0002437; GO:0006954; GO:0006955; GO:0019221; GO:0032755; GO:0045087	GO:0005576; GO:0005615	GO:0005125; GO:0005149	FALSE	7.719	0.002684	NA	0	0	0	0	128.5	0	0	0	0	0	0	0	0	0	7.878	0	0	0	0	0
ENSMUSG00000070306	Ccdc153	ENSMUST00000092426	protein_coding	coiled-coil domain containing 153 [Source:MGI Symbol;Acc:MGI:2448587]	CCDC153	1090	0.504	GO:0008150	GO:0005575	GO:0003674	TRUE	0.927	0.0027	0.06916	1090	542.1	1237	555.3	407.4	1046	306.8	407.7	584.4	392.3	40.31	19.69	47.99	20.73	15.6	39.76	11.42	15.2	22.03	14.63
ENSMUSG00000040666	Sh3bgr	ENSMUST00000157060; ENSMUST00000132424; ENSMUST00000123728; ENSMUST00000129904; ENSMUST00000048770; ENSMUST00000171181; ENSMUST00000166952; ENSMUST00000145069	protein_coding	SH3-binding domain glutamic acid-rich protein [Source:MGI Symbol;Acc:MGI:1354740]		649	0.485	GO:0008150		GO:0003674; GO:0017124	TRUE	1.597	0.002701	0.06916	149.4	74.05	401.5	109.7	528.3	235.1	36.34	70.34	154.6	62.1	9.278	4.517	26.16	6.881	33.97	15.01	2.272	4.404	9.79	3.891
ENSMUSG00000063651	Cnfn	ENSMUST00000167591; ENSMUST00000076276	protein_coding	cornifelin [Source:MGI Symbol;Acc:MGI:1919633]	CNFN	626	0.597	GO:0008150; GO:0031424	GO:0001533; GO:0005737; GO:0070062	GO:0003674	FALSE	9.069	0.002702	NA	0	0	0	0	1204	0	0	1.192	0	0	0	0	0	0	80.25	0	0	0.07739	0	0
ENSMUSG00000038763	Alpk3	ENSMUST00000151115; ENSMUST00000107348	protein_coding	alpha-kinase 3 [Source:MGI Symbol;Acc:MGI:2151224]	ALPK3	3380	0.565	GO:0006468; GO:0007275; GO:0007507; GO:0016310	GO:0005634	GO:0003674; GO:0004674; GO:0004675; GO:0004676; GO:0004677; GO:0004679; GO:0004690; GO:0004694; GO:0004698; GO:0004702; GO:0004704; GO:0004705; GO:0004706; GO:0004708; GO:0004709; GO:0004711; GO:0005524; GO:0008349; GO:0008545; GO:0016301; GO:0016740; GO:0016909; GO:0019199; GO:0019912; GO:0034211	TRUE	1.922	0.002707	0.0692	144.6	102.6	172.6	102.2	1086	195.4	45.96	38.15	153.7	73.49	1.723	1.201	2.159	1.23	13.41	2.396	0.5518	0.4586	1.868	0.8841
ENSMUSG00000061518	Cox5b	ENSMUST00000195151; ENSMUST00000193210; ENSMUST00000081180; ENSMUST00000193235; ENSMUST00000191790; ENSMUST00000192859	protein_coding	cytochrome c oxidase subunit Vb [Source:MGI Symbol;Acc:MGI:88475]		510	0.538		GO:0005739; GO:0005743		TRUE	0.6039	0.002721	0.06943	1672	1346	1272	1001	1160	1717	745	814.3	1083	909.8	132.1	104.5	105.5	79.86	94.94	139.5	59.28	64.88	87.25	72.54
ENSMUSG00000028749	Pla2g2f	ENSMUST00000030526	protein_coding	phospholipase A2, group IIF [Source:MGI Symbol;Acc:MGI:1349661]	PLA2G2F	2460	0.558	GO:0006629; GO:0006644; GO:0016042	GO:0005576	GO:0004623; GO:0005509; GO:0016787; GO:0046872	FALSE	4.235	0.002733	NA	3.79	0.607	4.512	0.9459	153.6	5.674	0	1.192	2.927	1.035	0.06208	0.009767	0.07754	0.01565	2.606	0.0956	0	0.01969	0.04889	0.01711
ENSMUSG00000055116	Arntl	ENSMUST00000047321	protein_coding	aryl hydrocarbon receptor nuclear translocator-like [Source:MGI Symbol;Acc:MGI:1096381]	ARNTL	2900	0.482	GO:0000060; GO:0006351; GO:0006355; GO:0006366; GO:0007283; GO:0007623; GO:0032007; GO:0032922; GO:0042176; GO:0042634; GO:0042753; GO:0043161; GO:0045599; GO:0045892; GO:0045893; GO:0045944; GO:0048511; GO:0050767; GO:0050796; GO:0051726; GO:0051775; GO:0090263; GO:0090403; GO:2000074; GO:2000323; GO:2000772; GO:2001016	GO:0005634; GO:0005667; GO:0005737; GO:0016604; GO:0033391	GO:0000976; GO:0000982; GO:0001046; GO:0001047; GO:0001077; GO:0001190; GO:0003677; GO:0003700; GO:0005515; GO:0008134; GO:0017162; GO:0043425; GO:0043565; GO:0046982; GO:0046983; GO:0051879; GO:0070888	TRUE	-0.6626	0.002737	0.06973	351.9	605.2	532.4	530.7	607.9	352.6	850.9	732	723.4	819.7	4.89	8.261	7.761	7.447	8.748	5.04	11.91	10.26	10.25	11.49
ENSMUSG00000074433	Lce3e	ENSMUST00000098886	protein_coding	late cornified envelope 3E [Source:MGI Symbol;Acc:MGI:1916764]		607	0.55	GO:0008150	GO:0005575	GO:0003674	FALSE	8.328	0.002744	NA	0	0	0	0	500	0	0	0	0.4878	0	0	0	0	0	34.38	0	0	0	0.03302	0
ENSMUSG00000090700	Cyp4f40	ENSMUST00000165061	protein_coding	cytochrome P450, family 4, subfamily f, polypeptide 40 [Source:MGI Symbol;Acc:MGI:3645508]	CYP4F11	1860	0.541	GO:0042361; GO:0042376; GO:0042377; GO:0055114	GO:0005575	GO:0016709	FALSE	5.11	0.002776	NA	4.873	0	10.15	0	0	5.674	0	0	0	0	0.1056	0	0.2307	0	0	0.1264	0	0	0	0
ENSMUSG00000047501	Cldn4	ENSMUST00000051401	protein_coding	claudin 4 [Source:MGI Symbol;Acc:MGI:1313314]	CLDN4	1810	0.569	GO:0061436	GO:0005886; GO:0005887; GO:0005923; GO:0009925; GO:0016020; GO:0016021; GO:0016324; GO:0016327; GO:0016328; GO:0030054	GO:0005198; GO:0005515	TRUE	1.569	0.002779	0.0706	198.7	58.27	222.2	32.16	126.4	145.1	34.21	36.96	60.97	40.37	4.424	1.274	5.19	0.7231	2.914	3.323	0.7668	0.8297	1.384	0.9069
ENSMUSG00000045019	Acer1	ENSMUST00000056113	protein_coding	alkaline ceramidase 1 [Source:MGI Symbol;Acc:MGI:2181962]	ACER1	2430	0.49	GO:0006629; GO:0006665; GO:0006672; GO:0010446; GO:0019216; GO:0030148; GO:0030154; GO:0046512; GO:0046514; GO:0071277	GO:0005783; GO:0016020; GO:0016021	GO:0016787; GO:0016811; GO:0017040; GO:0071633	FALSE	7.67	0.002789	NA	0	0	0	0	124.2	0	0	0	0	0	0	0	0	0	2.133	0	0	0	0	0
ENSMUSG00000056824	Zfp663	ENSMUST00000136482; ENSMUST00000103085; ENSMUST00000073062; ENSMUST00000141140	protein_coding	zinc finger protein 663 [Source:MGI Symbol;Acc:MGI:2685854]		2010	0.5	GO:0008150	GO:0005575	GO:0003674	TRUE	-1.802	0.002791	0.0706	21.66	23.07	1.128	13.24	13.07	6.485	32.07	34.57	64.88	53.82	0.4342	0.4543	0.02372	0.2681	0.2714	0.1337	0.6474	0.6989	1.326	1.089
ENSMUSG00000026452	Syt2	ENSMUST00000121990; ENSMUST00000187725; ENSMUST00000188842; ENSMUST00000187702	protein_coding	synaptotagmin II [Source:MGI Symbol;Acc:MGI:99666]	SYT2	2780	0.546	GO:0007269; GO:0016079; GO:0017158; GO:0048488; GO:0048791; GO:1903861	GO:0005737; GO:0005886; GO:0008021; GO:0016020; GO:0016021; GO:0030054; GO:0030672; GO:0031410; GO:0043195; GO:0043231; GO:0045202	GO:0005509; GO:0005515; GO:0005544; GO:0019905; GO:0030276; GO:0046872	TRUE	2.154	0.002791	0.0706	16.24	7.284	14.66	9.459	23.97	17.83	1.069	0	4.878	6.21	0.2354	0.1037	0.223	0.1385	0.3598	0.2659	0.0156	0	0.0721	0.09084
ENSMUSG00000031936	Hephl1	ENSMUST00000159985	protein_coding	hephaestin-like 1 [Source:MGI Symbol;Acc:MGI:2685355]	HEPHL1	5260	0.466	GO:0006810; GO:0006811; GO:0006825; GO:0055114	GO:0005575; GO:0016020; GO:0016021	GO:0004322; GO:0005507; GO:0008748; GO:0016491; GO:0043738; GO:0043826; GO:0043883; GO:0043914; GO:0046872; GO:0052693	TRUE	4.199	0.002791	0.0706	21.66	0	45.12	0	51.2	22.7	0	0	3.902	0	0.1659	0	0.3626	0	0.4062	0.1788	0	0	0.03048	0
ENSMUSG00000041782	Lad1	ENSMUST00000190773; ENSMUST00000038760; ENSMUST00000185756	protein_coding	ladinin [Source:MGI Symbol;Acc:MGI:109343]	LAD1	1560	0.573		GO:0005576; GO:0005578; GO:0005604; GO:0070062		TRUE	1.743	0.002794	0.0706	145.1	96.51	249.3	61.49	686.3	158.1	48.1	29.81	112.2	82.8	3.748	2.449	6.756	1.604	18.36	4.2	1.251	0.7763	2.955	2.158
ENSMUSG00000072720	Myo18b	ENSMUST00000182189; ENSMUST00000183273; ENSMUST00000183029; ENSMUST00000086617	protein_coding	myosin XVIIIb [Source:MGI Symbol;Acc:MGI:1921626]	MYO18B	4820	0.57	GO:0001570; GO:0001701; GO:0048739	GO:0005654; GO:0005813; GO:0016461; GO:0030018; GO:0031941	GO:0003674	TRUE	3.06	0.002803	0.07069	159.7	19.42	172.6	86.08	1326	274.8	7.482	4.769	141.9	4.14	1.335	0.1595	1.514	0.7268	11.48	2.363	0.06299	0.0402	1.21	0.03493
ENSMUSG00000021903	Galnt15	ENSMUST00000164208; ENSMUST00000022460	protein_coding	UDP-N-acetyl-alpha-D-galactosamine:polypeptide N-acetylgalactosaminyltransferase 15 [Source:MGI Symbol;Acc:MGI:1926004]	GALNT15	4940	0.503	GO:0008150	GO:0005794; GO:0016020; GO:0016021; GO:0030133	GO:0000009; GO:0000026; GO:0000030; GO:0000033; GO:0001962; GO:0003674; GO:0003980; GO:0004376; GO:0004576; GO:0004583; GO:0004653; GO:0008375; GO:0008376; GO:0008378; GO:0008417; GO:0008755; GO:0008921; GO:0016740; GO:0016757; GO:0016759; GO:0018715; GO:0018716; GO:0018717; GO:0018718; GO:0019112; GO:0019187; GO:0030246; GO:0031278; GO:0033556; GO:0035496; GO:0042281; GO:0042283; GO:0045140; GO:…	TRUE	0.7024	0.002817	0.07082	2186	1144	1349	1256	1900	1081	755.7	969.3	705.8	1196	17.83	9.169	11.55	10.35	16.05	9.066	6.207	7.973	5.871	9.849
ENSMUSG00000037686	Aspg	ENSMUST00000079400	protein_coding	asparaginase homolog (S. cerevisiae) [Source:MGI Symbol;Acc:MGI:2144822]	ASPG	2730	0.582	GO:0006520; GO:0006528; GO:0006629; GO:0006644; GO:0016042		GO:0003847; GO:0004067; GO:0004622; GO:0016787	TRUE	1.635	0.002817	0.07082	328.1	57.67	309	61.49	78.43	221.3	41.69	35.77	82.92	62.1	4.843	0.8361	4.786	0.9166	1.199	3.36	0.6196	0.5323	1.248	0.925
ENSMUSG00000021792	Fam213a	ENSMUST00000118466; ENSMUST00000152837; ENSMUST00000135797; ENSMUST00000143143; ENSMUST00000153830; ENSMUST00000130166; ENSMUST00000136661; ENSMUST00000022317; ENSMUST00000128236; ENSMUST00000134715	protein_coding	family with sequence similarity 213, member A [Source:MGI Symbol;Acc:MGI:1917814]	FAM213A	823	0.507	GO:0045670; GO:0055114	GO:0005737; GO:0005739; GO:0070062	GO:0016209	TRUE	1.016	0.002826	0.07093	1569	512.3	2040	555.3	671	936.3	437.2	529.4	557.5	523.7	76.82	24.64	104.8	27.46	34.03	47.15	21.55	26.13	27.84	25.88
ENSMUSG00000001773	Folh1	ENSMUST00000107271; ENSMUST00000001824	protein_coding	folate hydrolase 1 [Source:MGI Symbol;Acc:MGI:1858193]		2590	0.41	GO:0006508; GO:0006760; GO:0008152; GO:0043065	GO:0005886; GO:0005887; GO:0016020; GO:0016021	GO:0003824; GO:0004180; GO:0008233; GO:0008237; GO:0016787; GO:0016805; GO:0046872	TRUE	3.154	0.002836	0.07106	37.36	1.821	6.767	0.9459	38.13	11.35	4.276	0	1.463	1.035	0.5812	0.02783	0.1105	0.01486	0.6144	0.1816	0.06698	0	0.02322	0.01625
ENSMUSG00000021868	Ppif	ENSMUST00000022419; ENSMUST00000125881	protein_coding	peptidylprolyl isomerase F (cyclophilin F) [Source:MGI Symbol;Acc:MGI:2145814]	PPIF	2590	0.529	GO:0000413; GO:0002931; GO:0006457; GO:0006915; GO:0006979; GO:0008637; GO:0010849; GO:0010939; GO:0012501; GO:0032780; GO:0042981; GO:0043066; GO:0046902; GO:0070266; GO:0070301; GO:0071243; GO:0071277; GO:0090200; GO:0090201; GO:0090324; GO:1902445; GO:2000276; GO:2001243	GO:0005739; GO:0005743; GO:0005757; GO:0005759	GO:0003755; GO:0005515; GO:0016018; GO:0016853; GO:0042277	TRUE	0.7095	0.002871	0.07181	453.2	311.4	560.6	358.5	454.3	418.3	265.1	236.1	271.7	258.8	7.051	4.759	9.151	5.633	7.32	6.694	4.153	3.703	4.311	4.063
ENSMUSG00000001918	Slc1a5	ENSMUST00000131664; ENSMUST00000127401; ENSMUST00000135817; ENSMUST00000108496; ENSMUST00000147814; ENSMUST00000141349; ENSMUST00000134407	protein_coding	solute carrier family 1 (neutral amino acid transporter), member 5 [Source:MGI Symbol;Acc:MGI:105305]	SLC1A5	1250	0.54	GO:0003333; GO:0006810; GO:0006835; GO:0006860; GO:0015804; GO:0015825; GO:0098655; GO:1902475	GO:0005576; GO:0005794; GO:0005886; GO:0016020; GO:0016021; GO:0070062	GO:0015171; GO:0015175; GO:0015194; GO:0015293; GO:0017153	TRUE	0.7777	0.002881	0.07195	6126	2791	5157	2707	2534	4206	1823	2170	2478	2591	197.5	88.38	174.4	88.14	84.6	139.4	59.16	70.53	81.46	84.28
ENSMUSG00000022598	Psca	ENSMUST00000023265	protein_coding	prostate stem cell antigen [Source:MGI Symbol;Acc:MGI:1919623]	PSCA	860	0.576		GO:0016020; GO:0070062		FALSE	3.761	0.002882	NA	1.083	1.821	10.15	0.9459	10.89	2.432	1.069	0	0	0	0.05074	0.08382	0.499	0.04476	0.5286	0.1172	0.05043	0	0	0
ENSMUSG00000054204	Fam150b	ENSMUST00000067087	protein_coding	family with sequence similarity 150, member B [Source:MGI Symbol;Acc:MGI:3697448]	FAM150B	1510	0.522	GO:0008150	GO:0005575; GO:0005576	GO:0003674	FALSE	3.229	0.002896	NA	11.91	3.035	4.512	0.9459	5.447	5.674	0	2.384	0	0	0.3179	0.07956	0.1263	0.02549	0.1505	0.1558	0	0.06416	0	0
ENSMUSG00000070719	Pla2g4d	ENSMUST00000094665	protein_coding	phospholipase A2, group IVD [Source:MGI Symbol;Acc:MGI:1925640]	PLA2G4D	3690	0.518	GO:0006629; GO:0008152; GO:0009395; GO:0016042	GO:0005737; GO:0016020; GO:0031410	GO:0004620; GO:0004623; GO:0016787; GO:0046872	FALSE	7.605	0.002918	NA	0	0	0	0	118.7	0	0	0	0	0	0	0	0	0	1.343	0	0	0	0	0
ENSMUSG00000037263	1700055N04Rik	ENSMUST00000179433; ENSMUST00000189124; ENSMUST00000025794	protein_coding	RIKEN cDNA 1700055N04 gene [Source:MGI Symbol;Acc:MGI:1920708]		2910	0.527				FALSE	4.171	0.002927	NA	7.58	0	12.41	0	6.536	4.053	0	0	0.4878	0	0.105	0	0.1803	0	0.09374	0.05773	0	0	0.006888	0
ENSMUSG00000074899	Sptbn5	ENSMUST00000134935; ENSMUST00000125737; ENSMUST00000110756; ENSMUST00000156159	protein_coding	spectrin beta, non-erythrocytic 5 [Source:MGI Symbol;Acc:MGI:2685200]	SPTBN5	2570	0.586	GO:0007030; GO:0007041; GO:0051260	GO:0005737; GO:0005875; GO:0005930; GO:0030863; GO:0032391; GO:0043234; GO:0045179; GO:0070062; GO:0097381	GO:0002046; GO:0005515; GO:0008022; GO:0019894; GO:0030507; GO:0032029; GO:0034452; GO:0043621; GO:0045505; GO:0046982; GO:0051015	TRUE	0.8918	0.002938	0.07313	409.9	332.6	171.4	261.1	249.5	248.9	145.4	153.8	150.2	149	6.426	5.123	2.82	4.134	4.051	4.013	2.295	2.432	2.402	2.358
ENSMUSG00000032373	Car12	ENSMUST00000152011; ENSMUST00000085420; ENSMUST00000123195; ENSMUST00000071889; ENSMUST00000134829	protein_coding	carbonic anyhydrase 12 [Source:MGI Symbol;Acc:MGI:1923709]	CA12	2070	0.506	GO:0006730; GO:0006885; GO:0015670; GO:0055064	GO:0005575; GO:0016020; GO:0016021	GO:0004089; GO:0008270; GO:0016829; GO:0046872	TRUE	3.498	0.002942	0.07313	9.745	7.891	20.3	16.08	685.2	4.864	9.62	10.73	13.17	9.315	0.1897	0.1509	0.4147	0.3162	13.81	0.09738	0.1886	0.2106	0.2614	0.183
ENSMUSG00000049281	Scn3b	ENSMUST00000176634; ENSMUST00000176169; ENSMUST00000114956; ENSMUST00000171835; ENSMUST00000049941; ENSMUST00000175949; ENSMUST00000176547; ENSMUST00000175873; ENSMUST00000176185	protein_coding	sodium channel, voltage-gated, type III, beta [Source:MGI Symbol;Acc:MGI:1918882]	SCN3B	2350	0.507	GO:0006810; GO:0006811; GO:0006814; GO:0010460; GO:0010765; GO:0034765; GO:0035725; GO:0051899; GO:0060048; GO:0060371; GO:0060373; GO:0061337; GO:0072659; GO:0086002; GO:0086005; GO:0086010; GO:0086012; GO:0086014; GO:0086015; GO:0086091; GO:2000649	GO:0001518; GO:0005886; GO:0016020; GO:0016021; GO:0030018	GO:0005244; GO:0005272; GO:0017080; GO:0044325; GO:0086006	TRUE	-0.5876	0.002948	0.07313	3430	4214	3352	4553	3063	3360	6698	5295	4719	5192	58.81	70.99	60.31	78.84	54.4	59.26	115.6	91.55	82.52	89.84
ENSMUSG00000047749	Zc3hav1l	ENSMUST00000058524	protein_coding	zinc finger CCCH-type, antiviral 1-like [Source:MGI Symbol;Acc:MGI:2443387]	ZC3HAV1L	6540	0.456	GO:0008150	GO:0005575	GO:0003674; GO:0046872	TRUE	-0.6694	0.002957	0.07313	260.4	337.5	274.1	324.5	262.5	308	587.9	399.4	425.4	451.3	1.605	2.043	1.772	2.019	1.675	1.952	3.648	2.481	2.673	2.806
ENSMUSG00000031448	Adprhl1	ENSMUST00000168498; ENSMUST00000171619; ENSMUST00000033825; ENSMUST00000166438	protein_coding	ADP-ribosylhydrolase like 1 [Source:MGI Symbol;Acc:MGI:2442168]	ADPRHL1	801	0.542	GO:0008150; GO:0051725	GO:0005575	GO:0000287; GO:0003674; GO:0003875; GO:0016787	TRUE	3.045	0.00296	0.07313	32.48	4.856	110.5	41.62	127.5	108.6	1.069	0	29.76	1.035	1.634	0.24	5.834	2.115	6.641	5.621	0.05415	0	1.526	0.05255
ENSMUSG00000033213	AA467197	ENSMUST00000175727; ENSMUST00000110512; ENSMUST00000142767; ENSMUST00000047498	protein_coding	expressed sequence AA467197 [Source:MGI Symbol;Acc:MGI:3034182]	C15orf48	646	0.444	GO:0008150	GO:0005634; GO:0005739	GO:0003674	TRUE	1.925	0.00296	0.07313	7.038	9.712	15.79	13.24	11.98	13.78	2.138	3.577	2.439	4.14	0.439	0.5951	1.033	0.8343	0.7741	0.8842	0.1343	0.225	0.1551	0.2606
ENSMUSG00000103405	Dst	ENSMUST00000182513	protein_coding	dystonin [Source:MGI Symbol;Acc:MGI:104627]		7920	0.498	GO:0007010; GO:0007050; GO:0007155; GO:0007409; GO:0008090; GO:0031110; GO:0031122; GO:0046907	GO:0001725; GO:0005622; GO:0005623; GO:0005634; GO:0005635; GO:0005737; GO:0005783; GO:0005789; GO:0005856; GO:0005874; GO:0005882; GO:0005886; GO:0005925; GO:0009898; GO:0014704; GO:0015629; GO:0015630; GO:0016020; GO:0016021; GO:0016023; GO:0030018; GO:0030054; GO:0030056; GO:0031673; GO:0042383; GO:0042995; GO:0048471; GO:0060053; GO:0097038; GO:0097481	GO:0003779; GO:0005509; GO:0005515; GO:0008017; GO:0008092; GO:0042803; GO:0046872	TRUE	2.467	0.002962	0.07313	220.4	20.64	455.7	22.7	1155	526.9	29.93	33.38	168.3	51.75	1.121	0.1031	2.432	0.1167	6.085	2.757	0.1533	0.1713	0.8731	0.2657
ENSMUSG00000046352	Gjb2	ENSMUST00000055698	protein_coding	gap junction protein, beta 2 [Source:MGI Symbol;Acc:MGI:95720]	GJB2	2410	0.482	GO:0007154; GO:0007605; GO:0016264; GO:0055085	GO:0005737; GO:0005886; GO:0005921; GO:0005922; GO:0016020; GO:0016021; GO:0016328; GO:0030054	GO:0005243; GO:0005515	TRUE	1.841	0.002978	0.07331	183	48.56	86.85	65.27	623.1	121.6	35.27	41.73	61.46	68.31	3.06	0.7976	1.524	1.102	10.79	2.091	0.5939	0.7035	1.048	1.153
ENSMUSG00000050440	Hamp	ENSMUST00000062620	protein_coding	hepcidin antimicrobial peptide [Source:MGI Symbol;Acc:MGI:1933533]		392	0.505	GO:0000122; GO:0002262; GO:0006879; GO:0007259; GO:0034760; GO:0042742; GO:0043032; GO:0045779; GO:0045944; GO:0050728; GO:0050832; GO:0055072; GO:1903364	GO:0005576; GO:0005615; GO:0005634	GO:0005179; GO:0005507	TRUE	3.172	0.00298	0.07331	59.01	9.105	67.67	46.35	2.179	156.4	6.414	0	17.07	0	6.066	0.9194	7.299	4.812	0.232	16.54	0.6639	0	1.79	0
ENSMUSG00000064179	Tnnt1	ENSMUST00000169571; ENSMUST00000163722; ENSMUST00000166268; ENSMUST00000166161; ENSMUST00000108587; ENSMUST00000163560; ENSMUST00000178163; ENSMUST00000163538; ENSMUST00000163710; ENSMUST00000071798; ENSMUST00000166959; ENSMUST00000168111; ENSMUST00000086502	protein_coding	troponin T1, skeletal, slow [Source:MGI Symbol;Acc:MGI:1333868]	TNNT1	707	0.544	GO:0003009; GO:0006937; GO:0014883; GO:0031444; GO:0045932	GO:0005861	GO:0005523; GO:0031014	TRUE	2.514	0.002999	0.07367	43.31	41.28	39.48	49.19	882.4	62.42	24.59	28.61	43.9	31.05	2.469	2.311	2.361	2.831	52.09	3.659	1.411	1.644	2.552	1.786
ENSMUSG00000046623	Gjb4	ENSMUST00000106090; ENSMUST00000060419	protein_coding	gap junction protein, beta 4 [Source:MGI Symbol;Acc:MGI:95722]	GJB4	1450	0.548	GO:0007154; GO:0007608; GO:0042048	GO:0005886; GO:0005921; GO:0005922; GO:0016020; GO:0016021; GO:0030054		TRUE	2.641	0.003021	0.0741	31.94	3.035	15.79	5.676	67.54	5.674	2.138	3.577	3.415	4.14	0.8877	0.08285	0.4604	0.1593	1.944	0.1622	0.05982	0.1002	0.09676	0.1161
ENSMUSG00000021775	Nr1d2	ENSMUST00000090543; ENSMUST00000143308	protein_coding	nuclear receptor subfamily 1, group D, member 2 [Source:MGI Symbol;Acc:MGI:2449205]	NR1D2	3170	0.451	GO:0006351; GO:0006355; GO:0019216; GO:0042752; GO:0043401; GO:0045892; GO:0045893; GO:0048511; GO:0050727; GO:0055088; GO:2000505; GO:2001014	GO:0005634	GO:0001046; GO:0003677; GO:0003700; GO:0003707; GO:0004887; GO:0005515; GO:0008270; GO:0043565; GO:0046872	TRUE	0.5715	0.003037	0.07435	3271	2776	4379	4154	3903	3994	2260	2795	2373	2584	41.58	34.66	58.4	53.32	51.39	52.22	28.92	35.82	30.76	33.15
ENSMUSG00000054905	Stfa3	ENSMUST00000068182	protein_coding	stefin A3 [Source:MGI Symbol;Acc:MGI:106196]		412	0.418	GO:0008150	GO:0005575	GO:0003674	FALSE	5.32	0.003044	NA	1.083	0	0	0.9459	20.7	1.621	0	0	0	0	0.1059	0	0	0.09344	2.097	0.1631	0	0	0	0
ENSMUSG00000025931	Paqr8	ENSMUST00000068880; ENSMUST00000187651; ENSMUST00000167119; ENSMUST00000189400	protein_coding	progestin and adipoQ receptor family member VIII [Source:MGI Symbol;Acc:MGI:1921479]	PAQR8	3240	0.511	GO:0007275; GO:0030154; GO:0043401; GO:0048477; GO:0048545	GO:0005886; GO:0016020; GO:0016021	GO:0003707; GO:0005496; GO:0008289	TRUE	-0.5298	0.003068	0.075	691.4	722.9	621.5	599.7	786.5	734.4	904.3	1075	955.1	1039	8.599	8.832	8.11	7.533	10.13	9.395	11.33	13.49	12.11	13.04
ENSMUSG00000002997	Prkar2b	ENSMUST00000146865; ENSMUST00000003079; ENSMUST00000036497	protein_coding	protein kinase, cAMP dependent regulatory, type II beta [Source:MGI Symbol;Acc:MGI:97760]	PRKAR2B	2720	0.456	GO:0001932; GO:0006631; GO:0007612; GO:0045859; GO:2000480	GO:0005737; GO:0005743; GO:0005813; GO:0005886; GO:0005952; GO:0016020; GO:0030425; GO:0043025; GO:0043197; GO:0043198; GO:0045121; GO:0048471; GO:0070062; GO:0097546	GO:0000166; GO:0004862; GO:0005515; GO:0008603; GO:0019901; GO:0019904; GO:0030552; GO:0031625; GO:0034236	TRUE	1.606	0.003098	0.0756	1424	341.7	4411	470.1	469.5	860.9	447.9	414.9	448.8	410.9	21.1	4.973	68.57	7.034	7.204	13.12	6.681	6.198	6.78	6.143
ENSMUSG00000023153	Tmem52	ENSMUST00000178238; ENSMUST00000178188; ENSMUST00000023920; ENSMUST00000145796; ENSMUST00000131599	protein_coding	transmembrane protein 52 [Source:MGI Symbol;Acc:MGI:1916921]	TMEM52	874	0.613	GO:0008150	GO:0005575; GO:0016020; GO:0016021	GO:0003674	TRUE	1.881	0.003102	0.0756	50.89	37.03	18.05	33.11	129.6	54.31	14.96	13.11	23.41	5.175	2.346	1.677	0.873	1.542	6.19	2.576	0.6948	0.6097	1.101	0.2408
ENSMUSG00000053886	Sh2d4a	ENSMUST00000066594	protein_coding	SH2 domain containing 4A [Source:MGI Symbol;Acc:MGI:1919531]	SH2D4A	2720	0.493	GO:0010923	GO:0005737	GO:0019902	TRUE	-0.5931	0.003109	0.07564	438.5	596.7	600	433.2	643.8	476.6	720.5	817.9	740.5	904.6	6.497	8.684	9.327	6.482	9.878	7.263	10.75	12.22	11.19	13.52
ENSMUSG00000022491	Glycam1	ENSMUST00000023134	protein_coding	glycosylation dependent cell adhesion molecule 1 [Source:MGI Symbol;Acc:MGI:95759]		625	0.488	GO:0007155	GO:0005576; GO:0005886; GO:0016020	GO:0043199; GO:0050839	FALSE	6.262	0.003123	NA	132.1	0	0	0	33.77	0	0	1.192	0	0	8.517	0	0	0	2.255	0	0	0.07751	0	0
ENSMUSG00000026961	Lrrc26	ENSMUST00000028337	protein_coding	leucine rich repeat containing 26 [Source:MGI Symbol;Acc:MGI:2385129]	LRRC26	1190	0.602	GO:0006810; GO:0006811; GO:0008150	GO:0005737; GO:0005856; GO:0005886; GO:0008076; GO:0016020; GO:0016021; GO:0070062	GO:0015459	TRUE	1.535	0.003135	0.07586	232.3	143.9	128.6	76.62	76.26	354.2	27.79	41.73	111.2	47.61	7.865	4.785	4.568	2.62	2.674	12.34	0.9476	1.425	3.84	1.627
ENSMUSG00000022747	St3gal6	ENSMUST00000145283; ENSMUST00000148061; ENSMUST00000114357; ENSMUST00000125712; ENSMUST00000142900; ENSMUST00000151510; ENSMUST00000114358; ENSMUST00000149456; ENSMUST00000123918; ENSMUST00000137850; ENSMUST00000135721; ENSMUST00000137035; ENSMUST00000149197; ENSMUST00000126978	protein_coding	ST3 beta-galactoside alpha-2,3-sialyltransferase 6 [Source:MGI Symbol;Acc:MGI:1888707]	ST3GAL6	1010	0.48	GO:0006464; GO:0006486; GO:0006664; GO:0009311; GO:0097503	GO:0005794; GO:0016020; GO:0016021; GO:0030173; GO:0070062	GO:0008373; GO:0008932; GO:0016740; GO:0016757; GO:0052798	TRUE	-0.4741	0.003137	0.07586	1581	1706	1713	1661	1626	1497	2616	2312	1864	2215	63.1	66.85	71.72	66.93	67.2	61.44	105.1	93	75.85	89.18
[truncated: 22,129 more rows]
