# Supplementary material for: Exploring the Role of Osteosarcoma-Derived Extracellular Vesicles in Pre-Metastatic Niche Formation and Metastasis in the 143-B Xenograft Mouse Osteosarcoma Model
Source: Cancers (Basel). 2020 Nov 20;12(11):3457. doi: 10.3390/cancers12113457 (PMC7699714; doi:10.3390/cancers12113457)
Supplement: Supplementary file 1 [file cancers-12-03457-s001.zip › Table S2.xlsx]

## Sheet: TOP250 genes with avg FPKM >8 
Identifier	gene_name	transcript_id	type	description	hgnc_symbol	width	gc	GO BP	GO CC	GO MF	isPresent	log2 Ratio	pValue	fdr	T1 [normalized count]	T2 [normalized count]	T3 [normalized count]	T4 [normalized count]	T5 [normalized count]	T6 [normalized count]	PBS1 [normalized count]	PBS2 [normalized count]	PBS3 [normalized count]	PBS4 [normalized count]	Exo [normalized count]	T1 [FPKM]	T2 [FPKM]	T3 [FPKM]	T4 [FPKM]	T5 [FPKM]	T6 [FPKM]	PBS1 [FPKM]	PBS2 [FPKM]	PBS3 [FPKM]	PBS4 [FPKM]
ENSMUSG00000068885	Lce3f	ENSMUST00000090863	protein_coding	late cornified envelope 3F [Source:MGI Symbol;Acc:MGI:1916770]		611	0.542	GO:0008150	GO:0005575	GO:0003674	FALSE	10.67	0.0003211	NA	0	0	0	0	991.3	0.8106	0	0	0	0	0	0	0	0	0	67.71	0.05499	0	0	0	0
ENSMUSG00000071858	Gm94	ENSMUST00000096570	protein_coding	predicted gene 94 [Source:MGI Symbol;Acc:MGI:2684940]	C5orf46	748	0.417	GO:0008150	GO:0005575; GO:0005576	GO:0003674	FALSE	10.68	0.0006104	NA	0	0	0	0	1004	0	0	0	0	0	15.06	0	0	0	0	56.04	0	0	0	0	0
ENSMUSG00000044594	Serpinb3a	ENSMUST00000027567; ENSMUST00000112717	protein_coding	serine (or cysteine) peptidase inhibitor, clade B (ovalbumin), member 3A [Source:MGI Symbol;Acc:MGI:3573933]	SERPINB4	1620	0.391	GO:0010466; GO:0010951; GO:0042270	GO:0005615; GO:0005622; GO:0070062	GO:0002020; GO:0004867; GO:0019899	FALSE	12.67	0.0006116	NA	0	0	0	0	3988	0	0	0	0	0	0	0	0	0	0	102.7	0	0	0	0	0
ENSMUSG00000042031	Lce3b	ENSMUST00000046234	protein_coding	late cornified envelope 3B [Source:MGI Symbol;Acc:MGI:1913594]		562	0.564	GO:0008150	GO:0005575	GO:0003674	FALSE	10.48	0.0006615	NA	0	0	0	0	873.7	0	0	0	0	0	0	0	0	0	0	64.88	0	0	0	0	0
ENSMUSG00000054325	Lce3a	ENSMUST00000067318	protein_coding	late cornified envelope 3A [Source:MGI Symbol;Acc:MGI:3645650]		549	0.543	GO:0008150	GO:0005575	GO:0003674	FALSE	10.46	0.0006644	NA	0	0	0	0	860.6	0	0	0	0	0	0	0	0	0	0	65.42	0	0	0	0	0
ENSMUSG00000045539	Sprr3	ENSMUST00000058142	protein_coding	small proline-rich protein 3 [Source:MGI Symbol;Acc:MGI:1330237]	SPRR3	1220	0.468	GO:0018149; GO:0031424	GO:0005737; GO:0070062	GO:0005515	FALSE	10.63	0.0005381	NA	0	0.607	0	1.892	6306	1.621	0	2.384	0	0	0	0	0.01969	0	0.06311	215.7	0.05508	0	0.07942	0	0
ENSMUSG00000059668	Krt4	ENSMUST00000023797	protein_coding	keratin 4 [Source:MGI Symbol;Acc:MGI:96701]	KRT4	2130	0.55	GO:0007010; GO:0009790; GO:0030855; GO:0050680	GO:0005634; GO:0005882; GO:0009986; GO:0045095; GO:0045111	GO:0005198; GO:0046982	TRUE	10.47	8.955e-06	0.001359	9.745	3.642	332.7	12.3	73890	8.106	8.551	5.961	9.268	10.35	5.02	0.1844	0.06768	6.604	0.235	1448	0.1577	0.1629	0.1137	0.1788	0.1976
ENSMUSG00000074199	Krtdap	ENSMUST00000190480; ENSMUST00000189962; ENSMUST00000187493; ENSMUST00000190990; ENSMUST00000186077; ENSMUST00000188036; ENSMUST00000098559; ENSMUST00000190589; ENSMUST00000189673	protein_coding	keratinocyte differentiation associated protein [Source:MGI Symbol;Acc:MGI:1928282]	KRTDAP	345	0.498	GO:0008544; GO:0030154	GO:0005576		FALSE	10.09	0.000193	NA	1.624	0.607	0	0.9459	5084	0	0	1.192	0.4878	1.035	5.02	0.1897	0.06965	0	0.1116	615	0	0	0.1404	0.0581	0.122
ENSMUSG00000044041	Krt13	ENSMUST00000128934; ENSMUST00000007275; ENSMUST00000134282	protein_coding	keratin 13 [Source:MGI Symbol;Acc:MGI:101925]	KRT13	791	0.546	GO:0007010	GO:0005634; GO:0005882; GO:0045095; GO:0045111; GO:0070062	GO:0005198; GO:0005515	TRUE	10.21	7.935e-06	0.00126	27.07	7.284	58.65	21.76	70370	15.4	8.551	14.31	7.805	8.28	0	1.379	0.3645	3.135	1.119	3713	0.807	0.4387	0.7349	0.4054	0.4257
ENSMUSG00000055775	Myh8	ENSMUST00000139052; ENSMUST00000108685; ENSMUST00000108686; ENSMUST00000019625	protein_coding	myosin, heavy polypeptide 8, skeletal muscle, perinatal [Source:MGI Symbol;Acc:MGI:1339712]	MYH8	4190	0.472	GO:0003009; GO:0030049; GO:0046034	GO:0005737; GO:0016459; GO:0032982	GO:0000146; GO:0000166; GO:0003774; GO:0003779; GO:0005515; GO:0005524; GO:0016887	FALSE	10.05	3.66e-05	NA	1459	2.428	5.64	0	30860	2.432	5.345	4.769	6.341	3.105	5.02	14.03	0.02294	0.0569	0	307.3	0.02406	0.05176	0.04625	0.06219	0.03014
ENSMUSG00000031757	Mt4	ENSMUST00000034207	protein_coding	metallothionein 4 [Source:MGI Symbol;Acc:MGI:99692]		391	0.506	GO:0006875; GO:0046686	GO:0005623	GO:0046872	FALSE	9.333	0.0008525	NA	0	0	0	0	1931	1.621	0	0	0.4878	1.035	0	0	0	0	0	206.2	0.1719	0	0	0.05126	0.1076
ENSMUSG00000059230	Defb4	ENSMUST00000081017	protein_coding	defensin beta 4 [Source:MGI Symbol;Acc:MGI:1927667]		454	0.374	GO:0006952; GO:0042742	GO:0005576		FALSE	8.511	0.001418	NA	0.5414	0	0	0	571.9	0	0	0	0.4878	0	0	0.04806	0	0	0	52.57	0	0	0	0.04415	0
ENSMUSG00000063651	Cnfn	ENSMUST00000167591; ENSMUST00000076276	protein_coding	cornifelin [Source:MGI Symbol;Acc:MGI:1919633]	CNFN	626	0.597	GO:0008150; GO:0031424	GO:0001533; GO:0005737; GO:0070062	GO:0003674	FALSE	9.069	0.002702	NA	0	0	0	0	1204	0	0	1.192	0	0	75.29	0	0	0	0	80.25	0	0	0.07739	0	0
ENSMUSG00000027913	Crct1	ENSMUST00000107301; ENSMUST00000029521	protein_coding	cysteine-rich C-terminal 1 [Source:MGI Symbol;Acc:MGI:1921425]		589	0.591	GO:0008150	GO:0005575	GO:0005515	FALSE	8.985	0.0005129	NA	0.5414	0.607	1.128	0	1112	0	0	1.192	0	0	0	0.03704	0.04079	0.08096	0	78.81	0	0	0.08225	0	0
ENSMUSG00000033765	Calm4	ENSMUST00000042219	protein_coding	calmodulin 4 [Source:MGI Symbol;Acc:MGI:1931464]	CALML5	915	0.503		GO:0070062	GO:0005509; GO:0046872	FALSE	9.062	0.000825	NA	0.5414	0	0	0	2446	0.8106	2.138	0	0.4878	0	0	0.02384	0	0	0	111.5	0.03672	0.0948	0	0.02191	0
ENSMUSG00000059956	Serpinb12	ENSMUST00000126812; ENSMUST00000081277; ENSMUST00000112724	protein_coding	serine (or cysteine) peptidase inhibitor, clade B (ovalbumin), member 12 [Source:MGI Symbol;Acc:MGI:1919119]	SERPINB12	1520	0.426	GO:0002244; GO:0010466; GO:0010951	GO:0005615; GO:0005737; GO:0070062	GO:0004867; GO:0030414	TRUE	8.725	3.579e-05	0.003506	2.707	0.607	344	0	4613	21.89	1.069	0	3.902	2.07	0	0.07177	0.01581	9.569	0	126.7	0.5968	0.02853	0	0.1055	0.05538
ENSMUSG00000027401	Tgm3	ENSMUST00000110299	protein_coding	transglutaminase 3, E polypeptide [Source:MGI Symbol;Acc:MGI:98732]	TGM3	4140	0.499	GO:0008544; GO:0018149; GO:0031424; GO:0035315; GO:0043163; GO:0043588; GO:0051262	GO:0001533; GO:0005737; GO:0031234; GO:0070062	GO:0003810; GO:0003824; GO:0005509; GO:0016740; GO:0016746; GO:0046872	TRUE	8.685	2.364e-07	7.278e-05	644.3	4.249	310.2	2.838	6464	141	1.069	1.192	6.829	2.07	0	6.271	0.04063	3.168	0.0279	65.16	1.412	0.01048	0.0117	0.06778	0.02033
ENSMUSG00000050463	Krt78	ENSMUST00000164932	protein_coding	keratin 78 [Source:MGI Symbol;Acc:MGI:1917529]	KRT78	3430	0.57	GO:0008150	GO:0005615; GO:0070062	GO:0003674	FALSE	8.494	6.36e-05	NA	8.121	4.249	2.256	0.9459	4668	3.242	2.138	3.577	2.439	0	5.02	0.09541	0.04904	0.02781	0.01122	56.8	0.03918	0.02529	0.04237	0.02922	0
ENSMUSG00000041616	Nppa	ENSMUST00000103230	protein_coding	natriuretic peptide type A [Source:MGI Symbol;Acc:MGI:97367]	NPPA	865	0.553	GO:0003085; GO:0006182; GO:0007168; GO:0007218; GO:0007565; GO:0008217; GO:0010460; GO:0014898; GO:0030308; GO:0050880; GO:0060372; GO:0060452; GO:1901841; GO:1902261; GO:1902514; GO:1903766; GO:1903815	GO:0005576; GO:0005615; GO:0005634; GO:0005737; GO:0042629; GO:0048471	GO:0005102; GO:0005179; GO:0005184; GO:0051428; GO:0071855	FALSE	7.816	0.0001889	NA	2.707	0.607	5766	2.838	2.179	556.1	1.069	1.192	15.12	0	0	0.1261	0.02778	281.8	0.1335	0.1051	26.65	0.05014	0.056	0.7183	0
ENSMUSG00000027513	Pck1	ENSMUST00000151269; ENSMUST00000136885; ENSMUST00000150629; ENSMUST00000029017	protein_coding	phosphoenolpyruvate carboxykinase 1, cytosolic [Source:MGI Symbol;Acc:MGI:97501]	PCK1	1830	0.542	GO:0006006; GO:0006094; GO:0006107; GO:0006475; GO:0006629; GO:0032868; GO:0042593; GO:0046327; GO:0051365; GO:0061402	GO:0005737; GO:0005829; GO:0070062	GO:0000166; GO:0000287; GO:0004611; GO:0004613; GO:0005525; GO:0016829; GO:0016831; GO:0017076; GO:0019003; GO:0030145; GO:0031406; GO:0046872	TRUE	7.369	1.767e-05	0.002221	4039	0.607	9082	3.784	68.63	839.8	18.17	1.192	32.19	3.105	0	88.95	0.01313	209.8	0.08415	1.565	19.02	0.4029	0.02647	0.7229	0.069
ENSMUSG00000061527	Krt5	ENSMUST00000023709	protein_coding	keratin 5 [Source:MGI Symbol;Acc:MGI:96702]	KRT5	2190	0.569		GO:0005634; GO:0005737; GO:0005739; GO:0005882; GO:0005886; GO:0016020; GO:0045095; GO:0070062	GO:0005198; GO:0005515; GO:0097110	TRUE	7.034	0.0002503	0.01358	54.14	1.214	2067	0.9459	5352	95.65	0	0	34.63	2.07	0	0.9962	0.02194	39.91	0.01758	102	1.81	0	0	0.6498	0.03844
ENSMUSG00000041984	Rptn	ENSMUST00000045912	protein_coding	repetin [Source:MGI Symbol;Acc:MGI:1099055]	RPTN	4150	0.467		GO:0001533; GO:0005576; GO:0005578	GO:0005509; GO:0046872	TRUE	7.006	5.975e-05	0.00518	83.92	11.53	28.2	11.35	19880	134.6	11.76	10.73	47.8	32.09	0	0.8149	0.11	0.2873	0.1113	199.9	1.344	0.115	0.1051	0.4733	0.3144
ENSMUSG00000041737	Tmem45b	ENSMUST00000048050	protein_coding	transmembrane protein 45b [Source:MGI Symbol;Acc:MGI:2384574]	TMEM45B	1570	0.492	GO:0008150	GO:0005575; GO:0016020; GO:0016021	GO:0003674	TRUE	6.45	3.481e-05	0.003477	619.4	0.607	1702	0.9459	44.66	124	2.138	1.192	13.17	1.035	0	15.9	0.0153	45.83	0.02452	1.187	3.274	0.05525	0.03086	0.3447	0.02681
ENSMUSG00000061780	Cfd	ENSMUST00000061653	protein_coding	complement factor D (adipsin) [Source:MGI Symbol;Acc:MGI:87931]	CFD	923	0.584	GO:0002376; GO:0006508; GO:0006957; GO:0007219; GO:0045087	GO:0005576; GO:0005615; GO:0070062	GO:0004175; GO:0004252; GO:0008233; GO:0008236; GO:0016787	TRUE	6.512	1.225e-05	0.001759	17140	8.498	5356	7.567	742.9	4634	18.17	15.5	150.7	14.49	45.18	748.3	0.3645	245.4	0.3337	33.59	208.1	0.7988	0.6823	6.71	0.6384
ENSMUSG00000043681	Fam25c	ENSMUST00000052126	protein_coding	family with sequence similarity 25, member C [Source:MGI Symbol;Acc:MGI:1916384]		408	0.566	GO:0008150	GO:0005575	GO:0003674	FALSE	6.191	0.0006794	NA	3.248	3.035	0	2.838	848.6	4.053	1.069	0	3.902	2.07	0	0.3208	0.2945	0	0.2831	86.8	0.4117	0.1063	0	0.393	0.2063
ENSMUSG00000022878	Adipoq	ENSMUST00000023593; ENSMUST00000171309	protein_coding	adiponectin, C1Q and collagen domain containing [Source:MGI Symbol;Acc:MGI:106675]	ADIPOQ	916	0.505	GO:0001934; GO:0006006; GO:0006635; GO:0009749; GO:0009967; GO:0010642; GO:0010739; GO:0010745; GO:0010804; GO:0010875; GO:0010906; GO:0014912; GO:0019395; GO:0030336; GO:0030853; GO:0031953; GO:0032270; GO:0032720; GO:0032757; GO:0032869; GO:0033034; GO:0033211; GO:0034115; GO:0034383; GO:0034612; GO:0035690; GO:0042593; GO:0043123; GO:0043124; GO:0043407; GO:0045599; GO:0045650; GO:0045715; GO:…	GO:0005576; GO:0005581; GO:0005615; GO:0005783; GO:0009986; GO:0043234; GO:0070062	GO:0005102; GO:0005179; GO:0005515; GO:0033691; GO:0042802; GO:0042803	TRUE	6.117	0.000133	0.008969	4609	1.821	4191	1.892	266.9	1395	11.76	1.192	83.41	1.035	0	202.7	0.07869	193.5	0.08405	12.16	63.12	0.5208	0.05289	3.742	0.04595
ENSMUSG00000059741	Myl3	ENSMUST00000153142; ENSMUST00000200011; ENSMUST00000124267; ENSMUST00000136695; ENSMUST00000079784	protein_coding	myosin, light polypeptide 3 [Source:MGI Symbol;Acc:MGI:97268]	MYL3	798	0.554	GO:0002026; GO:0006942; GO:0055010; GO:0060048	GO:0016459; GO:0031672; GO:0031674	GO:0003774; GO:0003785; GO:0005509	TRUE	6.01	0.0001777	0.01105	236.1	3.642	5.64	63.38	3019	220.5	1.069	0	32.68	1.035	0	11.92	0.1807	0.2988	3.232	157.9	11.45	0.05435	0	1.683	0.05274
ENSMUSG00000076604	Igkj1	ENSMUST00000103405	IG_J_gene	immunoglobulin kappa joining 1 [Source:MGI Symbol;Acc:MGI:1316689]		38	0.553	GO:0032496; GO:0042493			FALSE	4.907	0.01355	NA	5.414	0	0	0	42.49	0	0	0	0.4878	0	0	5.741	0	0	0	46.66	0	0	0	0.5275	0
ENSMUSG00000054146	Krt15	ENSMUST00000107411; ENSMUST00000148502	protein_coding	keratin 15 [Source:MGI Symbol;Acc:MGI:96689]	KRT15	1190	0.559	GO:0098779	GO:0005634; GO:0005882; GO:0070062	GO:0005198; GO:0097110	TRUE	5.947	2.25e-05	0.002591	139.1	6.07	2999	11.35	2284	175.1	4.276	2.384	46.34	5.175	376.5	4.712	0.2019	106.6	0.3882	80.11	6.098	0.1458	0.08142	1.6	0.1768
ENSMUSG00000033508	Asprv1	ENSMUST00000043400	protein_coding	aspartic peptidase, retroviral-like 1 [Source:MGI Symbol;Acc:MGI:1915105]	ASPRV1	1530	0.55	GO:0006508; GO:0016485; GO:0043588	GO:0016020; GO:0016021	GO:0004190; GO:0008233; GO:0016787; GO:0042500	TRUE	5.697	8.034e-05	0.006344	29.78	56.45	28.2	74.73	7981	36.48	24.59	31	23.41	24.84	0	0.7843	1.461	0.7792	1.988	217.7	0.9882	0.652	0.8232	0.6288	0.6602
ENSMUSG00000062515	Fabp4	ENSMUST00000191757; ENSMUST00000029041	protein_coding	fatty acid binding protein 4, adipocyte [Source:MGI Symbol;Acc:MGI:88038]	FABP4	2560	0.415	GO:0001816; GO:0006469; GO:0006631; GO:0006810; GO:0008284; GO:0042632; GO:0045892; GO:0050729; GO:0050872; GO:0050873; GO:0071285	GO:0005634; GO:0005737; GO:0005829; GO:0070062	GO:0005215; GO:0008289	TRUE	5.602	3.888e-06	0.0006899	17830	106.8	24310	140.9	1217	4861	106.9	69.15	414.1	62.1	10.04	280.6	1.652	401.5	2.241	19.84	78.71	1.694	1.098	6.647	0.9865
ENSMUSG00000030546	Plin1	ENSMUST00000178257; ENSMUST00000032762	protein_coding	perilipin 1 [Source:MGI Symbol;Acc:MGI:1890505]	PLIN1	1890	0.613	GO:0006629; GO:0016042	GO:0005783; GO:0005811; GO:0005829	GO:0005515	TRUE	5.482	0.0007832	0.02961	2058	2.428	1394	0	56.65	757.9	4.276	2.384	54.63	0	10.04	43.89	0.05085	31.19	0	1.251	16.62	0.09179	0.05126	1.188	0
ENSMUSG00000031710	Ucp1	ENSMUST00000034146	protein_coding	uncoupling protein 1 (mitochondrial, proton carrier) [Source:MGI Symbol;Acc:MGI:98894]	UCP1	1640	0.47	GO:0006357; GO:0006810; GO:0006839; GO:0015992; GO:0055085	GO:0005739; GO:0005740; GO:0005743; GO:0016020; GO:0016021; GO:0031966	GO:0005515; GO:0017077	TRUE	5.448	0.001184	0.04049	1439	0.607	3737	3.784	18.52	4.053	16.03	1.192	55.61	4.14	0	35.36	0.01465	96.33	0.09389	0.4713	0.1024	0.3967	0.02954	1.393	0.1027
ENSMUSG00000012705	Retn	ENSMUST00000012849; ENSMUST00000169234	protein_coding	resistin [Source:MGI Symbol;Acc:MGI:1888506]	RETN	1010	0.504	GO:0010714; GO:0014911; GO:0032868; GO:0045444; GO:0048661; GO:0050806; GO:2000252; GO:2000872	GO:0005576; GO:0005615; GO:0005634; GO:0070062	GO:0005179	TRUE	5.224	9.421e-05	0.007129	1784	2.428	1008	2.838	61	626.6	3.207	5.961	43.41	7.245	0	71.18	0.09516	42.21	0.1143	2.521	25.71	0.1288	0.2398	1.766	0.2917
ENSMUSG00000027559	Car3	ENSMUST00000195575; ENSMUST00000029076; ENSMUST00000195834	protein_coding	carbonic anhydrase 3 [Source:MGI Symbol;Acc:MGI:88270]	CA3	1290	0.457	GO:0006730; GO:0006979; GO:0016311	GO:0005737; GO:0005829	GO:0004089; GO:0008270; GO:0016151; GO:0016791; GO:0016829; GO:0046872	TRUE	5.061	0.0006777	0.02733	38750	13.35	39730	17.03	6649	11090	132.5	46.5	1650	56.93	5.02	1210	0.4098	1302	0.5372	215.1	356.4	4.169	1.465	52.55	1.794
ENSMUSG00000024526	Cidea	ENSMUST00000025404	protein_coding	cell death-inducing DNA fragmentation factor, alpha subunit-like effector A [Source:MGI Symbol;Acc:MGI:1270845]	CIDEA	1160	0.552	GO:0001659; GO:0006351; GO:0006355; GO:0006629; GO:0006915; GO:0008219; GO:0010890; GO:0019915; GO:0030512; GO:0032720; GO:0050710; GO:0050995; GO:1900118; GO:1902510	GO:0005622; GO:0005634; GO:0005737; GO:0005739; GO:0005740; GO:0005811	GO:0005515; GO:0042803	TRUE	4.984	3.573e-05	0.003506	534.4	12.75	2175	10.41	38.13	103.8	12.83	10.73	29.76	5.175	0	18.56	0.435	79.26	0.3651	1.372	3.707	0.4487	0.3759	1.054	0.1814
ENSMUSG00000034634	Ly6d	ENSMUST00000040404	protein_coding	lymphocyte antigen 6 complex, locus D [Source:MGI Symbol;Acc:MGI:96881]	LY6D	744	0.54		GO:0005886; GO:0009986; GO:0016020; GO:0031225		FALSE	4.89	0.001047	NA	3.79	2.428	11.28	6.622	1203	4.864	9.62	4.769	5.366	7.245	0	0.2053	0.1292	0.6409	0.3622	67.46	0.2709	0.5247	0.2604	0.2963	0.396
ENSMUSG00000063130	Calml3	ENSMUST00000077698	protein_coding	calmodulin-like 3 [Source:MGI Symbol;Acc:MGI:1917655]	CALML3	1430	0.511	GO:0008150	GO:0070062	GO:0005509; GO:0046872	TRUE	4.842	7.484e-05	0.006069	64.43	17.6	439.9	8.513	3047	120.8	7.482	17.88	43.9	14.49	0	1.816	0.4873	13.01	0.2423	88.92	3.501	0.2123	0.5081	1.261	0.4121
ENSMUSG00000018893	Mb	ENSMUST00000169226; ENSMUST00000019037; ENSMUST00000166179	protein_coding	myoglobin [Source:MGI Symbol;Acc:MGI:96922]	MB	1040	0.546	GO:0001666; GO:0006810; GO:0007507; GO:0009725; GO:0015671; GO:0042542; GO:0043353; GO:0050873	GO:0070062	GO:0005344; GO:0005506; GO:0019825; GO:0020037; GO:0046872	TRUE	4.86	0.000794	0.02987	750.9	44.92	2231	231.8	18130	1961	3.207	3.577	514.6	4.14	0	29.1	1.71	90.69	9.069	727.6	78.15	0.1251	0.1397	20.33	0.1619
ENSMUSG00000053522	Lgals7	ENSMUST00000128001; ENSMUST00000081457; ENSMUST00000138272	protein_coding	lectin, galactose binding, soluble 7 [Source:MGI Symbol;Acc:MGI:1316742]	LGALS7B	452	0.585	GO:0006915; GO:0007157; GO:0008150	GO:0005576; GO:0005615; GO:0005634; GO:0005737; GO:0070062	GO:0003674; GO:0030246	TRUE	4.837	0.0003026	0.01547	49.27	21.85	10.15	4.73	1643	13.78	6.414	5.961	11.71	15.53	0	4.392	1.914	0.9495	0.4258	151.7	1.264	0.5757	0.5359	1.064	1.397
ENSMUSG00000025479	Cyp2e1	ENSMUST00000026552	protein_coding	cytochrome P450, family 2, subfamily e, polypeptide 1 [Source:MGI Symbol;Acc:MGI:88607]	CYP2E1	1830	0.471	GO:0006641; GO:0006805; GO:0008202; GO:0016098; GO:0017144; GO:0019373; GO:0042738; GO:0046483; GO:0055114	GO:0000139; GO:0005737; GO:0005739; GO:0005783; GO:0016020; GO:0031227; GO:0043231	GO:0004497; GO:0005506; GO:0008392; GO:0008395; GO:0008688; GO:0016491; GO:0016705; GO:0016712; GO:0018471; GO:0018630; GO:0018631; GO:0018632; GO:0018633; GO:0018634; GO:0018636; GO:0018637; GO:0018638; GO:0018639; GO:0018640; GO:0018641; GO:0018642; GO:0018643; GO:0018644; GO:0018646; GO:0018647; GO:0018649; GO:0018650; GO:0018651; GO:0018652; GO:0018653; GO:0018654; GO:0018655; GO:0018656; GO:…	TRUE	4.679	2.965e-06	0.0005595	12150	126.9	6716	92.7	684.1	2539	125.1	151.4	139	156.3	25.1	267.6	2.744	155.1	2.062	15.6	57.5	2.773	3.362	3.122	3.473
ENSMUSG00000044405	Adig	ENSMUST00000059889; ENSMUST00000148187; ENSMUST00000109484	protein_coding	adipogenin [Source:MGI Symbol;Acc:MGI:2675492]		481	0.545	GO:0045444; GO:0045600	GO:0005634; GO:0005737; GO:0016020; GO:0016021	GO:0003674	TRUE	4.5	2.146e-05	0.002509	425	8.498	638.4	4.73	31.59	142.7	7.482	7.153	12.68	8.28	0	35.61	0.6994	56.11	0.4002	2.741	12.29	0.6312	0.6043	1.083	0.7
ENSMUSG00000039196	Orm1	ENSMUST00000030044	protein_coding	orosomucoid 1 [Source:MGI Symbol;Acc:MGI:97443]		775	0.49	GO:0002682; GO:0006810; GO:0006953	GO:0005576; GO:0005615		TRUE	4.472	0.0003053	0.01548	375.2	1.214	598.9	8.513	27.23	182.4	1.069	1.192	25.37	6.21	0	19.51	0.06201	32.67	0.4471	1.467	9.754	0.05596	0.06251	1.345	0.3258
ENSMUSG00000042045	Sln	ENSMUST00000048485	protein_coding	sarcolipin [Source:MGI Symbol;Acc:MGI:1913652]		515	0.505	GO:0070296; GO:1901077; GO:1901894	GO:0005622; GO:0005623; GO:0005783; GO:0016020; GO:0016021; GO:0016529	GO:0030234	TRUE	4.436	0.000712	0.02804	283.7	15.78	896.7	179.7	1288	843	1.069	0	103.4	0	0	22.2	1.213	73.61	14.2	104.3	67.85	0.08422	0	8.251	0
ENSMUSG00000018924	Alox15	ENSMUST00000019068; ENSMUST00000130000	protein_coding	arachidonate 15-lipoxygenase [Source:MGI Symbol;Acc:MGI:87997]	ALOX15	1420	0.541	GO:0001503; GO:0002820; GO:0006629; GO:0006631; GO:0006646; GO:0010811; GO:0019369; GO:0019372; GO:0030282; GO:0030838; GO:0034116; GO:0034976; GO:0035358; GO:0035963; GO:0042060; GO:0043277; GO:0051122; GO:0055114; GO:0070374; GO:0071277; GO:1901074; GO:2001303	GO:0005737; GO:0005811; GO:0005829; GO:0005886; GO:0016020; GO:0031234	GO:0004052; GO:0005506; GO:0005546; GO:0008289; GO:0016491; GO:0016702; GO:0046872; GO:0047977; GO:0050473; GO:0051120; GO:0051213	TRUE	4.43	6.689e-05	0.005574	868.4	6.07	1113	231.8	4536	99.71	37.41	16.69	131.7	21.74	0	24.64	0.1692	33.15	6.642	133.3	2.91	1.069	0.4776	3.811	0.6224
ENSMUSG00000013936	Myl2	ENSMUST00000146733; ENSMUST00000014080; ENSMUST00000126006; ENSMUST00000123913; ENSMUST00000111751; ENSMUST00000150535; ENSMUST00000155612; ENSMUST00000153816; ENSMUST00000152744; ENSMUST00000111750; ENSMUST00000147178; ENSMUST00000139213	protein_coding	myosin, light polypeptide 2, regulatory, cardiac, slow [Source:MGI Symbol;Acc:MGI:97272]	MYL2	499	0.506	GO:0003007; GO:0007507; GO:0009791; GO:0030308; GO:0042694; GO:0048747; GO:0055003; GO:0055010; GO:0060047; GO:0060048	GO:0005737; GO:0005856; GO:0015629; GO:0016459; GO:0030016; GO:0043292	GO:0003785; GO:0005509; GO:0046872	FALSE	4.384	0.007047	NA	0.5414	0.607	3.384	3.784	719	1.621	3.207	4.769	13.17	1.035	10.04	0.04372	0.04815	0.2867	0.3086	60.13	0.1347	0.2608	0.3883	1.085	0.08435
ENSMUSG00000041476	Smpx	ENSMUST00000136141; ENSMUST00000190091; ENSMUST00000038007; ENSMUST00000112520; ENSMUST00000147283; ENSMUST00000132805; ENSMUST00000112521; ENSMUST00000126418	protein_coding	small muscle protein, X-linked [Source:MGI Symbol;Acc:MGI:1913356]	SMPX	756	0.441		GO:0005634; GO:0005737; GO:0005927; GO:0031430; GO:0043034; GO:0043292		TRUE	4.223	0.001133	0.03936	108.8	20.03	347.4	76.62	1367	231.8	0	1.192	72.68	0	5.02	5.801	1.049	19.43	4.125	75.47	12.71	0	0.06408	3.95	0
ENSMUSG00000006014	Prg4	ENSMUST00000162367; ENSMUST00000006171; ENSMUST00000159035; ENSMUST00000111901; ENSMUST00000111902; ENSMUST00000161320; ENSMUST00000164600; ENSMUST00000161611	protein_coding	proteoglycan 4 (megakaryocyte stimulating factor, articular superficial zone protein) [Source:MGI Symbol;Acc:MGI:1891344]		2430	0.466	GO:0006955; GO:0042127; GO:0045409; GO:0071425	GO:0005576; GO:0005615	GO:0005044; GO:0030247	TRUE	4.249	0.0002414	0.01329	1870	41.88	251.5	249.7	8817	53.5	69.48	38.15	232.7	48.65	0	31.01	0.6823	4.376	4.182	151.4	0.9125	1.16	0.6379	3.935	0.8141
ENSMUSG00000039956	Mrap	ENSMUST00000133973; ENSMUST00000138984; ENSMUST00000125429; ENSMUST00000038197	protein_coding	melanocortin 2 receptor accessory protein [Source:MGI Symbol;Acc:MGI:1924287]	MRAP	831	0.553	GO:0030819; GO:0034394; GO:0050873	GO:0005783; GO:0005886; GO:0016020; GO:0016021	GO:0031780; GO:0031781; GO:0031782; GO:0031783; GO:0070996	TRUE	4.189	2.091e-05	0.002508	660	21.85	630.5	9.459	35.95	282.9	18.17	8.346	26.34	5.175	0	32	1.041	32.08	0.4633	1.805	14.11	0.8873	0.4081	1.302	0.2532
ENSMUSG00000017697	Ada	ENSMUST00000156939; ENSMUST00000017841	protein_coding	adenosine deaminase [Source:MGI Symbol;Acc:MGI:87916]	ADA	1120	0.524	GO:0001666; GO:0001701; GO:0001821; GO:0001829; GO:0001889; GO:0001890; GO:0002314; GO:0002636; GO:0002686; GO:0002906; GO:0006154; GO:0006157; GO:0007155; GO:0009117; GO:0009168; GO:0010460; GO:0030324; GO:0030890; GO:0032261; GO:0033089; GO:0033197; GO:0033632; GO:0042110; GO:0042323; GO:0043066; GO:0043103; GO:0043278; GO:0045580; GO:0045582; GO:0045987; GO:0046061; GO:0046085; GO:0046101; GO:…	GO:0005615; GO:0005737; GO:0005764; GO:0005886; GO:0009897; GO:0009986; GO:0016020; GO:0030054; GO:0031410; GO:0032839; GO:0043025	GO:0001883; GO:0004000; GO:0008270; GO:0016787; GO:0019239; GO:0046872	TRUE	4.183	9.995e-05	0.007248	224.1	275	186.1	342.4	11790	232.6	98.34	115.6	126.3	132.5	552.2	8.065	9.718	7.025	12.44	439.2	8.609	3.563	4.196	4.635	4.81
ENSMUSG00000026938	Fcna	ENSMUST00000028307; ENSMUST00000142371	protein_coding	ficolin A [Source:MGI Symbol;Acc:MGI:1340905]		967	0.542	GO:0001867; GO:0002376; GO:0045087	GO:0005576; GO:0005581; GO:0005886; GO:0016020	GO:0005515; GO:0030246; GO:0046872; GO:0097367	TRUE	4.101	1.533e-05	0.001978	491.6	18.82	56.4	54.86	1334	106.2	13.9	11.92	37.56	14.49	0	20.49	0.7703	2.466	2.309	57.59	4.551	0.5831	0.501	1.596	0.6093
ENSMUSG00000027483	Bpifa1	ENSMUST00000140006; ENSMUST00000144665; ENSMUST00000028985	protein_coding	BPI fold containing family A, member 1 [Source:MGI Symbol;Acc:MGI:1338036]	BPIFA1	810	0.516	GO:0002376; GO:0019731; GO:0042742; GO:0045087; GO:0050828; GO:0050891; GO:1900229; GO:1902305	GO:0005576; GO:0005615; GO:0005902	GO:0008289	TRUE	3.908	0.01221	0.1692	15210	26.1	129900	113.5	342.1	13180	690.5	44.11	6128	47.61	0	756.5	1.276	6782	5.703	17.62	674.6	34.59	2.213	310.9	2.39
ENSMUSG00000040694	Apobec2	ENSMUST00000046549	protein_coding	apolipoprotein B mRNA editing enzyme, catalytic polypeptide 2 [Source:MGI Symbol;Acc:MGI:1343178]	APOBEC2	1220	0.522	GO:0006397; GO:0016556; GO:0080111		GO:0003824; GO:0003933; GO:0008251; GO:0008270; GO:0016787; GO:0016814; GO:0034547; GO:0034548; GO:0034549; GO:0043723; GO:0043829; GO:0044682; GO:0046872; GO:0052717	TRUE	3.911	0.008064	0.1332	145.1	6.677	109.4	30.27	3052	117.5	1.069	0	145.4	3.105	0	4.793	0.2166	3.791	1.01	104.4	3.993	0.03555	0	4.896	0.1035
ENSMUSG00000032496	Ltf	ENSMUST00000196209; ENSMUST00000196122; ENSMUST00000199815; ENSMUST00000197575; ENSMUST00000035077; ENSMUST00000196777; ENSMUST00000198152; ENSMUST00000197893; ENSMUST00000200459; ENSMUST00000198233; ENSMUST00000198884; ENSMUST00000199313	protein_coding	lactotransferrin [Source:MGI Symbol;Acc:MGI:96837]	LTF	681	0.506	GO:0001503; GO:0001817; GO:0002227; GO:0002376; GO:0006508; GO:0006810; GO:0006811; GO:0019731; GO:0019732; GO:0031665; GO:0032147; GO:0032680; GO:0032780; GO:0033690; GO:0034145; GO:0043123; GO:0044793; GO:0045071; GO:0045669; GO:0048525; GO:0051092; GO:0055072; GO:0060349; GO:0071902; GO:1900229; GO:1902732	GO:0005576; GO:0005615; GO:0005634; GO:0005737; GO:0009986; GO:0030141; GO:0042581; GO:0043234; GO:0070062	GO:0004252; GO:0005506; GO:0008201; GO:0008233; GO:0008236; GO:0016787; GO:0043539; GO:0046872	TRUE	3.856	0.005808	0.1116	1281	60.7	56590	138.1	441.2	5238	310	83.46	2434	47.61	0	75.8	3.528	3513	8.253	27.04	318.8	18.47	4.98	146.8	2.843
ENSMUSG00000047228	BC048546	ENSMUST00000060574	protein_coding	cDNA sequence BC048546 [Source:MGI Symbol;Acc:MGI:3039594]	OVOS2	4700	0.471	GO:0010466	GO:0005575; GO:0005576; GO:0005615	GO:0004866; GO:0004867; GO:0030414	TRUE	3.843	0.001885	0.05457	436.4	46.74	9759	60.54	49.02	555.3	37.41	27.42	356.1	74.52	0	3.741	0.3936	87.78	0.5242	0.4353	4.897	0.323	0.2371	3.113	0.6448
ENSMUSG00000030470	Csrp3	ENSMUST00000167786; ENSMUST00000032658	protein_coding	cysteine and glycine-rich protein 3 [Source:MGI Symbol;Acc:MGI:1330824]	CSRP3	908	0.521	GO:0002026; GO:0003300; GO:0006874; GO:0007275; GO:0007517; GO:0010831; GO:0030154; GO:0033365; GO:0035995; GO:0045944; GO:0048738; GO:0051091; GO:0055003; GO:0060048	GO:0005623; GO:0005634; GO:0005737; GO:0005856; GO:0030018	GO:0005515; GO:0008270; GO:0008307; GO:0031433; GO:0042805; GO:0043426; GO:0046872; GO:0061629	TRUE	3.847	0.0004486	0.02063	474.3	48.56	633.9	390.7	1686	1149	1.069	2.384	190.2	4.14	0	21.05	2.117	29.51	17.51	77.51	52.47	0.04777	0.1067	8.609	0.1854
ENSMUSG00000035686	Thrsp	ENSMUST00000043077	protein_coding	thyroid hormone responsive [Source:MGI Symbol;Acc:MGI:109126]	THRSP	1280	0.54	GO:0006351; GO:0006355; GO:0006629; GO:0010866; GO:0046890	GO:0005634; GO:0005654; GO:0005737; GO:0005829	GO:0005515; GO:0042803	TRUE	3.791	3.037e-05	0.003181	6479	184.5	9790	175.9	360.6	2478	191.3	225.3	345.8	159.4	0	204	5.707	323.4	5.594	11.76	80.24	6.065	7.153	11.1	5.064
ENSMUSG00000028116	Myoz2	ENSMUST00000140231; ENSMUST00000200514; ENSMUST00000143464; ENSMUST00000029761; ENSMUST00000141588	protein_coding	myozenin 2 [Source:MGI Symbol;Acc:MGI:1913063]	MYOZ2	1140	0.469		GO:0005737; GO:0015629; GO:0030018	GO:0003779; GO:0031433	TRUE	3.74	0.0005486	0.02371	325.4	27.92	720.7	325.4	931.4	731.2	3.207	1.192	142.9	1.035	0	11.5	0.9695	26.73	11.62	34.1	26.58	0.1141	0.04249	5.152	0.03692
ENSMUSG00000052374	Actn2	ENSMUST00000110616; ENSMUST00000064204; ENSMUST00000168193	protein_coding	actinin alpha 2 [Source:MGI Symbol;Acc:MGI:109192]	ACTN2	2430	0.534	GO:0006936; GO:0030035; GO:0042391; GO:0043267; GO:0043268; GO:0045214; GO:0048041; GO:0051289; GO:0051695; GO:0055013; GO:0086097; GO:0090002; GO:1901017; GO:1901018; GO:1903506; GO:2000009; GO:2000273; GO:2001137; GO:2001259	GO:0005737; GO:0005865; GO:0005886; GO:0005925; GO:0030017; GO:0030018; GO:0030175; GO:0030864; GO:0070062	GO:0003779; GO:0005509; GO:0005515; GO:0005546; GO:0008092; GO:0019904; GO:0030274; GO:0030374; GO:0030375; GO:0030674; GO:0031432; GO:0042802; GO:0042803; GO:0044325; GO:0046872; GO:0046983; GO:0051015; GO:0051373; GO:0070080	TRUE	3.711	0.003199	0.07653	506.8	47.35	878.6	330.1	3923	1012	4.276	3.577	325.8	0	15.06	8.404	0.7713	15.29	5.529	67.37	17.27	0.0714	0.05981	5.51	0
ENSMUSG00000033196	Myh2	ENSMUST00000170159; ENSMUST00000124337; ENSMUST00000018641	protein_coding	myosin, heavy polypeptide 2, skeletal muscle, adult [Source:MGI Symbol;Acc:MGI:1339710]	MYH2	4530	0.503	GO:0001778; GO:0006936; GO:0014823; GO:0070252	GO:0005794; GO:0005826; GO:0005859; GO:0005911; GO:0030016; GO:0031672; GO:0043234		FALSE	3.688	0.06931	NA	76.88	3.642	1.128	2.838	17610	4.864	1.069	5.961	884.4	8.28	40.16	0.6839	0.03182	0.01053	0.02549	162.3	0.0445	0.009575	0.05347	8.022	0.07433
ENSMUSG00000038583	Pln	ENSMUST00000163319; ENSMUST00000046221	protein_coding	phospholamban [Source:MGI Symbol;Acc:MGI:97622]		2420	0.388	GO:0002026; GO:0006816; GO:0006874; GO:0007219; GO:0008016; GO:0010043; GO:0010880; GO:0010881; GO:0033574; GO:0043086; GO:0045822; GO:0048738; GO:0051260; GO:0060314; GO:0086004; GO:0086023; GO:0086092; GO:0090279; GO:1901077	GO:0005622; GO:0005623; GO:0005739; GO:0005783; GO:0016020; GO:0016021; GO:0016529; GO:0031982; GO:0043234	GO:0005246; GO:0005515; GO:0042030	TRUE	3.665	0.0002061	0.01182	292.9	23.67	1572	350.9	93.68	655.8	16.03	2.384	125.8	8.28	0	4.877	0.3872	27.47	5.902	1.616	11.23	0.2688	0.04004	2.137	0.1391
ENSMUSG00000021622	Ckmt2	ENSMUST00000022122	protein_coding	creatine kinase, mitochondrial 2 [Source:MGI Symbol;Acc:MGI:1923972]	CKMT2	1490	0.505	GO:0006603; GO:0016310	GO:0005739; GO:0005743; GO:0016020	GO:0000166; GO:0003824; GO:0004111; GO:0005524; GO:0016301; GO:0016740; GO:0016772	TRUE	3.64	0.007339	0.1263	308.6	37.63	724.1	256.3	3540	797.7	4.276	0	292.2	0	0	8.346	0.9998	20.55	7.002	99.16	22.19	0.1164	0	8.058	0
ENSMUSG00000005547	Cyp2a5	ENSMUST00000170631; ENSMUST00000005685; ENSMUST00000169007; ENSMUST00000165641; ENSMUST00000168869	protein_coding	cytochrome P450, family 2, subfamily a, polypeptide 5 [Source:MGI Symbol;Acc:MGI:88597]	CYP2A7	958	0.493	GO:0006805; GO:0009804; GO:0019373; GO:0042168; GO:0042738; GO:0055114; GO:0071276	GO:0005737; GO:0005881; GO:0043231	GO:0008389; GO:0008392; GO:0008395; GO:0016712; GO:0019825; GO:0019899; GO:0020037	TRUE	3.609	0.0005784	0.02464	2148	157.8	16140	254.5	290.9	2686	91.93	106.1	813.1	150.1	0	90.34	6.521	712.5	10.81	12.67	116.2	3.894	4.5	34.88	6.37
ENSMUSG00000022040	Ephx2	ENSMUST00000070515	protein_coding	epoxide hydrolase 2, cytoplasmic [Source:MGI Symbol;Acc:MGI:99500]	EPHX2	2040	0.497	GO:0002539; GO:0006629; GO:0006954; GO:0008152; GO:0009636; GO:0010628; GO:0016311; GO:0019233; GO:0019439; GO:0042632; GO:0043651; GO:0045777; GO:0046272; GO:0046839; GO:0090181	GO:0005737; GO:0005777; GO:0005829; GO:0070062	GO:0000287; GO:0003824; GO:0004301; GO:0005102; GO:0015643; GO:0016787; GO:0016791; GO:0033885; GO:0042577; GO:0042803; GO:0046872	TRUE	3.621	1.505e-06	0.0003573	1377	66.16	1731	61.49	371.5	440.2	54.52	42.92	71.22	46.58	0	27.2	1.284	35.88	1.227	7.599	8.943	1.084	0.8549	1.435	0.9284
ENSMUSG00000024471	Myot	ENSMUST00000115498; ENSMUST00000025349	protein_coding	myotilin [Source:MGI Symbol;Acc:MGI:1889800]	MYOT	2150	0.458	GO:0008150	GO:0005737; GO:0005856; GO:0005886; GO:0016020; GO:0030018	GO:0003779; GO:0051393	FALSE	3.599	0.1457	NA	58.47	0	0	0	3587	1.621	0	0	196.6	0	0	1.096	0	0	0	69.63	0.03125	0	0	3.757	0
ENSMUSG00000030278	Cidec	ENSMUST00000133348; ENSMUST00000032416; ENSMUST00000113089; ENSMUST00000113091	protein_coding	cell death-inducing DFFA-like effector c [Source:MGI Symbol;Acc:MGI:95585]	CIDEC	1150	0.564	GO:0006351; GO:0006355; GO:0006915; GO:0034389; GO:0042981; GO:0097194	GO:0005622; GO:0005634; GO:0005783; GO:0005811; GO:0005829		TRUE	3.571	2.116e-05	0.002509	6109	122	3299	127.7	357.3	1744	143.2	166.9	205.8	133.5	0	214.1	4.2	121.3	4.519	12.97	62.84	5.054	5.897	7.355	4.721
ENSMUSG00000020061	Mybpc1	ENSMUST00000124144; ENSMUST00000148205; ENSMUST00000153964; ENSMUST00000121629; ENSMUST00000156573; ENSMUST00000119185	protein_coding	myosin binding protein C, slow-type [Source:MGI Symbol;Acc:MGI:1336213]	MYBPC1	2060	0.47	GO:0006936; GO:1903955	GO:0005856	GO:0005200	FALSE	3.501	0.08382	NA	162.4	3.035	4.512	0.9459	9329	0.8106	3.207	1.192	544.9	0	0	3.177	0.05832	0.09259	0.01869	189	0.01631	0.06316	0.02352	10.87	0
ENSMUSG00000075307	Klhl41	ENSMUST00000100050	protein_coding	kelch-like 41 [Source:MGI Symbol;Acc:MGI:2683854]	KLHL41	2530	0.45	GO:0016567; GO:0030239; GO:0031275; GO:0035914; GO:0045214; GO:0045661; GO:0048741; GO:2000291; GO:2001014	GO:0005634; GO:0005737; GO:0005783; GO:0005789; GO:0005856; GO:0005886; GO:0016020; GO:0016529; GO:0031143; GO:0031430; GO:0031463; GO:0033017; GO:0042995	GO:0003674	TRUE	3.46	0.001816	0.05308	145.6	20.64	180.5	40.68	3278	154.8	16.03	23.84	165.8	20.7	0	2.32	0.3229	3.016	0.6543	54.07	2.536	0.2571	0.383	2.694	0.3327
ENSMUSG00000031461	Myom2	ENSMUST00000131251; ENSMUST00000033842; ENSMUST00000140033; ENSMUST00000135908; ENSMUST00000135393	protein_coding	myomesin 2 [Source:MGI Symbol;Acc:MGI:1328358]	MYOM2	2140	0.507	GO:0006936	GO:0005739; GO:0005856; GO:0031430	GO:0005200	TRUE	3.446	0.001737	0.05113	330.3	29.74	814.3	246.9	4587	635.5	16.03	10.73	360	11.39	75.29	6.219	0.5502	16.09	4.695	89.46	12.31	0.304	0.2037	6.912	0.2163
ENSMUSG00000002831	Plin4	ENSMUST00000190703; ENSMUST00000002908	protein_coding	perilipin 4 [Source:MGI Symbol;Acc:MGI:1929709]	PLIN4	5760	0.558		GO:0005737; GO:0005811; GO:0005886; GO:0016020		TRUE	3.444	5.17e-10	4.028e-07	5100	460.7	5327	1051	3321	2305	196.7	128.8	453.6	280.5	10.04	35.68	3.166	39.1	7.425	24.07	16.59	1.386	0.9083	3.236	1.98
ENSMUSG00000031762	Mt2	ENSMUST00000034214	protein_coding	metallothionein 2 [Source:MGI Symbol;Acc:MGI:97172]		556	0.568	GO:0006882; GO:0007263; GO:0010273	GO:0005622; GO:0005623	GO:0008270; GO:0046872	TRUE	3.454	1.592e-19	2.401e-15	2253	543.9	920.4	536.3	1463	1067	93	114.5	102.4	98.33	0	163.3	38.72	69.99	39.26	109.8	79.52	6.787	8.364	7.571	7.191
ENSMUSG00000018566	Slc2a4	ENSMUST00000142500; ENSMUST00000018710; ENSMUST00000152487; ENSMUST00000141837; ENSMUST00000179298; ENSMUST00000135437; ENSMUST00000178809; ENSMUST00000178363	protein_coding	solute carrier family 2 (facilitated glucose transporter), member 4 [Source:MGI Symbol;Acc:MGI:95758]	SLC2A4	1340	0.562	GO:0006810; GO:0008643; GO:0010021; GO:0015758; GO:0015992; GO:0032869; GO:0035428; GO:0042593; GO:0046323; GO:0050873; GO:0055085; GO:0071456; GO:0071470; GO:0098655	GO:0005737; GO:0005768; GO:0005771; GO:0005829; GO:0005886; GO:0005887; GO:0005905; GO:0009897; GO:0009986; GO:0012505; GO:0012506; GO:0016020; GO:0016021; GO:0030136; GO:0030140; GO:0030315; GO:0030659; GO:0031982; GO:0032593; GO:0042383; GO:0043231; GO:0045121; GO:0048471; GO:0070062	GO:0005215; GO:0005355; GO:0005360; GO:0005515; GO:0022857; GO:0022891; GO:0055056	TRUE	3.356	1.279e-05	0.001781	1002	52.81	1566	124.9	1440	546.4	38.48	28.61	189.3	44.51	15.06	30.12	1.56	49.39	3.792	44.85	16.9	1.165	0.8676	5.804	1.351
ENSMUSG00000027861	Casq2	ENSMUST00000159833; ENSMUST00000029454; ENSMUST00000165540; ENSMUST00000159521; ENSMUST00000164123	protein_coding	calsequestrin 2 [Source:MGI Symbol;Acc:MGI:1309469]	CASQ2	1420	0.474	GO:0002027; GO:0006937; GO:0010649; GO:0010880; GO:0010881; GO:0043267; GO:0045214; GO:0051208; GO:0051258; GO:0060048; GO:0060306; GO:0060315; GO:0071313; GO:0086004; GO:1901017	GO:0005622; GO:0005737; GO:0016529; GO:0030018; GO:0030314; GO:0033018	GO:0005080; GO:0005509; GO:0042803; GO:0046872; GO:0048306	TRUE	3.334	1.495e-05	0.001961	239.8	40.06	745.5	179.7	552.3	553.7	11.76	11.92	113.7	10.35	0	6.806	1.117	22.2	5.151	16.23	16.16	0.336	0.3412	3.289	0.2964
ENSMUSG00000030747	Dgat2	ENSMUST00000033001	protein_coding	diacylglycerol O-acyltransferase 2 [Source:MGI Symbol;Acc:MGI:1915050]	DGAT2	2250	0.562	GO:0006071; GO:0006629; GO:0019432; GO:0019915; GO:0034383; GO:0035336; GO:0035356; GO:0042632; GO:0046339; GO:0055089; GO:0060613; GO:0071400; GO:0097006	GO:0005623; GO:0005739; GO:0005783; GO:0005811; GO:0016020; GO:0016021; GO:0030176; GO:0043231; GO:0048471	GO:0003846; GO:0004144; GO:0016740; GO:0016746; GO:0016747; GO:0042803; GO:0050252	TRUE	3.278	2.992e-06	0.0005595	2368	134.8	4520	228.9	1019	1224	122.9	130	260	128.3	15.06	42.41	2.371	84.92	4.141	18.89	22.55	2.217	2.347	4.748	2.32
ENSMUSG00000007877	Tcap	ENSMUST00000008021	protein_coding	titin-cap [Source:MGI Symbol;Acc:MGI:1330233]	TCAP	948	0.613	GO:0003300; GO:0007512; GO:0014898; GO:0030240; GO:0030241; GO:0035995; GO:0045214; GO:0048739; GO:0048769; GO:0055003; GO:0055008; GO:0060048	GO:0005737; GO:0030018; GO:0031674	GO:0005515; GO:0008307; GO:0030674; GO:0031432; GO:0036122; GO:0044325; GO:0051373; GO:0070080	TRUE	3.283	0.0009579	0.03482	859.2	91.66	425.2	400.1	4074	1586	18.17	11.92	450.7	18.63	5.02	36.52	3.827	18.96	17.18	179.4	69.36	0.7778	0.511	19.54	0.7992
ENSMUSG00000020469	Myl7	ENSMUST00000102921	protein_coding	myosin, light polypeptide 7, regulatory [Source:MGI Symbol;Acc:MGI:107495]	MYL7	590	0.549		GO:0016459; GO:0031672; GO:0043197	GO:0005509; GO:0005515; GO:0046872	TRUE	3.221	0.001908	0.05484	1719	213.1	2568	1505	234.2	3473	24.59	3.577	641	13.46	0	117.4	14.29	184	103.8	16.57	244	1.691	0.2463	44.64	0.9274
ENSMUSG00000029273	Sult1d1	ENSMUST00000113314; ENSMUST00000166996	protein_coding	sulfotransferase family 1D, member 1 [Source:MGI Symbol;Acc:MGI:1926341]		1490	0.347	GO:0000103; GO:0006584; GO:0006629	GO:0005737	GO:0001517; GO:0001537; GO:0004062; GO:0004394; GO:0008146; GO:0016232; GO:0016740; GO:0017095; GO:0018721; GO:0018722; GO:0018723; GO:0018724; GO:0018725; GO:0018726; GO:0018727; GO:0019111; GO:0034930; GO:0050694; GO:0050698; GO:0051922; GO:0080131	TRUE	3.155	0.003349	0.07845	369.2	42.49	4906	58.65	66.45	626.6	42.76	33.38	312.2	55.89	0	9.986	1.129	139.2	1.602	1.861	17.43	1.164	0.9103	8.609	1.525
ENSMUSG00000030017	Reg3g	ENSMUST00000032089; ENSMUST00000176650	protein_coding	regenerating islet-derived 3 gamma [Source:MGI Symbol;Acc:MGI:109406]	REG3G	1430	0.446	GO:0002755; GO:0006953; GO:0006954; GO:0010838; GO:0045617; GO:0050830; GO:0090303	GO:0005576; GO:0005737	GO:0030246	TRUE	3.125	0.02101	0.2293	1247	5.463	8622	15.13	50.11	1571	140	13.11	703.9	4.14	0	35.15	0.1512	254.9	0.4307	1.462	45.53	3.973	0.3726	20.23	0.1177
ENSMUSG00000038239	Hrc	ENSMUST00000085351	protein_coding	histidine rich calcium binding protein [Source:MGI Symbol;Acc:MGI:96226]		2410	0.532	GO:0008016; GO:0051481; GO:0055074; GO:1902081	GO:0005623; GO:0005829; GO:0033017		TRUE	3.127	0.008716	0.1383	249.6	18.82	596.7	139.1	2130	480.7	1.069	1.192	260	7.245	0	4.173	0.3091	10.47	2.348	36.88	8.267	0.018	0.0201	4.433	0.1222
ENSMUSG00000051747	Ttn	ENSMUST00000140091; ENSMUST00000126515; ENSMUST00000128071; ENSMUST00000190813; ENSMUST00000156257; ENSMUST00000130915; ENSMUST00000134720; ENSMUST00000155365; ENSMUST00000138542; ENSMUST00000139832; ENSMUST00000148747; ENSMUST00000151097; ENSMUST00000099981; ENSMUST00000099980; ENSMUST00000011934; ENSMUST00000142251; ENSMUST00000123448; ENSMUST00000111846; ENSMUST00000123804; ENSMUST00000147048;…	protein_coding	titin [Source:MGI Symbol;Acc:MGI:98864]	TTN	18800	0.478	GO:0001701; GO:0003007; GO:0003300; GO:0006936; GO:0007512; GO:0018108; GO:0021591; GO:0030240; GO:0030241; GO:0035995; GO:0043056; GO:0045214; GO:0045859; GO:0048739; GO:0048769; GO:0050790; GO:0051592; GO:0055002; GO:0055003; GO:0055008; GO:0060048; GO:0060419	GO:0000794; GO:0005859; GO:0005865; GO:0030016; GO:0030017; GO:0030018; GO:0031430; GO:0031672; GO:0031674; GO:0070062	GO:0002020; GO:0004674; GO:0004713; GO:0005200; GO:0005509; GO:0005515; GO:0005516; GO:0008307; GO:0019899; GO:0019901; GO:0031433; GO:0042802; GO:0042805; GO:0043621; GO:0051015; GO:0051371	TRUE	3.133	0.01125	0.1613	2286	197.9	3631	953.5	46170	4535	58.79	78.69	4109	70.38	20.08	4.9	0.4167	8.165	2.064	102.5	9.997	0.1269	0.1701	8.98	0.1522
ENSMUSG00000091898	Tnnc1	ENSMUST00000169169; ENSMUST00000170268; ENSMUST00000161399	protein_coding	troponin C, cardiac/slow skeletal [Source:MGI Symbol;Acc:MGI:98779]	TNNC1	655	0.525	GO:0002086; GO:0006937; GO:0010038; GO:0014883; GO:0032972; GO:0043462; GO:0055010; GO:0060048	GO:0005654; GO:0005739; GO:0005861; GO:0015629; GO:0043292	GO:0005509; GO:0031013; GO:0031014; GO:0042803; GO:0046872; GO:0048306; GO:0051015	TRUE	3.109	2.307e-05	0.002636	396.3	61.31	735.4	378.4	390	1057	24.59	10.73	173.2	18.63	25.1	24.38	3.705	47.47	23.51	24.85	66.89	1.523	0.6656	10.86	1.157
ENSMUSG00000026950	Neb	ENSMUST00000135200; ENSMUST00000152851; ENSMUST00000148356; ENSMUST00000139672; ENSMUST00000075301; ENSMUST00000136769; ENSMUST00000131236; ENSMUST00000127339; ENSMUST00000036934; ENSMUST00000137410; ENSMUST00000028320	protein_coding	nebulin [Source:MGI Symbol;Acc:MGI:97292]	NEB	6130	0.466	GO:0030832; GO:0045214	GO:0005865; GO:0030016; GO:0030018; GO:0043234; GO:0043292; GO:0070062	GO:0005515	TRUE	3.094	0.02992	0.2808	390.4	30.96	51.88	58.65	17420	57.55	36.34	33.38	1275	37.26	140.5	2.566	0.1999	0.3578	0.3894	118.6	0.3891	0.2406	0.2213	8.547	0.2472
ENSMUSG00000044951	Mylk4	ENSMUST00000132206; ENSMUST00000057428; ENSMUST00000134352	protein_coding	myosin light chain kinase family, member 4 [Source:MGI Symbol;Acc:MGI:3643758]	MYLK4	2690	0.469	GO:0006468; GO:0016310	GO:0070062	GO:0000166; GO:0004672; GO:0004674; GO:0005524; GO:0016301; GO:0016740	TRUE	3.072	0.004439	0.0943	297.2	21.25	337.2	136.2	2451	312.1	5.345	5.961	252.7	11.39	0	4.453	0.3126	5.3	2.061	38.03	4.809	0.08062	0.09004	3.86	0.1721
ENSMUSG00000017300	Tnnc2	ENSMUST00000103095; ENSMUST00000155443	protein_coding	troponin C2, fast [Source:MGI Symbol;Acc:MGI:98780]	TNNC2	498	0.55	GO:0003009	GO:0005861	GO:0003779; GO:0005509; GO:0046872	FALSE	2.958	0.1272	NA	271.8	0.607	3.384	2.838	11910	7.296	6.414	2.384	1014	5.175	5.02	21.99	0.04825	0.2873	0.2319	997.9	0.6072	0.5226	0.1946	83.68	0.4226
ENSMUSG00000031097	Tnni2	ENSMUST00000131034; ENSMUST00000105973; ENSMUST00000149529; ENSMUST00000145287; ENSMUST00000129618; ENSMUST00000105971	protein_coding	troponin I, skeletal, fast 2 [Source:MGI Symbol;Acc:MGI:105070]	TNNI2	727	0.562	GO:0003009; GO:0006937; GO:0045893	GO:0005634; GO:0005861	GO:0003779; GO:0031014; GO:0046872	TRUE	2.918	0.03524	0.3062	338.4	23.07	273	23.65	12430	38.91	32.07	23.84	1061	20.7	0	18.76	1.256	15.87	1.324	713.3	2.218	1.79	1.333	59.97	1.158
ENSMUSG00000056328	Myh1	ENSMUST00000129018; ENSMUST00000075734; ENSMUST00000124516; ENSMUST00000018637	protein_coding	myosin, heavy polypeptide 1, skeletal muscle, adult [Source:MGI Symbol;Acc:MGI:1339711]	MYH1	4670	0.522	GO:0006936	GO:0005737; GO:0005859; GO:0014704; GO:0016459; GO:0031672; GO:0032982; GO:0036464	GO:0000166; GO:0003774; GO:0003779; GO:0005516; GO:0005524	TRUE	2.891	0.143	0.6029	1016	9.712	9.023	1.892	45140	12.97	13.9	8.346	4048	12.42	20.08	8.769	0.08232	0.08169	0.01649	403.4	0.1151	0.1207	0.07261	35.62	0.1082
ENSMUSG00000016349	Eef1a2	ENSMUST00000055990	protein_coding	eukaryotic translation elongation factor 1 alpha 2 [Source:MGI Symbol;Acc:MGI:1096317]	EEF1A2	2080	0.606	GO:0006412; GO:0006414; GO:0043065; GO:0090218	GO:0005634; GO:0005737; GO:0005853; GO:0043025; GO:0043209	GO:0000166; GO:0003746; GO:0003924; GO:0005525; GO:0019901	TRUE	2.876	0.03469	0.3033	212.2	17.6	247	99.32	2412	351.8	4.276	0	292.7	0	14650	4.112	0.335	5.021	1.943	48.39	7.01	0.08341	0	5.782	0
ENSMUSG00000026073	Il1r2	ENSMUST00000195770; ENSMUST00000027243; ENSMUST00000191671; ENSMUST00000194913	protein_coding	interleukin 1 receptor, type II [Source:MGI Symbol;Acc:MGI:96546]	IL1R2	900	0.486		GO:0005576; GO:0005886; GO:0016020; GO:0016021	GO:0004908; GO:0004910	TRUE	2.9	2.57e-09	1.436e-06	127.8	150.5	130.8	298	513.1	150	27.79	32.19	25.37	36.23	0	5.721	6.621	6.146	13.47	23.79	6.906	1.253	1.453	1.158	1.637
ENSMUSG00000061723	Tnnt3	ENSMUST00000180152; ENSMUST00000105947; ENSMUST00000105941; ENSMUST00000078497; ENSMUST00000105946; ENSMUST00000128294; ENSMUST00000146804; ENSMUST00000144259; ENSMUST00000105944; ENSMUST00000105952; ENSMUST00000105943; ENSMUST00000105948; ENSMUST00000074187; ENSMUST00000105942; ENSMUST00000105954; ENSMUST00000169299; ENSMUST00000179658; ENSMUST00000105949; ENSMUST00000125649; ENSMUST00000153262;…	protein_coding	troponin T3, skeletal, fast [Source:MGI Symbol;Acc:MGI:109550]	TNNT3	868	0.521	GO:0003009; GO:0006937; GO:0006942; GO:0043462	GO:0005861	GO:0003779; GO:0005523; GO:0030172; GO:0030899; GO:0031013; GO:0048306	TRUE	2.838	0.0472	0.3516	671.4	34.6	789.5	30.27	23970	126.5	21.38	26.23	2274	27.95	0	31.17	1.578	38.46	1.419	1153	6.038	0.9994	1.228	107.6	1.309
ENSMUSG00000006221	Hspb7	ENSMUST00000102486	protein_coding	heat shock protein family, member 7 (cardiovascular) [Source:MGI Symbol;Acc:MGI:1352494]	HSPB7	2770	0.575	GO:0009408	GO:0005634; GO:0005737; GO:0005739; GO:0015629	GO:0031005	TRUE	2.831	2.653e-06	0.0005266	1058	200.9	1285	602.6	1942	1697	37.41	76.3	396.6	113.9	0	15.4	2.871	19.61	8.853	29.26	25.4	0.548	1.119	5.883	1.671
ENSMUSG00000061086	Myl4	ENSMUST00000106956; ENSMUST00000106957; ENSMUST00000153761; ENSMUST00000136244; ENSMUST00000123074; ENSMUST00000018800; ENSMUST00000155271; ENSMUST00000130588	protein_coding	myosin, light polypeptide 4 [Source:MGI Symbol;Acc:MGI:97267]	MYL4	1080	0.541	GO:0002026; GO:0032781; GO:0060048	GO:0016459; GO:0031672	GO:0003785; GO:0005509; GO:0051015	TRUE	2.825	0.0002087	0.01192	2163	336.3	3725	1625	339.9	5558	136.8	110.9	941.9	82.8	0	80.7	12.33	145.8	61.24	13.13	213.3	5.14	4.172	35.84	3.118
ENSMUSG00000026414	Tnnt2	ENSMUST00000112087; ENSMUST00000179863; ENSMUST00000190451; ENSMUST00000189732; ENSMUST00000178854; ENSMUST00000189826; ENSMUST00000112086; ENSMUST00000189355; ENSMUST00000186225; ENSMUST00000191055; ENSMUST00000178204; ENSMUST00000112085; ENSMUST00000188028; ENSMUST00000188098; ENSMUST00000027671	protein_coding	troponin T2, cardiac [Source:MGI Symbol;Acc:MGI:104597]	TNNT2	1260	0.546	GO:0006936; GO:0006937; GO:0007507; GO:0008016; GO:0030049; GO:0032780; GO:0032781; GO:0032972; GO:0045214; GO:0051291; GO:0051592; GO:0051764; GO:0055009; GO:0055010; GO:0060048	GO:0005737; GO:0005861; GO:0005865; GO:0030016; GO:0030017	GO:0003779; GO:0005200; GO:0005523; GO:0016887; GO:0030172; GO:0030674; GO:0031013	TRUE	2.772	0.0001947	0.01165	2142	304.1	3972	1745	449.9	4479	68.41	124	941.4	124.2	5.02	68.52	9.554	133.3	56.37	14.9	147.3	2.203	3.999	30.7	4.008
ENSMUSG00000041220	Elovl6	ENSMUST00000071402; ENSMUST00000198369; ENSMUST00000197235; ENSMUST00000197070; ENSMUST00000199910	protein_coding	ELOVL family member 6, elongation of long chain fatty acids (yeast) [Source:MGI Symbol;Acc:MGI:2156528]	ELOVL6	2400	0.486	GO:0006629; GO:0006631; GO:0006633; GO:0019367; GO:0030497; GO:0042759	GO:0005783; GO:0016020; GO:0016021; GO:0030176	GO:0009922; GO:0016740; GO:0016747	TRUE	2.737	8.917e-05	0.00692	1236	176.6	5359	243.1	569.7	822	184.9	186	269.7	186.3	913.6	20.74	2.913	94.4	4.122	9.907	14.2	3.126	3.149	4.618	3.157
ENSMUSG00000021798	Ldb3	ENSMUST00000090040; ENSMUST00000022328; ENSMUST00000022327; ENSMUST00000064098; ENSMUST00000022330	protein_coding	LIM domain binding 3 [Source:MGI Symbol;Acc:MGI:1344412]	LDB3	4280	0.513	GO:0045214	GO:0005737; GO:0005856; GO:0030018; GO:0042995	GO:0005080; GO:0005515; GO:0008092; GO:0008270; GO:0046872; GO:0051371	TRUE	2.743	0.0006984	0.02779	578.2	103.8	896.7	296.1	4592	904.7	57.72	69.15	509.3	84.87	0	5.444	0.96	8.858	2.815	44.77	8.761	0.5472	0.6565	4.889	0.8064
ENSMUSG00000027485	Bpifb1	ENSMUST00000081816; ENSMUST00000123017; ENSMUST00000028987	protein_coding	BPI fold containing family B, member 1 [Source:MGI Symbol;Acc:MGI:2137431]	BPIFB1	2290	0.542	GO:0002227; GO:0002376; GO:0034144; GO:0045087	GO:0005576; GO:0005615; GO:0070062	GO:0008289	TRUE	2.72	0.03608	0.3095	1400	6.07	9544	24.59	78.43	2106	142.2	16.69	1132	13.46	0	24.63	0.1049	176.2	0.4371	1.429	38.12	2.519	0.2962	20.31	0.2389
ENSMUSG00000040752	Myh6	ENSMUST00000081857; ENSMUST00000111456; ENSMUST00000124930; ENSMUST00000134256; ENSMUST00000131892	protein_coding	myosin, heavy polypeptide 6, cardiac muscle, alpha [Source:MGI Symbol;Acc:MGI:97255]	MYH6	1550	0.557	GO:0001701; GO:0002026; GO:0002027; GO:0006936; GO:0006941; GO:0007512; GO:0007522; GO:0008016; GO:0008217; GO:0030048; GO:0030049; GO:0030239; GO:0030509; GO:0043462; GO:0045214; GO:0046034; GO:0048739; GO:0055009; GO:0055010; GO:0060048; GO:0060070; GO:0060420	GO:0001725; GO:0005654; GO:0005737; GO:0005739; GO:0005859; GO:0005925; GO:0016459; GO:0030016; GO:0030018; GO:0032982	GO:0000146; GO:0000166; GO:0003774; GO:0003779; GO:0005515; GO:0005516; GO:0005524; GO:0016887; GO:0019901; GO:0030898; GO:0030899; GO:0042802; GO:0042803; GO:0046982	TRUE	2.728	0.0002034	0.01174	7852	1162	13430	5453	1601	16570	399.8	413.7	3386	367.4	10.04	204.1	29.67	366.4	143.2	43.12	443.1	10.47	10.85	89.76	9.64
ENSMUSG00000031972	Acta1	ENSMUST00000034453	protein_coding	actin, alpha 1, skeletal muscle [Source:MGI Symbol;Acc:MGI:87902]	ACTA1	1430	0.569	GO:0030240; GO:0048741	GO:0001725; GO:0005615; GO:0005737; GO:0005856; GO:0005865; GO:0005884; GO:0015629; GO:0030017; GO:0043234; GO:0070062; GO:0072562	GO:0000166; GO:0005515; GO:0005524	TRUE	2.713	0.1303	0.576	1683	10.93	113.9	33.11	46850	252.9	1.069	3.577	4886	2.07	5.02	47.43	0.3024	3.368	0.9422	1367	7.33	0.03033	0.1016	140.4	0.05887
ENSMUSG00000030399	Ckm	ENSMUST00000003643	protein_coding	creatine kinase, muscle [Source:MGI Symbol;Acc:MGI:88413]	CKM	1420	0.601	GO:0006603; GO:0016310; GO:0046314	GO:0005737	GO:0000166; GO:0003824; GO:0004111; GO:0005524; GO:0016301; GO:0016740; GO:0016772	TRUE	2.685	0.05539	0.3782	1389	61.91	715.1	297	25120	1501	3.207	15.5	2938	7.245	0	39.42	1.726	21.29	8.513	738.3	43.82	0.09163	0.4435	85.03	0.2075
ENSMUSG00000030672	Mylpf	ENSMUST00000139613; ENSMUST00000127710; ENSMUST00000143222; ENSMUST00000032910	protein_coding	myosin light chain, phosphorylatable, fast skeletal muscle [Source:MGI Symbol;Acc:MGI:97273]	MYLPF	371	0.527	GO:0007519	GO:0005765; GO:0016459	GO:0005509; GO:0008307; GO:0046872	TRUE	2.678	0.05845	0.3846	297.2	30.96	25.94	21.76	10360	18.64	25.65	15.5	1017	43.47	0	32.28	3.303	2.956	2.387	1165	2.083	2.806	1.697	112.6	4.765
ENSMUSG00000022519	Srl	ENSMUST00000133440; ENSMUST00000023161; ENSMUST00000090500; ENSMUST00000132284	protein_coding	sarcalumenin [Source:MGI Symbol;Acc:MGI:2146620]	SRL	2350	0.53		GO:0016529	GO:0005525	TRUE	2.643	0.001376	0.04398	514.9	96.51	1201	348.1	3975	1068	51.31	52.46	591.2	60.03	0	8.829	1.626	21.61	6.028	70.59	18.84	0.8859	0.907	10.34	1.039
ENSMUSG00000031312	Itgb1bp2	ENSMUST00000033674; ENSMUST00000143946	protein_coding	integrin beta 1 binding protein 2 [Source:MGI Symbol;Acc:MGI:1353420]	ITGB1BP2	1040	0.498		GO:0030018	GO:0005178; GO:0005509; GO:0005515; GO:0008270; GO:0017124; GO:0046872	TRUE	2.625	0.001057	0.03769	110.4	17.6	201.9	75.67	1182	160.5	32.07	50.07	81.46	21.74	50.2	4.279	0.67	8.207	2.961	47.43	6.396	1.251	1.956	3.219	0.8499
ENSMUSG00000031765	Mt1	ENSMUST00000034215	protein_coding	metallothionein 1 [Source:MGI Symbol;Acc:MGI:97171]		540	0.582	GO:0006875; GO:0006882; GO:0007263; GO:0010273; GO:0043524; GO:0071247; GO:0071294	GO:0005622; GO:0005623; GO:0005764; GO:0005829	GO:0005507; GO:0008270; GO:0046872	TRUE	2.649	1.768e-12	2.667e-09	2841	931.7	829	595	1020	1581	164.6	195.5	263.4	195.6	0	212	68.3	64.91	44.84	78.8	121.3	12.37	14.71	20.04	14.73
ENSMUSG00000055027	Smyd1	ENSMUST00000129630; ENSMUST00000114186; ENSMUST00000173730; ENSMUST00000114188; ENSMUST00000074301; ENSMUST00000173297	protein_coding	SET and MYND domain containing 1 [Source:MGI Symbol;Acc:MGI:104790]	SMYD1	1740	0.508	GO:0006338; GO:0006351; GO:0006355; GO:0007507; GO:0010831; GO:0032259; GO:0035914; GO:0045663; GO:0045892	GO:0005634; GO:0005737	GO:0003677; GO:0003714; GO:0005515; GO:0008168; GO:0016740; GO:0018024; GO:0046872	TRUE	2.608	0.0002148	0.01223	183	66.16	339.5	132.4	1557	317	55.58	47.69	147.8	26.91	0	4.238	1.505	8.249	3.097	37.34	7.55	1.296	1.114	3.49	0.6289
ENSMUSG00000020475	Pgam2	ENSMUST00000020768	protein_coding	phosphoglycerate mutase 2 [Source:MGI Symbol;Acc:MGI:1933118]	PGAM2	840	0.569	GO:0006094; GO:0006096; GO:0006941; GO:0007219; GO:0008152; GO:0010035; GO:0046689	GO:0005634; GO:0005829; GO:0070062	GO:0003824; GO:0004082; GO:0004083; GO:0004619; GO:0005515; GO:0016787; GO:0016853; GO:0016868; GO:0046538; GO:0048037	TRUE	2.609	0.02673	0.2642	135.4	13.96	219.9	63.38	1991	266.7	4.276	3.577	276.6	3.105	10.04	6.493	0.6579	11.07	3.071	98.94	13.16	0.2065	0.173	13.53	0.1503
ENSMUSG00000055301	Adh7	ENSMUST00000090171; ENSMUST00000199865; ENSMUST00000196133	protein_coding	alcohol dehydrogenase 7 (class IV), mu or sigma polypeptide [Source:MGI Symbol;Acc:MGI:87926]	ADH7	1470	0.443	GO:0001523; GO:0006067; GO:0006068; GO:0006069; GO:0009617; GO:0010430; GO:0042572; GO:0042573; GO:0045471; GO:0055114; GO:1900116; GO:2000272	GO:0005576; GO:0005622; GO:0005737	GO:0004022; GO:0004024; GO:0004031; GO:0004745; GO:0008270; GO:0016491; GO:0019841; GO:0035276; GO:0042803; GO:0046872; GO:0048019; GO:0051287	TRUE	2.568	0.0003016	0.01547	196.5	85.59	1582	77.57	1495	315.3	100.5	95.38	137.1	81.77	0	5.387	2.305	45.51	2.147	42.43	8.891	2.773	2.636	3.832	2.262
ENSMUSG00000028773	Fabp3	ENSMUST00000070532	protein_coding	fatty acid binding protein 3, muscle and heart [Source:MGI Symbol;Acc:MGI:95476]	FABP3	823	0.54	GO:0006810; GO:0015909; GO:0042632; GO:0044539; GO:0046320; GO:0055091; GO:0071073; GO:2001245	GO:0005615; GO:0005737; GO:0005829; GO:0016528; GO:0070062	GO:0005215; GO:0005324; GO:0005504; GO:0008092; GO:0008289; GO:0036041; GO:0050543; GO:0070538	TRUE	2.575	2.968e-07	8.777e-05	369.2	137.2	610.2	332	1392	620.1	91.93	59.61	160.5	68.31	0	18.08	6.598	31.35	16.42	70.6	31.23	4.532	2.943	8.013	3.375
ENSMUSG00000068697	Myoz1	ENSMUST00000090469	protein_coding	myozenin 1 [Source:MGI Symbol;Acc:MGI:1929471]	MYOZ1	1290	0.547		GO:0005634; GO:0015629; GO:0042995	GO:0005515; GO:0051373	TRUE	2.523	0.08857	0.4785	63.89	7.284	9.023	6.622	2626	1.621	10.69	5.961	287.8	4.14	0	1.996	0.2235	0.2957	0.2089	84.97	0.05209	0.3362	0.1878	9.167	0.1305
ENSMUSG00000025488	Cox8b	ENSMUST00000026561	protein_coding	cytochrome c oxidase subunit VIIIb [Source:MGI Symbol;Acc:MGI:105958]		362	0.558		GO:0005739; GO:0005743; GO:0016020; GO:0016021	GO:0004129	TRUE	2.519	5.167e-05	0.004667	455.9	51.6	597.8	72.84	634	193.7	40.62	46.5	103.9	37.26	0	50.75	5.642	69.82	8.189	73.09	22.18	4.553	5.219	11.79	4.186
ENSMUSG00000019326	Aoc3	ENSMUST00000017316; ENSMUST00000103105	protein_coding	amine oxidase, copper containing 3 [Source:MGI Symbol;Acc:MGI:1306797]	AOC3	2990	0.549	GO:0002523; GO:0002675; GO:0002687; GO:0006812; GO:0007155; GO:0008217; GO:0009308; GO:0010828; GO:0035902; GO:0042755; GO:0046677; GO:0055114; GO:0098655	GO:0005615; GO:0005737; GO:0005769; GO:0005783; GO:0005794; GO:0005886; GO:0005902; GO:0009986; GO:0016020; GO:0016021; GO:0043231	GO:0005261; GO:0005507; GO:0005509; GO:0008131; GO:0016491; GO:0042803; GO:0046872; GO:0046982; GO:0048038; GO:0052593; GO:0052594; GO:0052595; GO:0052596	TRUE	2.526	0.0001594	0.01023	1517	98.33	1695	129.6	232	600.7	59.86	100.1	168.3	158.4	25.1	20.45	1.302	23.97	1.764	3.239	8.326	0.8123	1.361	2.313	2.154
ENSMUSG00000023019	Gpd1	ENSMUST00000162194; ENSMUST00000161768; ENSMUST00000023760	protein_coding	glycerol-3-phosphate dehydrogenase 1 (soluble) [Source:MGI Symbol;Acc:MGI:95679]	GPD1	1610	0.581	GO:0005975; GO:0006072; GO:0006094; GO:0006116; GO:0006127; GO:0006734; GO:0045821; GO:0046168; GO:0046486; GO:0055114; GO:0071320; GO:0071356	GO:0005622; GO:0005623; GO:0005737; GO:0005739; GO:0005829; GO:0009331; GO:0070062	GO:0004367; GO:0004368; GO:0016491; GO:0016616; GO:0042803; GO:0051287	TRUE	2.522	7.831e-05	0.006282	6453	642.2	10470	550.5	1455	2382	502.4	565.1	898.5	543.4	15.06	161.5	15.79	274.9	13.92	37.73	61.31	12.66	14.26	22.93	13.72
ENSMUSG00000064179	Tnnt1	ENSMUST00000169571; ENSMUST00000163722; ENSMUST00000166268; ENSMUST00000166161; ENSMUST00000108587; ENSMUST00000163560; ENSMUST00000178163; ENSMUST00000163538; ENSMUST00000163710; ENSMUST00000071798; ENSMUST00000166959; ENSMUST00000168111; ENSMUST00000086502	protein_coding	troponin T1, skeletal, slow [Source:MGI Symbol;Acc:MGI:1333868]	TNNT1	707	0.544	GO:0003009; GO:0006937; GO:0014883; GO:0031444; GO:0045932	GO:0005861	GO:0005523; GO:0031014	TRUE	2.514	0.002999	0.07367	43.31	41.28	39.48	49.19	882.4	62.42	24.59	28.61	43.9	31.05	4211	2.469	2.311	2.361	2.831	52.09	3.659	1.411	1.644	2.552	1.786
ENSMUSG00000019577	Pdk4	ENSMUST00000019721; ENSMUST00000134068	protein_coding	pyruvate dehydrogenase kinase, isoenzyme 4 [Source:MGI Symbol;Acc:MGI:1351481]	PDK4	1950	0.532	GO:0002230; GO:0005975; GO:0006006; GO:0006086; GO:0006468; GO:0006885; GO:0008286; GO:0009267; GO:0010510; GO:0010565; GO:0010906; GO:0016310; GO:0042304; GO:0042593; GO:0042594; GO:0045124; GO:0046320; GO:0071398; GO:0072593; GO:2000811	GO:0005739; GO:0005743	GO:0000166; GO:0004672; GO:0004712; GO:0004740; GO:0005524; GO:0016301; GO:0016740	TRUE	2.517	4.369e-09	2.197e-06	2436	1067	7700	2338	4755	1558	625.3	479.3	652.7	527.9	50.2	50.34	21.66	166.9	48.8	101.8	33.12	13.01	9.987	13.75	11.01
ENSMUSG00000026489	Adck3	ENSMUST00000160121; ENSMUST00000161743; ENSMUST00000161300; ENSMUST00000162769; ENSMUST00000160482; ENSMUST00000170472; ENSMUST00000159914; ENSMUST00000161379; ENSMUST00000027766; ENSMUST00000160879; ENSMUST00000161746; ENSMUST00000160169; ENSMUST00000159591; ENSMUST00000161814; ENSMUST00000162725; ENSMUST00000160102; ENSMUST00000161632	protein_coding	aarF domain containing kinase 3 [Source:MGI Symbol;Acc:MGI:1914676]	ADCK3	952	0.57	GO:0006744; GO:0016310	GO:0005739; GO:0016020; GO:0016021	GO:0000166; GO:0005524; GO:0016301; GO:0016740; GO:0043531	TRUE	2.464	2.544e-05	0.00276	807.2	267.7	2627	333.9	2942	646.1	176.4	162.1	405.4	162.5	401.6	34.17	11.13	116.7	14.27	129	28.13	7.517	6.921	17.5	6.941
ENSMUSG00000035458	Tnni3	ENSMUST00000140424; ENSMUST00000132621; ENSMUST00000126873; ENSMUST00000154913; ENSMUST00000150166; ENSMUST00000098859; ENSMUST00000127736; ENSMUST00000151844	protein_coding	troponin I, cardiac 3 [Source:MGI Symbol;Acc:MGI:98783]	TNNI3	547	0.565	GO:0001570; GO:0001980; GO:0006874; GO:0006937; GO:0006940; GO:0006941; GO:0007507; GO:0032780; GO:0055010; GO:0060047; GO:0060048	GO:0005623; GO:0005737; GO:0005861; GO:0030016; GO:0030017; GO:0043292	GO:0003779; GO:0019855; GO:0019901; GO:0019904; GO:0030172; GO:0031014; GO:0046872; GO:0048306	TRUE	2.462	0.0001788	0.01105	1016	184.5	1707	837.2	207	2533	85.51	110.9	484.4	91.08	10.04	74.86	13.35	131.9	62.28	15.79	191.9	6.343	8.236	36.39	6.771
ENSMUSG00000060962	Dmkn	ENSMUST00000085691; ENSMUST00000054427; ENSMUST00000041703; ENSMUST00000085688; ENSMUST00000165887; ENSMUST00000188578	protein_coding	dermokine [Source:MGI Symbol;Acc:MGI:1920962]	DMKN	1610	0.534	GO:0008150; GO:0030154	GO:0005576; GO:0005615; GO:0070062	GO:0003674	TRUE	2.355	0.00026	0.01396	641.6	254.3	742.2	311.2	4728	547.2	163.5	221.8	285.4	258.8	491.9	16.06	6.253	19.49	7.867	122.6	14.09	4.122	5.597	7.283	6.536
ENSMUSG00000046229	Scand1	ENSMUST00000079125	protein_coding	SCAN domain-containing 1 [Source:MGI Symbol;Acc:MGI:1343132]	SCAND1	759	0.684	GO:0006357; GO:1903506	GO:0005634	GO:0000981; GO:0003713	TRUE	2.303	0.022	0.2348	126.1	86.19	4.512	17.97	19.61	1021	19.24	25.04	93.66	31.05	722.8	6.697	4.495	0.2513	0.9637	1.078	55.77	1.029	1.34	5.07	1.664
ENSMUSG00000024049	Myom1	ENSMUST00000179759; ENSMUST00000073211; ENSMUST00000024847	protein_coding	myomesin 1 [Source:MGI Symbol;Acc:MGI:1341430]	MYOM1	5420	0.505	GO:0002230; GO:0006936; GO:0098779	GO:0005737; GO:0005856; GO:0030017; GO:0031430; GO:0032982	GO:0005200; GO:0042802; GO:0042803	TRUE	2.297	8.993e-05	0.00692	1274	335.1	1564	702.8	6058	1299	225.5	239.6	706.3	331.2	130.5	9.471	2.447	12.2	5.277	46.65	9.937	1.688	1.797	5.355	2.485
ENSMUSG00000061816	Myl1	ENSMUST00000120415; ENSMUST00000160100; ENSMUST00000151328; ENSMUST00000027151; ENSMUST00000150542; ENSMUST00000119429; ENSMUST00000186202; ENSMUST00000186346	protein_coding	myosin, light polypeptide 1 [Source:MGI Symbol;Acc:MGI:97269]	MYL1	687	0.48	GO:0006936; GO:0060048	GO:0016459; GO:0030016; GO:0043292	GO:0005509	TRUE	2.287	0.08837	0.4779	381.7	28.53	385.7	146.6	5782	359.9	1.069	1.192	943.9	4.14	0	22.39	1.644	23.74	8.686	351.3	21.71	0.06313	0.07051	56.46	0.2451
ENSMUSG00000023078	Cxcl13	ENSMUST00000023840	protein_coding	chemokine (C-X-C motif) ligand 13 [Source:MGI Symbol;Acc:MGI:1888499]	CXCL13	1170	0.412	GO:0002518; GO:0002690; GO:0006935; GO:0006954; GO:0006955; GO:0007166; GO:0007186; GO:0007204; GO:0007267; GO:0010820; GO:0032496; GO:0033625; GO:0033634; GO:0035754; GO:0035768; GO:0035769; GO:0042127; GO:0042742; GO:0048535; GO:0070098; GO:0090630; GO:2000273; GO:2000545	GO:0005576; GO:0005615; GO:0005829	GO:0005125; GO:0008009; GO:0008201; GO:0017134; GO:0031724; GO:0031735; GO:0046982; GO:0048018; GO:0048248	TRUE	2.301	0.00092	0.0337	924.7	86.19	75.57	93.65	1214	171.9	100.5	91.8	74.14	76.59	0	31.85	2.916	2.731	3.257	43.29	6.088	3.485	3.188	2.604	2.662
ENSMUSG00000074218	Cox7a1	ENSMUST00000098594	protein_coding	cytochrome c oxidase subunit VIIa 1 [Source:MGI Symbol;Acc:MGI:1316714]	COX7A1	364	0.544	GO:0055114; GO:1902600	GO:0005739; GO:0005743; GO:0005746; GO:0016020; GO:0016021	GO:0004129; GO:0009055	TRUE	2.168	0.0001033	0.007351	196.5	57.67	495.2	126.8	564.3	260.2	24.59	57.23	109.3	55.89	0	21.76	6.271	57.51	14.17	64.7	29.63	2.741	6.388	12.33	6.244
ENSMUSG00000069792	Wfdc17	ENSMUST00000092836	protein_coding	WAP four-disulfide core domain 17 [Source:MGI Symbol;Acc:MGI:3649773]		533	0.437	GO:0008150	GO:0005575	GO:0003674	TRUE	2.155	0.001423	0.0451	227.4	80.12	40.6	92.7	793.1	93.22	53.45	28.61	66.83	46.58	0	17.19	5.951	3.221	7.078	62.1	7.249	4.069	2.181	5.152	3.553
ENSMUSG00000031725	Ces1f	ENSMUST00000156737; ENSMUST00000140026; ENSMUST00000124066; ENSMUST00000034178; ENSMUST00000151261; ENSMUST00000133879	protein_coding	carboxylesterase 1F [Source:MGI Symbol;Acc:MGI:2142687]		743	0.45	GO:0019626	GO:0005811; GO:0005829	GO:0004620; GO:0010296; GO:0016298; GO:0018731; GO:0018732; GO:0018733; GO:0018734; GO:0034892; GO:0035460; GO:0043905; GO:0043906; GO:0043907; GO:0043908; GO:0047376; GO:0050253; GO:0052767; GO:0052768; GO:0080030; GO:0080031; GO:0080032	TRUE	2.149	4.573e-05	0.004205	585.8	112.3	870.7	112.6	152.5	355.1	80.17	75.11	96.09	72.45	0	31.77	5.983	49.55	6.166	8.566	19.81	4.378	4.108	5.314	3.965
ENSMUSG00000019102	Aldh3a1	ENSMUST00000108716; ENSMUST00000147792; ENSMUST00000019246	protein_coding	aldehyde dehydrogenase family 3, subfamily A1 [Source:MGI Symbol;Acc:MGI:1353451]	ALDH3A1	1270	0.531	GO:0001666; GO:0006081; GO:0008152; GO:0008284; GO:0014070; GO:0042493; GO:0051384; GO:0051591; GO:0055114	GO:0005615; GO:0005654; GO:0005737; GO:0005783; GO:0005829; GO:0005886; GO:0016021; GO:0043231	GO:0004028; GO:0004029; GO:0004030; GO:0008106; GO:0016491; GO:0016620; GO:0018479	TRUE	2.144	0.0001341	0.008969	564.2	332	1269	405.8	3738	697.1	161.4	190.8	444.4	245.3	0	17.9	10.35	42.24	13	122.8	22.75	5.157	6.103	14.38	7.854
ENSMUSG00000042793	Lgr6	ENSMUST00000139369; ENSMUST00000137968; ENSMUST00000044828	protein_coding	leucine-rich repeat-containing G protein-coupled receptor 6 [Source:MGI Symbol;Acc:MGI:2441805]	LGR6	3280	0.535	GO:0007165; GO:0007186; GO:0016055; GO:0030177; GO:0030335	GO:0005654; GO:0005737; GO:0005886; GO:0016020; GO:0016021; GO:0031982	GO:0003674; GO:0004871; GO:0004930; GO:0016500	TRUE	2.095	0.002228	0.06002	376.8	120.8	2555	207.2	131.8	629.9	118.7	101.3	255.6	140.8	5.02	4.629	1.458	32.93	2.57	1.677	7.959	1.468	1.255	3.202	1.745
ENSMUSG00000064057	Scgb3a1	ENSMUST00000043873; ENSMUST00000076006	protein_coding	secretoglobin, family 3A, member 1 [Source:MGI Symbol;Acc:MGI:1915912]	SCGB3A1	546	0.533	GO:1901741	GO:0005576; GO:0005615; GO:0070062	GO:0003674; GO:0005125	TRUE	2.078	0.05638	0.3802	3997	111.1	14250	117.3	326.8	8237	369.8	119.2	3584	112.8	0	295	8.053	1103	8.743	24.98	625.2	27.49	8.872	269.7	8.402
ENSMUSG00000004328	Hif3a	ENSMUST00000037762; ENSMUST00000108492; ENSMUST00000153833; ENSMUST00000139224	protein_coding	hypoxia inducible factor 3, alpha subunit [Source:MGI Symbol;Acc:MGI:1859778]	HIF3A	2360	0.575	GO:0001525; GO:0001666; GO:0006351; GO:0006355; GO:0006357; GO:0006366; GO:0006915; GO:0007275; GO:0045944; GO:1903507	GO:0005634; GO:0005737; GO:0005739; GO:0016607	GO:0000981; GO:0003677; GO:0003700; GO:0003713; GO:0003714; GO:0005515; GO:0046983	TRUE	2.094	9.779e-14	1.639e-10	808.3	713.2	785	1172	568.6	763.6	260.8	224.1	125.4	139.7	0	13.8	11.96	14.06	20.21	10.06	13.41	4.484	3.859	2.183	2.408
ENSMUSG00000040026	Saa3	ENSMUST00000006956	protein_coding	serum amyloid A 3 [Source:MGI Symbol;Acc:MGI:98223]		531	0.514	GO:0006953; GO:0007252; GO:0050918; GO:0060326; GO:0071347	GO:0005576; GO:0005615; GO:0034364	GO:0035662; GO:0042056	TRUE	2.041	0.005421	0.1076	324.3	106.8	95.87	144.7	2184	141.9	163.5	89.42	105.9	121.1	0	24.61	7.964	7.633	11.09	171.7	11.07	12.5	6.842	8.191	9.274
ENSMUSG00000036854	Hspb6	ENSMUST00000044048; ENSMUST00000146732; ENSMUST00000123355; ENSMUST00000126989	protein_coding	heat shock protein, alpha-crystallin-related, B6 [Source:MGI Symbol;Acc:MGI:2685325]	HSPB6	1250	0.559		GO:0005634; GO:0005737	GO:0005212; GO:0042803	TRUE	2.009	0.0005334	0.02318	321.6	154.8	430.9	233.6	1988	350.2	97.27	121.6	252.2	96.26	5.02	10.37	4.902	14.57	7.607	66.38	11.61	3.158	3.953	8.29	3.131
ENSMUSG00000060600	Eno3	ENSMUST00000157027; ENSMUST00000170716; ENSMUST00000179055; ENSMUST00000134087; ENSMUST00000179738; ENSMUST00000072841; ENSMUST00000126241; ENSMUST00000108548	protein_coding	enolase 3, beta muscle [Source:MGI Symbol;Acc:MGI:95395]	ENO3	876	0.547	GO:0006096	GO:0000015; GO:0005615; GO:0005737; GO:0005886; GO:0016020; GO:0070062	GO:0000287; GO:0004634; GO:0016829; GO:0042803; GO:0046872; GO:0046982	TRUE	1.949	0.005508	0.108	866.3	471	1024	718.9	9956	1044	373.1	386.3	1258	380.9	90.35	39.85	21.28	49.43	33.4	474.3	49.4	17.28	17.92	59.03	17.68
ENSMUSG00000026691	Fmo3	ENSMUST00000028010; ENSMUST00000142759	protein_coding	flavin containing monooxygenase 3 [Source:MGI Symbol;Acc:MGI:1100496]	FMO3	1650	0.45	GO:0017144; GO:0055114	GO:0005783; GO:0016020; GO:0016021; GO:0043231	GO:0004497; GO:0004499; GO:0016491; GO:0016597; GO:0034899; GO:0050660; GO:0050661	TRUE	1.908	1.079e-05	0.001596	1691	719.3	4388	928	884.6	2156	258.7	412.5	690.7	524.8	0	41.29	17.26	112.4	22.89	22.37	54.16	6.361	10.16	17.2	12.93
ENSMUSG00000030144	Clec4d	ENSMUST00000032240	protein_coding	C-type lectin domain family 4, member d [Source:MGI Symbol;Acc:MGI:1298389]	CLEC4D	1340	0.403	GO:0002250; GO:0002292; GO:0002376; GO:0038094; GO:0042742; GO:0045087	GO:0005886; GO:0016020; GO:0016021	GO:0030246; GO:0034987	TRUE	1.909	7.942e-05	0.006305	200.3	180.9	145.5	292.3	921.6	171.9	93	89.42	77.56	76.59	0	6.024	5.344	4.591	8.877	28.7	5.315	2.816	2.711	2.378	2.324
ENSMUSG00000025473	Adam8	ENSMUST00000106069; ENSMUST00000156647; ENSMUST00000148670; ENSMUST00000026546; ENSMUST00000173209; ENSMUST00000132903; ENSMUST00000149915; ENSMUST00000128332	protein_coding	a disintegrin and metallopeptidase domain 8 [Source:MGI Symbol;Acc:MGI:107825]	ADAM8	2070	0.556	GO:0000902; GO:0001525; GO:0002523; GO:0002675; GO:0002693; GO:0006508; GO:0006954; GO:0007160; GO:0016337; GO:0022407; GO:0033089; GO:0035419; GO:0043524; GO:0043534; GO:0045670; GO:0045780; GO:0045785; GO:0048247; GO:0048729; GO:0050729; GO:0051044; GO:0051092; GO:0051897; GO:0061025; GO:0070245; GO:0071456; GO:0072675; GO:2000309; GO:2000391; GO:2000399; GO:2000406; GO:2000415; GO:2000418	GO:0002102; GO:0005737; GO:0005886; GO:0005887; GO:0009986; GO:0016020; GO:0016021; GO:0032010; GO:0032127; GO:0042581; GO:0070820; GO:0071065; GO:0071133	GO:0004222; GO:0005178; GO:0005509; GO:0005515; GO:0008233; GO:0008237; GO:0008270; GO:0016787; GO:0046872; GO:0050839	TRUE	1.883	0.0002009	0.0117	1085	415.2	3994	578	1472	1049	250.1	236.1	729.2	313.6	40.16	21.12	7.94	81.57	11.36	29.67	21	4.903	4.634	14.48	6.161
ENSMUSG00000031373	Car5b	ENSMUST00000033739; ENSMUST00000126650	protein_coding	carbonic anhydrase 5b, mitochondrial [Source:MGI Symbol;Acc:MGI:1926249]	CA5B	3300	0.428	GO:0006730	GO:0005739	GO:0004089; GO:0008270; GO:0016829; GO:0046872	TRUE	1.89	0.0002589	0.01395	1214	187	1714	224.2	277.8	601.5	189.2	211	186.8	161.5	35.14	14.82	2.243	21.96	2.765	3.513	7.554	2.326	2.598	2.326	1.99
ENSMUSG00000078937	Cpt1b	ENSMUST00000109313; ENSMUST00000168879; ENSMUST00000168376; ENSMUST00000165419	protein_coding	carnitine palmitoyltransferase 1b, muscle [Source:MGI Symbol;Acc:MGI:1098297]	CPT1B	1180	0.575	GO:0006629; GO:0006631; GO:0006810; GO:0015909	GO:0005739; GO:0005741; GO:0016020; GO:0016021; GO:0043231	GO:0004095; GO:0016740; GO:0016746	TRUE	1.86	0.0001881	0.01141	753.6	194.2	1801	286.6	1415	385.9	202	189.6	300.5	183.2	25.1	25.74	6.516	64.54	9.885	50.05	13.55	6.947	6.528	10.46	6.313
ENSMUSG00000019851	Perp	ENSMUST00000019998	protein_coding	PERP, TP53 apoptosis effector [Source:MGI Symbol;Acc:MGI:1929938]	PERP	1900	0.473	GO:0002934; GO:0006915; GO:0007155; GO:0007219; GO:0034113; GO:0045862; GO:0072332; GO:0097186; GO:0097202	GO:0005739; GO:0005794; GO:0005886; GO:0005887; GO:0016020; GO:0016021; GO:0030054		TRUE	1.842	0.0001228	0.008341	567.4	492.3	1298	496.6	3664	751.4	303.6	391.1	321.9	319.8	1345	12.03	10.26	28.89	10.64	80.47	16.39	6.483	8.363	6.963	6.845
ENSMUSG00000038670	Mybpc2	ENSMUST00000165208	protein_coding	myosin binding protein C, fast-type [Source:MGI Symbol;Acc:MGI:1336170]	MYBPC2	3620	0.549	GO:0006936; GO:0007155	GO:0005856; GO:0032982	GO:0003779; GO:0005200	TRUE	1.828	0.09967	0.5034	221.4	87.41	101.5	60.54	6812	102.1	65.2	124	1095	80.73	0	2.465	0.9558	1.186	0.6806	78.53	1.169	0.7309	1.392	12.42	0.9069
ENSMUSG00000079017	Ifi27l2a	ENSMUST00000055071	protein_coding	interferon, alpha-inducible protein 27 like 2A [Source:MGI Symbol;Acc:MGI:1924183]		463	0.529	GO:0007568; GO:0009615	GO:0005575; GO:0016020; GO:0016021	GO:0003674	TRUE	1.843	9.722e-05	0.007248	3576	568.8	1716	368.9	703.7	1241	316.4	429.2	467.8	286.7	0	311.2	48.63	156.7	32.43	63.43	111.1	27.73	37.67	41.52	25.18
ENSMUSG00000018796	Acsl1	ENSMUST00000133161; ENSMUST00000135955; ENSMUST00000110372; ENSMUST00000152423; ENSMUST00000034046; ENSMUST00000130563; ENSMUST00000110371; ENSMUST00000128746	protein_coding	acyl-CoA synthetase long-chain family member 1 [Source:MGI Symbol;Acc:MGI:102797]	ACSL1	2140	0.5	GO:0001676; GO:0006629; GO:0006631; GO:0006641; GO:0008152; GO:0008610; GO:0010033; GO:0015908; GO:0033211; GO:0042178; GO:0044539; GO:0071902	GO:0005739; GO:0005741; GO:0005777; GO:0005778; GO:0005783; GO:0005886; GO:0016020; GO:0016021; GO:0043231	GO:0000166; GO:0003824; GO:0004467; GO:0005524; GO:0016874; GO:0043758	TRUE	1.827	5.29e-05	0.004721	6842	1260	10410	1605	3316	3659	1131	978.8	1596	1320	747.9	128.8	23.31	205.7	30.53	64.67	70.87	21.44	18.59	30.64	25.08
ENSMUSG00000030730	Atp2a1	ENSMUST00000032974; ENSMUST00000146973; ENSMUST00000126363	protein_coding	ATPase, Ca++ transporting, cardiac muscle, fast twitch 1 [Source:MGI Symbol;Acc:MGI:105058]	ATP2A1	1500	0.548	GO:0006810; GO:0006811; GO:0006816; GO:0006937; GO:0006942; GO:0008637; GO:0031448; GO:0032470; GO:0032471; GO:0034976; GO:0043434; GO:0045988; GO:0051561; GO:0051659; GO:0070059; GO:0070296; GO:0070509; GO:0070588; GO:0090076; GO:1901264; GO:1901679	GO:0005739; GO:0005783; GO:0005789; GO:0016020; GO:0016021; GO:0016529; GO:0031673; GO:0031674; GO:0033017; GO:0043231	GO:0000166; GO:0005338; GO:0005388; GO:0005509; GO:0005515; GO:0005524; GO:0016787; GO:0042803; GO:0046872	TRUE	1.787	0.2458	0.7526	777.5	53.42	28.2	206.2	31030	145.9	12.83	5.961	6100	8.28	35.14	20.89	1.41	0.7948	5.595	863.4	4.032	0.347	0.1615	167.1	0.2245
ENSMUSG00000060188	Cxcl17	ENSMUST00000074040	protein_coding	chemokine (C-X-C motif) ligand 17 [Source:MGI Symbol;Acc:MGI:2387642]	CXCL17	761	0.512	GO:0001525; GO:0006935; GO:0007275; GO:0008150; GO:0030154	GO:0005575; GO:0005576	GO:0003674	TRUE	1.783	0.0003152	0.01569	936.1	275	1717	314.1	296.3	900.6	125.1	124	388.8	208	0	49.57	14.3	95.37	16.79	16.25	49.05	6.668	6.62	20.99	11.12
ENSMUSG00000068614	Actc1	ENSMUST00000090269; ENSMUST00000149125	protein_coding	actin, alpha, cardiac muscle 1 [Source:MGI Symbol;Acc:MGI:87905]	ACTC1	888	0.55	GO:0030048; GO:0030240; GO:0031032; GO:0033275; GO:0043066; GO:0055003; GO:0055008; GO:0060047; GO:0060048; GO:0070252	GO:0005615; GO:0005737; GO:0005856; GO:0005884; GO:0005925; GO:0016020; GO:0030017; GO:0031674; GO:0042643; GO:0070062; GO:0072562	GO:0000166; GO:0005515; GO:0005524; GO:0016887; GO:0017022	TRUE	1.772	4.11e-05	0.003875	2513	753.3	4490	1772	1532	4275	377.3	493.6	1361	722.4	5.02	114	33.58	213.8	81.2	71.98	199.5	17.24	22.59	63	33.08
ENSMUSG00000026678	Rgs5	ENSMUST00000027997; ENSMUST00000152809	protein_coding	regulator of G-protein signaling 5 [Source:MGI Symbol;Acc:MGI:1098434]	RGS5	2410	0.433	GO:0007165; GO:0007186; GO:0009968; GO:0038032; GO:0043547; GO:0045744	GO:0005737; GO:0005886; GO:0016020	GO:0005096	TRUE	1.76	0.0001782	0.01105	693	296.2	1902	379.3	2086	461.2	325	259.9	286.8	258.8	75.29	11.59	4.865	33.36	6.405	36.12	7.932	5.471	4.382	4.89	4.366
ENSMUSG00000046694	Fam46b	ENSMUST00000051676	protein_coding	family with sequence similarity 46, member B [Source:MGI Symbol;Acc:MGI:2140500]	FAM46B	2290	0.602	GO:0008150	GO:0005575	GO:0003674	TRUE	1.759	3.33e-14	8.371e-11	913.9	940.2	759.1	726.5	536	930.6	195.6	261.1	247.8	236	90.35	16.08	16.25	14.01	12.91	9.768	16.84	3.466	4.633	4.446	4.19
ENSMUSG00000006457	Actn3	ENSMUST00000006626; ENSMUST00000138811	protein_coding	actinin alpha 3 [Source:MGI Symbol;Acc:MGI:99678]		1930	0.573	GO:0001649; GO:0006936; GO:0014728; GO:0014732; GO:0014883; GO:0014894; GO:0031448; GO:0045820; GO:0048633; GO:0048743; GO:0060349; GO:0070885; GO:0090257; GO:0090324; GO:1900159; GO:1901078; GO:1903715; GO:1904025	GO:0005622; GO:0005865; GO:0005903; GO:0030017; GO:0030018	GO:0003779; GO:0005509; GO:0005515; GO:0030674; GO:0042803; GO:0046872; GO:0051015	TRUE	1.712	0.175	0.6616	183	71.02	48.5	15.13	4607	20.27	17.1	23.84	926.3	21.74	0	3.821	1.457	1.062	0.3191	99.62	0.4352	0.3596	0.502	19.72	0.458
ENSMUSG00000095742	CAAA01147332.1	ENSMUST00000179436	protein_coding			243	0.704				TRUE	1.708	0.04967	0.3621	238.2	191.2	20.3	40.68	35.95	1445	65.2	45.3	222.9	62.1	0	39.5	31.15	3.532	6.812	6.174	246.4	10.89	7.576	37.7	10.39
ENSMUSG00000032010	Usp2	ENSMUST00000176671; ENSMUST00000177054; ENSMUST00000177422; ENSMUST00000034508; ENSMUST00000175816; ENSMUST00000176416; ENSMUST00000065461; ENSMUST00000176022; ENSMUST00000114830	protein_coding	ubiquitin specific peptidase 2 [Source:MGI Symbol;Acc:MGI:1858178]	USP2	1620	0.545	GO:0000122; GO:0006355; GO:0006508; GO:0006511; GO:0007049; GO:0007517; GO:0016579; GO:0032922; GO:0043153; GO:0043161; GO:0045475; GO:0045931; GO:0048511; GO:0048512; GO:0048642; GO:0048643; GO:0050821; GO:0061136	GO:0005634; GO:0005737; GO:0005813; GO:0005938; GO:0048471	GO:0004197; GO:0004843; GO:0008233; GO:0008234; GO:0016787; GO:0030332; GO:0031625; GO:0036459; GO:0042802; GO:0046872	TRUE	1.671	2.493e-06	0.0005226	552.8	278.6	708.3	410.5	1108	583.6	114.4	153.8	268.3	215.3	90.35	13.75	6.808	18.49	10.31	28.54	14.93	2.865	3.858	6.805	5.404
ENSMUSG00000022595	Lypd2	ENSMUST00000188716; ENSMUST00000023260	protein_coding	Ly6/Plaur domain containing 2 [Source:MGI Symbol;Acc:MGI:1915561]		444	0.567		GO:0005886; GO:0016020; GO:0031225	GO:0003674	TRUE	1.66	0.01531	0.1928	576.6	132.9	1121	95.54	77.34	648.5	52.38	89.42	348.8	57.96	0	52.33	11.85	106.8	8.757	7.27	60.54	4.787	8.183	32.28	5.308
ENSMUSG00000007122	Casq1	ENSMUST00000170700; ENSMUST00000170638; ENSMUST00000003554	protein_coding	calsequestrin 1 [Source:MGI Symbol;Acc:MGI:1309468]	CASQ1	1110	0.522	GO:0006937; GO:0007029; GO:0009408; GO:0010880; GO:0014809; GO:0045214; GO:0051258; GO:0051282	GO:0005622; GO:0005737; GO:0005739; GO:0005759; GO:0005794; GO:0014802; GO:0014804; GO:0016020; GO:0016529; GO:0030016; GO:0030315; GO:0031674; GO:0033018; GO:0042383; GO:0043231	GO:0005509; GO:0046872	TRUE	1.656	0.1092	0.5288	203.6	92.26	109.4	99.32	3981	83.49	54.52	58.42	795.6	41.4	0	7.39	3.29	4.167	3.642	149.7	3.118	1.993	2.138	29.45	1.517
ENSMUSG00000024222	Fkbp5	ENSMUST00000114792; ENSMUST00000143685; ENSMUST00000177939; ENSMUST00000079413; ENSMUST00000153744; ENSMUST00000147716	protein_coding	FK506 binding protein 5 [Source:MGI Symbol;Acc:MGI:104670]	FKBP5	2520	0.5	GO:0000413; GO:0006457; GO:0061077	GO:0005634; GO:0005654; GO:0005737; GO:0005789; GO:0016020; GO:0070062	GO:0003755; GO:0005515; GO:0005528; GO:0016853; GO:0031072	TRUE	1.687	7.099e-14	1.339e-10	6588	7184	6051	7930	4948	5756	2209	2482	1712	1519	2163	105.3	112.9	101.5	128.1	81.94	94.67	35.58	40.02	27.91	24.52
ENSMUSG00000000204	Slfn4	ENSMUST00000000208; ENSMUST00000167596	protein_coding	schlafen 4 [Source:MGI Symbol;Acc:MGI:1329010]	SLFN12L	3830	0.44	GO:0008150	GO:0005575	GO:0003674	TRUE	1.657	4.912e-06	0.0008419	1175	648.3	661	1331	2769	707.7	322.8	411.3	391.7	403.7	0	12.36	6.7	7.296	14.14	30.17	7.658	3.42	4.364	4.202	4.286
ENSMUSG00000030786	Itgam	ENSMUST00000106242; ENSMUST00000119696; ENSMUST00000120355; ENSMUST00000064821; ENSMUST00000156593; ENSMUST00000098015; ENSMUST00000134694; ENSMUST00000126475; ENSMUST00000106240	protein_coding	integrin alpha M [Source:MGI Symbol;Acc:MGI:96607]	ITGAM	2960	0.51	GO:0002523; GO:0007155; GO:0007159; GO:0007229; GO:0014005; GO:0016337; GO:0030593; GO:0045123; GO:0050798	GO:0005634; GO:0008305; GO:0009897; GO:0009986; GO:0016020; GO:0016021; GO:0070062	GO:0001846; GO:0001948; GO:0008201; GO:0043395; GO:0046872; GO:0046982	TRUE	1.644	0.002599	0.06759	1542	807.9	686.9	928	6800	655	608.2	534.1	729.2	538.2	10.04	20.99	10.8	9.811	12.76	95.87	9.171	8.338	7.332	10.12	7.394
ENSMUSG00000048416	Mlf1	ENSMUST00000061322; ENSMUST00000142538; ENSMUST00000077916; ENSMUST00000126628	protein_coding	myeloid leukemia factor 1 [Source:MGI Symbol;Acc:MGI:1341819]	MLF1	862	0.431	GO:0002318; GO:0006351; GO:0007049; GO:0007050; GO:0007275; GO:0030154	GO:0005634; GO:0005654; GO:0005737	GO:0003677; GO:0005515; GO:0019904	TRUE	1.624	0.0002663	0.01419	318.9	152.4	761.3	228.9	991.3	371.3	108	130	221.5	141.8	1074	14.91	6.997	37.34	10.81	47.99	17.85	5.082	6.126	10.56	6.689
ENSMUSG00000000628	Hk2	ENSMUST00000170833; ENSMUST00000168725; ENSMUST00000000642; ENSMUST00000169270	protein_coding	hexokinase 2 [Source:MGI Symbol;Acc:MGI:1315197]	HK2	2350	0.518	GO:0001678; GO:0002931; GO:0005975; GO:0006006; GO:0006096; GO:0008152; GO:0008637; GO:0016310; GO:0046324; GO:0046835; GO:0051156	GO:0005739; GO:0005741; GO:0005829; GO:0016020	GO:0000166; GO:0003824; GO:0004340; GO:0004396; GO:0005524; GO:0005536; GO:0008865; GO:0016301; GO:0016740; GO:0016773; GO:0019158	TRUE	1.631	1.695e-06	0.0003862	1838	625.8	2061	745.4	2451	1180	363.4	430.4	506.8	593.1	1988	31.51	10.54	37.07	12.91	43.53	20.82	6.275	7.442	8.862	10.26
ENSMUSG00000002997	Prkar2b	ENSMUST00000146865; ENSMUST00000003079; ENSMUST00000036497	protein_coding	protein kinase, cAMP dependent regulatory, type II beta [Source:MGI Symbol;Acc:MGI:97760]	PRKAR2B	2720	0.456	GO:0001932; GO:0006631; GO:0007612; GO:0045859; GO:2000480	GO:0005737; GO:0005743; GO:0005813; GO:0005886; GO:0005952; GO:0016020; GO:0030425; GO:0043025; GO:0043197; GO:0043198; GO:0045121; GO:0048471; GO:0070062; GO:0097546	GO:0000166; GO:0004862; GO:0005515; GO:0008603; GO:0019901; GO:0019904; GO:0030552; GO:0031625; GO:0034236	TRUE	1.606	0.003098	0.0756	1424	341.7	4411	470.1	469.5	860.9	447.9	414.9	448.8	410.9	456.8	21.1	4.973	68.57	7.034	7.204	13.12	6.681	6.198	6.78	6.143
ENSMUSG00000040666	Sh3bgr	ENSMUST00000157060; ENSMUST00000132424; ENSMUST00000123728; ENSMUST00000129904; ENSMUST00000048770; ENSMUST00000171181; ENSMUST00000166952; ENSMUST00000145069	protein_coding	SH3-binding domain glutamic acid-rich protein [Source:MGI Symbol;Acc:MGI:1354740]		649	0.485	GO:0008150		GO:0003674; GO:0017124	TRUE	1.597	0.002701	0.06916	149.4	74.05	401.5	109.7	528.3	235.1	36.34	70.34	154.6	62.1	0	9.278	4.517	26.16	6.881	33.97	15.01	2.272	4.404	9.79	3.891
ENSMUSG00000061100	Retnla	ENSMUST00000023329	protein_coding	resistin like alpha [Source:MGI Symbol;Acc:MGI:1888504]		598	0.467		GO:0005576	GO:0005179	TRUE	1.615	7.011e-05	0.005787	1108	223.4	409.4	275.3	790.9	1018	147.5	227.7	227.3	220.5	0	74.68	14.79	28.95	18.73	55.19	70.57	10.01	15.47	15.62	14.99
ENSMUSG00000024892	Pcx	ENSMUST00000068004; ENSMUST00000113825	protein_coding	pyruvate carboxylase [Source:MGI Symbol;Acc:MGI:97520]	PC	4140	0.576	GO:0006090; GO:0006094; GO:0006107; GO:0006629; GO:0008152; GO:0010629; GO:0019074; GO:0044791; GO:0044794; GO:0071073	GO:0005737; GO:0005739; GO:0005743	GO:0000166; GO:0003677; GO:0003824; GO:0004075; GO:0004736; GO:0005524; GO:0009374; GO:0016874; GO:0031406; GO:0046872	TRUE	1.574	0.0002439	0.01338	5245	1079	4997	999.9	1288	3075	779.2	713	1287	907.7	436.7	51.05	10.31	51.03	9.829	12.98	30.78	7.637	6.997	12.77	8.916
ENSMUSG00000021950	Anxa8	ENSMUST00000022519; ENSMUST00000120077	protein_coding	annexin A8 [Source:MGI Symbol;Acc:MGI:1201374]	ANXA8	1540	0.51	GO:0007596; GO:0007599	GO:0005829; GO:0005886; GO:0031902	GO:0005509; GO:0005544; GO:0005546; GO:0005547; GO:0043325; GO:0046872; GO:0051015	TRUE	1.551	0.0006567	0.02684	869.5	433.4	2772	293.2	786.5	902.2	275.8	263.5	479	339.5	0	22.75	11.14	76.11	7.749	21.31	24.28	7.266	6.952	12.78	8.964
ENSMUSG00000028464	Tpm2	ENSMUST00000150592; ENSMUST00000150262; ENSMUST00000107914; ENSMUST00000030184; ENSMUST00000107913; ENSMUST00000133355	protein_coding	tropomyosin 2, beta [Source:MGI Symbol;Acc:MGI:98810]		1290	0.568	GO:0006936	GO:0005737; GO:0005856; GO:0005862	GO:0003779; GO:0005200; GO:0005515	TRUE	1.554	0.0108	0.1574	2702	1263	4679	1236	17840	1654	977	1593	2646	1369	0	84.41	38.74	153.3	39	577	53.13	30.73	50.17	84.29	43.17
ENSMUSG00000031808	Slc27a1	ENSMUST00000034267	protein_coding	solute carrier family 27 (fatty acid transporter), member 1 [Source:MGI Symbol;Acc:MGI:1347098]	SLC27A1	2800	0.591	GO:0001579; GO:0001676; GO:0006629; GO:0006631; GO:0006646; GO:0006654; GO:0006655; GO:0006656; GO:0006659; GO:0006661; GO:0006810; GO:0006869; GO:0008152; GO:0009409; GO:0015908; GO:0015909; GO:0031652; GO:0032049; GO:0032868; GO:0033211; GO:0071072; GO:0071902	GO:0005737; GO:0005739; GO:0005743; GO:0005783; GO:0005886; GO:0005901; GO:0016020; GO:0016021; GO:0031410; GO:0043231	GO:0000166; GO:0003824; GO:0003996; GO:0004467; GO:0004774; GO:0010435; GO:0015245; GO:0015645; GO:0016874; GO:0018854; GO:0018855; GO:0018856; GO:0018857; GO:0031957; GO:0034783; GO:0034793; GO:0034796; GO:0034823; GO:0034841; GO:0034842; GO:0034865; GO:0034942; GO:0034943; GO:0042803; GO:0043759; GO:0043762; GO:0043955; GO:0052685; GO:0052686; GO:0052687; GO:0052688; GO:0070251; GO:0090409	TRUE	1.557	0.0002485	0.01355	3590	617.3	1757	522.2	826.8	1581	421.2	423.2	652.7	492.7	60.23	51.67	8.727	26.53	7.589	12.32	23.4	6.103	6.142	9.578	7.155
ENSMUSG00000024990	Rbp4	ENSMUST00000025951; ENSMUST00000112335	protein_coding	retinol binding protein 4, plasma [Source:MGI Symbol;Acc:MGI:97879]	RBP4	1090	0.542	GO:0001654; GO:0006094; GO:0006810; GO:0007283; GO:0007507; GO:0008584; GO:0009790; GO:0030277; GO:0030324; GO:0032024; GO:0032526; GO:0032868; GO:0034633; GO:0042572; GO:0042574; GO:0042593; GO:0048562; GO:0048706; GO:0048738; GO:0048807; GO:0050908; GO:0051024; GO:0051180; GO:0060041; GO:0060044; GO:0060059; GO:0060065; GO:0060068; GO:0060157; GO:0060347	GO:0005576; GO:0005615; GO:0043234; GO:0070062	GO:0005215; GO:0005501; GO:0005515; GO:0016918; GO:0019841; GO:0034632; GO:0036094; GO:0046982	TRUE	1.531	0.0002919	0.01516	1768	350.2	1293	346.2	392.2	1109	255.5	268.3	381.9	291.9	0	65.35	12.72	50.14	12.93	15.02	42.17	9.51	10	14.4	10.89
ENSMUSG00000030413	Pglyrp1	ENSMUST00000032573	protein_coding	peptidoglycan recognition protein 1 [Source:MGI Symbol;Acc:MGI:1345092]	PGLYRP1	681	0.574	GO:0002221; GO:0002376; GO:0006915; GO:0009253; GO:0016045; GO:0032689; GO:0032827; GO:0042742; GO:0044117; GO:0045087; GO:0050728; GO:0050830	GO:0005576; GO:0005615; GO:0005737; GO:0070062	GO:0005125; GO:0008270; GO:0008745; GO:0016019; GO:0042834	TRUE	1.502	0.003304	0.07778	231.7	117.2	767	127.7	123.1	291.8	88.72	60.8	160	73.49	0	13.71	6.81	47.62	7.632	7.544	17.76	5.286	3.628	9.654	4.388
ENSMUSG00000028128	F3	ENSMUST00000029771; ENSMUST00000196746; ENSMUST00000197731; ENSMUST00000199997	protein_coding	coagulation factor III [Source:MGI Symbol;Acc:MGI:88381]	F3	1150	0.475	GO:0001938; GO:0002541; GO:0006919; GO:0007596; GO:0007599; GO:0010641; GO:0014911; GO:0019221; GO:0045766; GO:0051897	GO:0005615; GO:0005737; GO:0005886; GO:0009986; GO:0016020; GO:0016021; GO:0031012; GO:0070062	GO:0002020; GO:0004896; GO:0005543	TRUE	1.474	5.201e-06	0.0008815	3542	1659	5820	2122	1650	1969	878.7	1186	805.8	1115	727.8	124.1	57.1	214	75.09	59.89	70.96	31	41.91	28.79	39.42
ENSMUSG00000038775	Vill	ENSMUST00000136561; ENSMUST00000126251; ENSMUST00000135872; ENSMUST00000051386; ENSMUST00000131647; ENSMUST00000151638; ENSMUST00000153454; ENSMUST00000153630; ENSMUST00000141185; ENSMUST00000074734	protein_coding	villin-like [Source:MGI Symbol;Acc:MGI:1201781]	VILL	1430	0.563	GO:0007010; GO:0051693	GO:0005575	GO:0003779	TRUE	1.445	0.0009413	0.0343	553.9	217.3	848.2	209.1	173.2	541.5	90.86	121.6	247.3	153.2	130.5	15.61	6.015	25.08	5.95	5.055	15.69	2.578	3.455	7.106	4.356
ENSMUSG00000037716	Ccdc33	ENSMUST00000042205; ENSMUST00000151404; ENSMUST00000143797; ENSMUST00000123746; ENSMUST00000098682; ENSMUST00000098681; ENSMUST00000144887; ENSMUST00000119665; ENSMUST00000146741	protein_coding	coiled-coil domain containing 33 [Source:MGI Symbol;Acc:MGI:1922464]	CCDC33	1460	0.547	GO:0007283	GO:0005777	GO:0003674	TRUE	1.436	0.01307	0.1759	394.2	80.12	792.9	130.5	98.04	376.9	50.24	77.5	225.8	99.36	0	10.88	2.172	22.96	3.639	2.802	10.7	1.396	2.157	6.356	2.767
ENSMUSG00000021750	Fam107a	ENSMUST00000036070; ENSMUST00000121887; ENSMUST00000120411; ENSMUST00000137133	protein_coding	family with sequence similarity 107, member A [Source:MGI Symbol;Acc:MGI:3041256]	FAM107A	2260	0.528	GO:0001558	GO:0005634; GO:0043005	GO:0003674	TRUE	1.448	1.511e-11	2.072e-08	2486	2642	2172	3890	1974	2258	968.4	974.1	821.9	990.5	0	44.32	46.27	40.64	70.04	36.45	41.42	17.39	17.51	14.94	17.82
ENSMUSG00000057604	Lmcd1	ENSMUST00000032376	protein_coding	LIM and cysteine-rich domains 1 [Source:MGI Symbol;Acc:MGI:1353635]	LMCD1	1730	0.549	GO:0000122; GO:0002230; GO:0006351; GO:0006355; GO:0010611; GO:0070886; GO:0098779; GO:1903507	GO:0005615; GO:0005634; GO:0005737; GO:0031012	GO:0003714; GO:0005515; GO:0008270; GO:0046872	TRUE	1.445	1.835e-09	1.107e-06	2731	3098	1935	3424	1540	2412	1066	1092	848.8	687.2	220.9	63.61	70.89	47.3	80.55	37.16	57.8	25	25.65	20.16	16.15
ENSMUSG00000030785	Cox6a2	ENSMUST00000033049	protein_coding	cytochrome c oxidase subunit VIa polypeptide 2 [Source:MGI Symbol;Acc:MGI:104649]	COX6A2	658	0.53		GO:0005739; GO:0005743; GO:0005751; GO:0016020	GO:0004129	TRUE	1.394	0.003498	0.08094	396.9	214.3	207.5	159.9	1005	663.1	115.4	143.1	295.1	107.6	0	24.3	12.89	13.33	9.887	63.77	41.77	7.119	8.835	18.43	6.652
ENSMUSG00000015568	Lpl	ENSMUST00000168401; ENSMUST00000015712; ENSMUST00000101463; ENSMUST00000169749	protein_coding	lipoprotein lipase [Source:MGI Symbol;Acc:MGI:96820]	LPL	2320	0.471	GO:0006629; GO:0006633; GO:0010744; GO:0010886; GO:0010890; GO:0016042; GO:0019432; GO:0019433; GO:0034372; GO:0070328	GO:0005576; GO:0005615; GO:0005886; GO:0009986; GO:0016020; GO:0031012; GO:0031225; GO:0034361; GO:0042627; GO:0070062	GO:0004465; GO:0004806; GO:0005102; GO:0005515; GO:0008201; GO:0016787; GO:0017129; GO:0034185; GO:0052689	TRUE	1.397	1.337e-05	0.001817	13930	6097	20060	7546	10730	7134	4756	4693	3012	3962	125.5	242	104	365.6	132.4	193	127.5	83.17	82.19	53.34	69.45
ENSMUSG00000057003	Myh4	ENSMUST00000018632; ENSMUST00000170942	protein_coding	myosin, heavy polypeptide 4, skeletal muscle [Source:MGI Symbol;Acc:MGI:1339713]	MYH4	5960	0.529	GO:0006936; GO:0014823	GO:0005737; GO:0016459; GO:0030016; GO:0032982	GO:0000166; GO:0003725; GO:0003774; GO:0003779; GO:0005516; GO:0005524	FALSE	1.374	0.4611	NA	100.2	5.463	4.512	3.784	24790	3.242	2.138	0	6292	4.14	10.04	0.6772	0.03628	0.032	0.02584	173.6	0.02255	0.01455	0	43.38	0.02825
ENSMUSG00000019122	Ccl9	ENSMUST00000136131; ENSMUST00000019266	protein_coding	chemokine (C-C motif) ligand 9 [Source:MGI Symbol;Acc:MGI:104533]		1700	0.438	GO:0006935; GO:0006955; GO:0045662	GO:0005576; GO:0005615	GO:0005125; GO:0008009	TRUE	1.391	6.597e-07	0.0001746	846.8	673.8	1021	938.4	2118	994.6	412.6	453	384.9	410.9	0	20.07	15.69	25.39	22.46	51.99	24.25	9.848	10.83	9.303	9.829
ENSMUSG00000042622	Maff	ENSMUST00000096350; ENSMUST00000163691	protein_coding	v-maf musculoaponeurotic fibrosarcoma oncogene family, protein F (avian) [Source:MGI Symbol;Acc:MGI:96910]	MAFF	1920	0.573	GO:0001701; GO:0006351; GO:0006355; GO:0035914; GO:0045604	GO:0005634	GO:0003677; GO:0003700; GO:0043565	TRUE	1.401	1.903e-10	1.63e-07	1930	1210	1244	1817	1017	1530	547.3	519.8	531.7	597.2	461.8	40.51	24.94	27.39	38.52	22.12	33.02	11.57	11	11.38	12.65
ENSMUSG00000028862	Map3k6	ENSMUST00000123612; ENSMUST00000030677; ENSMUST00000127681; ENSMUST00000134895	protein_coding	mitogen-activated protein kinase kinase kinase 6 [Source:MGI Symbol;Acc:MGI:1855691]	MAP3K6	1600	0.585	GO:0000165; GO:0000186; GO:0006468; GO:0007346; GO:0016310; GO:0023014; GO:0031098; GO:0033554; GO:0042981	GO:0005737	GO:0000166; GO:0000287; GO:0004672; GO:0004674; GO:0004709; GO:0005515; GO:0005524; GO:0016301; GO:0016740; GO:0046872	TRUE	1.396	6.955e-10	4.768e-07	3938	3168	1823	4144	2390	3400	1223	1129	1197	1204	180.7	99.17	78.38	48.16	105.4	62.34	88.07	31.01	28.67	30.74	30.59
ENSMUSG00000026922	Agpat2	ENSMUST00000028286; ENSMUST00000154753; ENSMUST00000140386; ENSMUST00000131940; ENSMUST00000140508	protein_coding	1-acylglycerol-3-phosphate O-acyltransferase 2 (lysophosphatidic acid acyltransferase, beta) [Source:MGI Symbol;Acc:MGI:1914762]	AGPAT2	954	0.581	GO:0001819; GO:0006629; GO:0006654; GO:0008152; GO:0008654	GO:0005783; GO:0016020; GO:0016021	GO:0003841; GO:0016740; GO:0016746	TRUE	1.373	0.0005901	0.025	3323	820.7	3465	736.9	820.3	1826	652	736.8	745.8	661.4	401.6	140.3	34.05	153.6	31.44	35.88	79.31	27.73	31.38	32.12	28.19
ENSMUSG00000021751	Acox2	ENSMUST00000171175; ENSMUST00000164598; ENSMUST00000165169; ENSMUST00000171567; ENSMUST00000170534; ENSMUST00000022271; ENSMUST00000116361; ENSMUST00000164412	protein_coding	acyl-Coenzyme A oxidase 2, branched chain [Source:MGI Symbol;Acc:MGI:1934852]	ACOX2	1150	0.526	GO:0006629; GO:0006631; GO:0006635; GO:0008152; GO:0033539; GO:0055088; GO:0055114	GO:0005777	GO:0000062; GO:0003995; GO:0003997; GO:0005102; GO:0005504; GO:0009055; GO:0016491; GO:0016627; GO:0033791; GO:0050660; GO:0052890	TRUE	1.359	0.002056	0.05744	262.6	121.4	473.7	121.1	202.6	342.9	69.48	51.27	167.3	100.4	225.9	9.201	4.179	17.42	4.285	7.353	12.36	2.451	1.811	5.978	3.55
ENSMUSG00000039084	Chad	ENSMUST00000040418	protein_coding	chondroadherin [Source:MGI Symbol;Acc:MGI:1096866]	CHAD	1680	0.567	GO:0060348; GO:1900155	GO:0005576; GO:0005578		TRUE	1.363	0.007215	0.1251	869.5	221.6	968.9	211.9	174.3	809.8	121.9	114.5	419	174.9	0	20.86	5.22	24.38	5.133	4.33	19.98	2.943	2.768	10.25	4.234
ENSMUSG00000059824	Dbp	ENSMUST00000107741; ENSMUST00000123587; ENSMUST00000107740; ENSMUST00000155439; ENSMUST00000080885	protein_coding	D site albumin promoter binding protein [Source:MGI Symbol;Acc:MGI:94866]	DBP	1210	0.569	GO:0006351; GO:0006355; GO:0006357; GO:0006366; GO:0007623; GO:0045944; GO:0048511	GO:0005634	GO:0000977; GO:0001077; GO:0003677; GO:0003700; GO:0043565	TRUE	1.36	1.416e-05	0.00189	1073	648.9	541.4	614.9	703.7	1482	182.8	308.8	429.7	380.9	80.31	35.74	21.23	18.92	20.68	24.27	50.76	6.13	10.37	14.59	12.8
ENSMUSG00000037095	Lrg1	ENSMUST00000041357	protein_coding	leucine-rich alpha-2-glycoprotein 1 [Source:MGI Symbol;Acc:MGI:1924155]	LRG1	1350	0.633	GO:0001938; GO:0030511; GO:0045766; GO:0050873	GO:0005615; GO:0070062	GO:0005160	TRUE	1.344	0.002497	0.06569	1567	735.7	217.7	463.5	498.9	1651	215.9	281.4	483.9	354	5.02	46.77	21.57	6.817	13.97	15.42	50.7	6.49	8.469	14.73	10.66
ENSMUSG00000046056	Sbsn	ENSMUST00000182229; ENSMUST00000182488; ENSMUST00000182577; ENSMUST00000182721; ENSMUST00000182227; ENSMUST00000080518	protein_coding	suprabasin [Source:MGI Symbol;Acc:MGI:2446326]	SBSN	1130	0.551	GO:0008150	GO:0005576; GO:0005737; GO:0070062	GO:0003674	TRUE	1.286	0.03913	0.3194	297.8	372.1	278.6	194.9	2808	184.8	292.9	342.2	220.5	263.9	0	10.62	13.03	10.42	7.018	103.7	6.779	10.52	12.3	8.018	9.498
ENSMUSG00000058624	Gda	ENSMUST00000136258; ENSMUST00000121725; ENSMUST00000087600	protein_coding	guanine deaminase [Source:MGI Symbol;Acc:MGI:95678]	GDA	3080	0.44	GO:0006147; GO:0031116	GO:0070062	GO:0005515; GO:0008270; GO:0008892; GO:0016787; GO:0016810; GO:0046872	TRUE	1.291	5.918e-05	0.00518	1467	760	1280	735	2842	1117	653.1	563.9	525.8	468.9	0	19.2	9.767	17.57	9.712	38.51	15.03	8.604	7.44	7.015	6.19
ENSMUSG00000004609	Cd33	ENSMUST00000004728; ENSMUST00000039861	protein_coding	CD33 antigen [Source:MGI Symbol;Acc:MGI:99440]		2530	0.477	GO:0007155	GO:0005886; GO:0009897; GO:0016020; GO:0016021	GO:0030246	TRUE	1.296	9.464e-06	0.001413	530	443.7	349.7	503.2	1036	586.9	219.1	208.6	278	221.5	0	8.442	6.942	5.843	8.095	17.09	9.615	3.514	3.351	4.516	3.56
ENSMUSG00000001349	Cnn1	ENSMUST00000001384	protein_coding	calponin 1 [Source:MGI Symbol;Acc:MGI:104979]	CNN1	2370	0.514	GO:0031032	GO:0005856; GO:0005925	GO:0003779; GO:0005516	TRUE	1.273	0.01406	0.1835	1810	593.6	5499	556.2	714.6	1914	459.6	589	1229	735.9	35.14	30.78	9.915	98.09	9.551	12.58	33.47	7.869	10.1	21.3	12.63
ENSMUSG00000038570	Saxo2	ENSMUST00000126478; ENSMUST00000056728; ENSMUST00000151632; ENSMUST00000156720	protein_coding	stablizer of axonemal microtubules 2 [Source:MGI Symbol;Acc:MGI:1914618]	SAXO2	1420	0.44	GO:0008150	GO:0005575	GO:0003674	TRUE	1.269	0.004894	0.1008	438.5	158.4	1153	270.5	219	543.1	121.9	159.8	279	197.7	0	12.44	4.416	34.32	7.754	6.435	15.85	3.482	4.571	8.074	5.661
ENSMUSG00000032595	Cdhr4	ENSMUST00000176183; ENSMUST00000176373; ENSMUST00000176196; ENSMUST00000175759; ENSMUST00000177508; ENSMUST00000177226; ENSMUST00000176919; ENSMUST00000177093; ENSMUST00000175802; ENSMUST00000177516; ENSMUST00000176306; ENSMUST00000177173; ENSMUST00000176334; ENSMUST00000035215	protein_coding	cadherin-related family member 4 [Source:MGI Symbol;Acc:MGI:1916648]	CDHR4	741	0.543	GO:0008150	GO:0005575	GO:0003674	TRUE	1.268	0.005432	0.1076	1246	498.3	2655	578.9	378	1411	307.9	306.4	833.6	399.5	0	67.78	26.62	151.5	31.79	21.29	78.94	16.86	16.8	46.23	21.92
ENSMUSG00000020593	Lpin1	ENSMUST00000111067; ENSMUST00000067124	protein_coding	lipin 1 [Source:MGI Symbol;Acc:MGI:1891340]	LPIN1	5600	0.501	GO:0000122; GO:0000266; GO:0006351; GO:0006355; GO:0006357; GO:0006629; GO:0006642; GO:0009062; GO:0016311; GO:0019432; GO:0031065; GO:0031529; GO:0031532; GO:0032869; GO:0045444; GO:0045598; GO:0045944	GO:0005634; GO:0005667; GO:0005737; GO:0005739; GO:0005741; GO:0005783; GO:0016020; GO:0031965	GO:0001085; GO:0003713; GO:0005515; GO:0008195; GO:0016787; GO:0042826; GO:0042975	TRUE	1.287	1.946e-10	1.63e-07	3318	2739	4075	4142	2606	2632	1599	1215	1238	1245	2660	23.87	19.36	30.77	30.1	19.42	19.48	11.59	8.815	9.088	9.042
ENSMUSG00000025153	Fasn	ENSMUST00000146541; ENSMUST00000055655; ENSMUST00000155276	protein_coding	fatty acid synthase [Source:MGI Symbol;Acc:MGI:95485]	FASN	3770	0.585	GO:0001649; GO:0006084; GO:0006629; GO:0006631; GO:0006633; GO:0008152; GO:0009058; GO:0055114; GO:0071353	GO:0005737; GO:0005739; GO:0005794; GO:0005886; GO:0016020; GO:0042587; GO:0070062	GO:0003824; GO:0004312; GO:0004313; GO:0004314; GO:0004315; GO:0004316; GO:0004317; GO:0004319; GO:0004320; GO:0008144; GO:0008270; GO:0016295; GO:0016296; GO:0016297; GO:0016491; GO:0016740; GO:0016787; GO:0016788; GO:0016829; GO:0019171; GO:0042802; GO:0042803; GO:0044822; GO:0047117; GO:0047451; GO:0070402	TRUE	1.272	0.0097	0.1482	49990	8993	49380	6350	9340	25640	9091	9123	12400	10190	4181	534.3	94.42	553.7	68.55	103.4	281.9	97.85	98.33	135.1	109.9
ENSMUSG00000020532	Acaca	ENSMUST00000183548; ENSMUST00000020843; ENSMUST00000136463; ENSMUST00000183887; ENSMUST00000184534; ENSMUST00000103201; ENSMUST00000130012; ENSMUST00000137500; ENSMUST00000133811	protein_coding	acetyl-Coenzyme A carboxylase alpha [Source:MGI Symbol;Acc:MGI:108451]	ACACA	3410	0.479	GO:0001894; GO:0006084; GO:0006629; GO:0006631; GO:0006633; GO:0008152; GO:0014070; GO:0044268; GO:0051289; GO:0055088; GO:0071380	GO:0005730; GO:0005737; GO:0005739; GO:0005829; GO:0015629; GO:0070062	GO:0000166; GO:0003824; GO:0003989; GO:0004075; GO:0005515; GO:0005524; GO:0009374; GO:0016874; GO:0019900; GO:0046872	TRUE	1.261	0.007453	0.1275	4849	1096	9130	981.9	1809	2472	1456	1435	1459	1235	3187	57.31	12.72	113.2	11.72	22.14	30.05	17.32	17.1	17.58	14.72
ENSMUSG00000025911	Adhfe1	ENSMUST00000027044; ENSMUST00000144177; ENSMUST00000130927; ENSMUST00000190654; ENSMUST00000186467	protein_coding	alcohol dehydrogenase, iron containing, 1 [Source:MGI Symbol;Acc:MGI:1923437]	ADHFE1	1640	0.468	GO:0015993; GO:0055114	GO:0005739	GO:0016491; GO:0046872; GO:0047988	TRUE	1.266	0.002244	0.06033	650.8	148.7	870.7	213.8	273.4	333.2	145.4	155	194.6	186.3	35.14	15.99	3.59	22.45	5.305	6.958	8.42	3.597	3.84	4.877	4.619
ENSMUSG00000047671	Tctex1d4	ENSMUST00000144269; ENSMUST00000062206; ENSMUST00000134074	protein_coding	Tctex1 domain containing 4 [Source:MGI Symbol;Acc:MGI:3045358]	TCTEX1D4	734	0.594	GO:0008150	GO:0001669; GO:0005634; GO:0005737; GO:0005815; GO:0005930; GO:0036126	GO:0008157	TRUE	1.273	0.004675	0.09779	378.4	165.7	239.1	118.2	100.2	428	63.07	87.03	166.8	71.42	20.08	20.78	8.937	13.77	6.556	5.698	24.17	3.486	4.818	9.339	3.957
ENSMUSG00000037071	Scd1	ENSMUST00000041331	protein_coding	stearoyl-Coenzyme A desaturase 1 [Source:MGI Symbol;Acc:MGI:98239]	SCD	4840	0.472	GO:0006629; GO:0006631; GO:0006633; GO:0010873; GO:0034435; GO:0044130; GO:0050830; GO:0050872; GO:0050873; GO:0055114; GO:1903966	GO:0005783; GO:0016020; GO:0016021; GO:0030176; GO:0043231	GO:0004768; GO:0016491; GO:0016717; GO:0032896	TRUE	1.254	0.01715	0.2046	62130	14350	140600	12720	20510	45730	21450	18770	23480	17950	11210	517.3	117.4	1228	107	176.9	391.6	179.8	157.6	199.4	150.8
ENSMUSG00000022651	Retnlg	ENSMUST00000065666	protein_coding	resistin like gamma [Source:MGI Symbol;Acc:MGI:2667763]		608	0.462	GO:0002408	GO:0005615	GO:0003674	TRUE	1.276	0.004261	0.09182	99.62	151.8	91.36	197.7	353	100.5	60.93	90.61	63.41	56.93	0	6.603	9.88	6.353	13.23	24.23	6.852	4.066	6.055	4.286	3.807
ENSMUSG00000056054	S100a8	ENSMUST00000069927; ENSMUST00000198156	protein_coding	S100 calcium binding protein A8 (calgranulin A) [Source:MGI Symbol;Acc:MGI:88244]	S100A8	492	0.445	GO:0002376; GO:0002523; GO:0002793; GO:0006914; GO:0006915; GO:0006919; GO:0006935; GO:0006954; GO:0018119; GO:0030593; GO:0045087; GO:0050727; GO:0050729; GO:0070488; GO:2001244	GO:0005576; GO:0005615; GO:0005634; GO:0005737; GO:0005856; GO:0005886; GO:0016020; GO:0070062	GO:0005509; GO:0008017; GO:0008270; GO:0016209; GO:0035662; GO:0046872; GO:0050544; GO:0050786	TRUE	1.275	0.000135	0.008969	455.3	741.1	465.8	1072	1551	552	341	422.1	297.6	265	0	37.29	59.63	40.03	88.65	131.6	46.5	28.12	34.86	24.85	21.9
ENSMUSG00000038791	Scgb3a2	ENSMUST00000043803; ENSMUST00000187157; ENSMUST00000189750	protein_coding	secretoglobin, family 3A, member 2 [Source:MGI Symbol;Acc:MGI:2153470]	SCGB3A2	657	0.428	GO:0008150	GO:0005576	GO:0005515	TRUE	1.256	0.003245	0.07732	11810	4573	21040	4780	4429	15740	2953	3574	6819	3848	0	724.4	275.5	1354	296.1	281.4	992.9	182.4	221.1	426.5	238.2
ENSMUSG00000067653	Ankrd23	ENSMUST00000193991; ENSMUST00000054665; ENSMUST00000194853; ENSMUST00000193083	protein_coding	ankyrin repeat domain 23 [Source:MGI Symbol;Acc:MGI:1925571]	ANKRD23	1490	0.557	GO:0006631; GO:0035994; GO:0060297	GO:0005634; GO:0005654; GO:0005737; GO:0014704; GO:0015629; GO:0030016; GO:0031674	GO:0031432	TRUE	1.249	0.04757	0.3535	383.3	253.7	275.2	331.1	3327	625	235.2	207.4	750.2	244.3	50.2	10.37	6.741	7.809	9.043	93.18	17.39	6.404	5.657	20.69	6.666
ENSMUSG00000089672	Gp49a	ENSMUST00000102894; ENSMUST00000139982	protein_coding	glycoprotein 49 A [Source:MGI Symbol;Acc:MGI:102702]		1330	0.447				TRUE	1.265	2.862e-06	0.0005552	548.5	366	415.1	441.8	798.5	407.7	241.6	219.4	189.8	168.7	0	16.62	10.89	13.19	13.52	25.06	12.71	7.37	6.702	5.862	5.158
ENSMUSG00000023064	Sncg	ENSMUST00000023826	protein_coding	synuclein, gamma [Source:MGI Symbol;Acc:MGI:1298397]	SNCG	852	0.566	GO:0007268; GO:0008344; GO:0009306; GO:0014059; GO:0046928; GO:0050808	GO:0005737; GO:0005856; GO:0005886; GO:0030424; GO:0043025; GO:0043679; GO:0048471; GO:0070062	GO:0005515; GO:0043014; GO:0048487	TRUE	1.239	0.006112	0.1147	295.6	95.3	316.9	89.86	103.5	216.4	49.17	65.57	116.1	79.7	5.02	13.98	4.428	15.73	4.292	5.069	10.53	2.342	3.127	5.599	3.804
ENSMUSG00000064280	Ccdc146	ENSMUST00000030552; ENSMUST00000129172; ENSMUST00000123796; ENSMUST00000132473; ENSMUST00000115245	protein_coding	coiled-coil domain containing 146 [Source:MGI Symbol;Acc:MGI:1922422]	CCDC146	1330	0.459	GO:0008150	GO:0005814	GO:0003674	TRUE	1.225	0.005865	0.1123	382.8	139.6	723	182.6	227.7	471	81.24	100.1	271.7	142.8	135.5	11.6	4.155	22.98	5.586	7.144	14.68	2.478	3.06	8.394	4.367
ENSMUSG00000002289	Angptl4	ENSMUST00000174872; ENSMUST00000002360; ENSMUST00000174858; ENSMUST00000173869	protein_coding	angiopoietin-like 4 [Source:MGI Symbol;Acc:MGI:1888999]	ANGPTL4	1510	0.543	GO:0001525; GO:0009267; GO:0043066; GO:0045834; GO:0051005; GO:0051260; GO:0070328; GO:2000352	GO:0005576; GO:0005578; GO:0005615; GO:0072562	GO:0004857	TRUE	1.253	1.287e-05	0.001781	1811	2719	2322	3525	1381	1765	1424	926.4	521.4	901.5	40.16	48.33	71.29	65.02	94.99	38.18	48.44	38.26	24.93	14.19	24.28
ENSMUSG00000041046	Ramp3	ENSMUST00000139540; ENSMUST00000045374	protein_coding	receptor (calcitonin) activity modifying protein 3 [Source:MGI Symbol;Acc:MGI:1860292]	RAMP3	1280	0.557	GO:0001921; GO:0006810; GO:0006816; GO:0006886; GO:0007165; GO:0007186; GO:0008277; GO:0015031; GO:0031623; GO:0045892; GO:0071392; GO:0072659; GO:0086103; GO:0090004	GO:0005622; GO:0005764; GO:0005886; GO:0009986; GO:0016020; GO:0016021; GO:0043235	GO:0004872; GO:0008565; GO:0015026	TRUE	1.253	2.662e-05	0.002847	495.9	546.9	309	843.8	329	468.5	181.7	211	254.1	186.3	0	15.61	16.91	10.21	26.83	10.73	15.17	5.76	6.699	8.158	5.919
ENSMUSG00000031791	Tmem38a	ENSMUST00000034244	protein_coding	transmembrane protein 38A [Source:MGI Symbol;Acc:MGI:1921416]	TMEM38A	2090	0.532	GO:0006810; GO:0006811; GO:0006813; GO:0015672; GO:0071805	GO:0005634; GO:0016020; GO:0016021; GO:0016529; GO:0070062	GO:0005261; GO:0005267; GO:0015269	TRUE	1.217	0.03396	0.3003	439.6	276.8	489.5	314.1	3255	510.7	251.2	276.6	656.1	311.5	30.12	8.476	5.242	9.902	6.115	65	10.13	4.877	5.377	12.9	6.062
ENSMUSG00000044772	Sntn	ENSMUST00000061045	protein_coding	sentan, cilia apical structure protein [Source:MGI Symbol;Acc:MGI:3045373]	SNTN	1240	0.404	GO:0008150	GO:0005575; GO:0005929; GO:0042995	GO:0003674	TRUE	1.21	0.007138	0.1242	284.2	114.1	597.8	158.9	113.3	312.9	74.82	124	158	92.12	0	9.237	3.643	20.38	5.216	3.813	10.46	2.448	4.063	5.237	3.021
ENSMUSG00000019929	Dcn	ENSMUST00000163448; ENSMUST00000105287	protein_coding	decorin [Source:MGI Symbol;Acc:MGI:94872]	DCN	1840	0.427	GO:0010508; GO:0019800	GO:0005576; GO:0005578; GO:0005589; GO:0005615; GO:0031012	GO:0005518; GO:0005539; GO:0044822; GO:0047485; GO:0050840	TRUE	1.214	0.0007273	0.02835	7681	2193	8954	2650	10340	4844	2519	2570	2912	2410	5.02	168.2	47.18	205.7	58.6	234.5	109.1	55.56	56.76	65.03	53.25
ENSMUSG00000057068	Fam47e	ENSMUST00000175974; ENSMUST00000149617; ENSMUST00000146417; ENSMUST00000176448; ENSMUST00000176621; ENSMUST00000131166; ENSMUST00000082382	protein_coding	family with sequence similarity 47, member E [Source:MGI Symbol;Acc:MGI:2686227]	FAM47E	943	0.493	GO:0008150	GO:0005575	GO:0003674	TRUE	1.203	0.003286	0.07773	238.8	118.4	291	141.9	112.2	289.4	43.83	75.11	118.5	102.5	0	10.2	4.969	13.05	6.124	4.966	12.72	1.886	3.236	5.165	4.419
ENSMUSG00000021879	Dnah12	ENSMUST00000073309; ENSMUST00000022433; ENSMUST00000165269	protein_coding	dynein, axonemal, heavy chain 12 [Source:MGI Symbol;Acc:MGI:107720]	DNAH12	3900	0.432	GO:0007018; GO:0008150	GO:0005737; GO:0005856; GO:0005874; GO:0005929; GO:0030286; GO:0036156; GO:0042995	GO:0000166; GO:0003674; GO:0003774; GO:0003777; GO:0005524; GO:0016887	TRUE	1.195	0.006898	0.1217	999.5	268.3	1605	465.4	479.3	1619	246.9	245.6	663.9	403.7	80.31	10.33	2.723	17.4	4.857	5.129	17.2	2.569	2.559	6.995	4.209
ENSMUSG00000022518	4930562C15Rik	ENSMUST00000180566; ENSMUST00000180939; ENSMUST00000100211; ENSMUST00000175836; ENSMUST00000176394; ENSMUST00000177042; ENSMUST00000171105; ENSMUST00000176982; ENSMUST00000175762	protein_coding	RIKEN cDNA 4930562C15 gene [Source:MGI Symbol;Acc:MGI:1926059]	C16orf96	1650	0.526	GO:0008150	GO:0005575	GO:0003674	TRUE	1.197	0.008798	0.139	644.8	195.5	717.3	265.8	199.4	738.5	89.79	102.5	327.8	271.2	0	15.75	4.689	18.38	6.556	5.042	18.55	2.208	2.525	8.163	6.683
ENSMUSG00000028139	Riiad1	ENSMUST00000184619; ENSMUST00000029785; ENSMUST00000183915	protein_coding	regulatory subunit of type II PKA R-subunit (RIIa) domain containing 1 [Source:MGI Symbol;Acc:MGI:1913603]	RIIAD1	425	0.5	GO:0008150	GO:0005575	GO:0003674; GO:0005516	TRUE	1.19	0.01101	0.1588	119.7	60.09	218.8	86.08	62.09	138.6	32.07	56.03	61.46	47.61	0	11.34	5.597	21.77	8.243	6.097	13.52	3.062	5.357	5.942	4.555
ENSMUSG00000002910	Arrdc2	ENSMUST00000002989	protein_coding	arrestin domain containing 2 [Source:MGI Symbol;Acc:MGI:1918057]	ARRDC2	2330	0.598	GO:0007165; GO:0008150	GO:0005886; GO:0031410	GO:0003674	TRUE	1.216	7.039e-07	0.000183	956.1	869.8	649.7	1453	671	825.2	380.5	389.9	386.3	394.3	476.9	16.54	14.78	11.79	25.38	12.02	14.68	6.627	6.799	6.813	6.882
ENSMUSG00000024053	Emilin2	ENSMUST00000024849	protein_coding	elastin microfibril interfacer 2 [Source:MGI Symbol;Acc:MGI:2389136]	EMILIN2	3910	0.564	GO:0007155	GO:0005576; GO:0005578; GO:0005581; GO:0031012		TRUE	1.195	0.006463	0.1184	993.5	665.3	383.5	574.2	3059	620.9	409.4	424.4	551.2	429.5	823.2	10.24	6.735	4.147	5.976	32.65	6.582	4.249	4.411	5.793	4.467
ENSMUSG00000059430	Actg2	ENSMUST00000152029; ENSMUST00000075161; ENSMUST00000124933; ENSMUST00000121731; ENSMUST00000141904	protein_coding	actin, gamma 2, smooth muscle, enteric [Source:MGI Symbol;Acc:MGI:104589]	ACTG2	982	0.532		GO:0005615; GO:0005737; GO:0005856; GO:0070062; GO:0071944; GO:0072562	GO:0000166; GO:0005524	TRUE	1.173	0.01436	0.1862	779.1	403.7	3283	432.3	589.3	615.3	333.5	372	551.7	522.7	5.02	31.97	16.27	141.4	17.92	25.05	25.97	13.78	15.39	23.09	21.64
ENSMUSG00000047361	Gm973	ENSMUST00000187454; ENSMUST00000190490; ENSMUST00000186434; ENSMUST00000187979; ENSMUST00000114243; ENSMUST00000186310; ENSMUST00000185753; ENSMUST00000191051; ENSMUST00000185291	protein_coding	predicted gene 973 [Source:MGI Symbol;Acc:MGI:2685819]	KIAA2012	975	0.499	GO:0008150	GO:0005575	GO:0003674	TRUE	1.168	0.02041	0.2255	212.8	108	639.5	115.4	93.68	264.3	72.69	70.34	171.2	103.5	0	8.794	4.387	27.73	4.817	4.01	11.23	3.025	2.931	7.216	4.317
ENSMUSG00000029086	Prom1	ENSMUST00000199739; ENSMUST00000196853; ENSMUST00000171543; ENSMUST00000196178; ENSMUST00000074113; ENSMUST00000177946; ENSMUST00000197750; ENSMUST00000179059; ENSMUST00000196378; ENSMUST00000196852; ENSMUST00000197706; ENSMUST00000030973; ENSMUST00000087441; ENSMUST00000087442; ENSMUST00000195942; ENSMUST00000198218; ENSMUST00000198347; ENSMUST00000197749; ENSMUST00000165909	protein_coding	prominin 1 [Source:MGI Symbol;Acc:MGI:1100886]	PROM1	2200	0.465	GO:0010842; GO:0045494; GO:0060042; GO:0060219; GO:0072112; GO:0072139; GO:2000768	GO:0001750; GO:0005615; GO:0005783; GO:0005793; GO:0005886; GO:0005887; GO:0005902; GO:0005903; GO:0005929; GO:0009986; GO:0016020; GO:0016021; GO:0016324; GO:0031982; GO:0032420; GO:0042622; GO:0042995; GO:0070062; GO:0071914	GO:0042805; GO:0045296	TRUE	1.168	0.019	0.2174	626.4	232.5	1977	294.2	280	1070	234.1	231.3	523.9	319.8	15.06	11.47	4.183	38	5.442	5.311	20.16	4.318	4.272	9.785	5.912
ENSMUSG00000103661	Ankrd23	ENSMUST00000191849; ENSMUST00000194634	protein_coding	ankyrin repeat domain 23 [Source:MGI Symbol;Acc:MGI:1925571]	ANKRD23	1270	0.553	GO:0006631; GO:0035994; GO:0060297	GO:0005634; GO:0005654; GO:0005737; GO:0014704; GO:0015629; GO:0030016; GO:0031674	GO:0031432	TRUE	1.173	0.053	0.3717	416.3	278	276.3	330.1	3209	650.9	246.9	232.5	756.6	269.1	50.2	13.21	8.665	9.199	10.58	105.5	21.24	7.889	7.438	24.48	8.617
ENSMUSG00000042306	S100a14	ENSMUST00000164481; ENSMUST00000167598; ENSMUST00000199538; ENSMUST00000200565	protein_coding	S100 calcium binding protein A14 [Source:MGI Symbol;Acc:MGI:1913416]	S100A14	1040	0.518	GO:0006915; GO:0034142; GO:0071624; GO:0090026	GO:0005654; GO:0005737; GO:0005886; GO:0015630; GO:0030054; GO:0048471; GO:0070062	GO:0005509; GO:0042379	TRUE	1.17	0.05663	0.3805	283.2	232.5	326	187.3	2392	186.4	158.2	368.4	218.5	312.6	0	10.97	8.849	13.25	7.329	96	7.43	6.172	14.39	8.634	12.22
ENSMUSG00000028859	Csf3r	ENSMUST00000030673; ENSMUST00000106162; ENSMUST00000140426; ENSMUST00000153968	protein_coding	colony stimulating factor 3 receptor (granulocyte) [Source:MGI Symbol;Acc:MGI:1339755]	CSF3R	2060	0.549	GO:0007155; GO:0030593; GO:0045637	GO:0016020; GO:0016021	GO:0004896	TRUE	1.189	8.257e-05	0.006486	1715	1636	1066	2267	4164	1423	815.6	788.1	1012	948.1	0	33.55	31.45	21.88	44.79	84.35	28.64	16.06	15.54	20.18	18.72
ENSMUSG00000022018	Rgcc	ENSMUST00000022595	protein_coding	regulator of cell cycle [Source:MGI Symbol;Acc:MGI:1913464]	RGCC	918	0.542	GO:0000082; GO:0001100; GO:0001937; GO:0003331; GO:0006956; GO:0007049; GO:0008285; GO:0010628; GO:0010718; GO:0016525; GO:0031659; GO:0032147; GO:0032967; GO:0043537; GO:0045840; GO:0045944; GO:0050710; GO:0050715; GO:0051091; GO:0051496; GO:0051726; GO:0071158; GO:0071456; GO:0071850; GO:0072537; GO:0090272; GO:1901203; GO:1901991; GO:2000048; GO:2000353	GO:0005634; GO:0005737; GO:0005813; GO:0005856	GO:0005515; GO:0019901; GO:0030295; GO:0070412	TRUE	1.19	1.022e-07	3.671e-05	4101	4586	4073	5063	3033	4753	1557	2471	1379	2038	0	180	197.7	187.6	224.4	137.9	214.6	68.84	109.4	61.75	90.28
ENSMUSG00000047798	Cd300lf	ENSMUST00000149335; ENSMUST00000106562; ENSMUST00000146254; ENSMUST00000124083; ENSMUST00000127927; ENSMUST00000106561; ENSMUST00000051264	protein_coding	CD300 antigen like family member F [Source:MGI Symbol;Acc:MGI:2442359]	CD300LF	1600	0.513	GO:0002376; GO:0030316	GO:0005886; GO:0016020; GO:0016021	GO:0005515	TRUE	1.188	3.005e-06	0.0005595	545.7	644.6	358.7	678.2	839.9	513.9	263	256.3	274.6	247.4	0	13.74	15.95	9.478	17.25	21.91	13.31	6.669	6.51	7.053	6.287
ENSMUSG00000042808	Gpx2	ENSMUST00000082431	protein_coding	glutathione peroxidase 2 [Source:MGI Symbol;Acc:MGI:106609]	GPX2	1070	0.538	GO:0001659; GO:0002862; GO:0006979; GO:0009609; GO:0051702; GO:0055114	GO:0005737; GO:0005829; GO:0070062	GO:0004601; GO:0004602; GO:0016491	TRUE	1.165	4.792e-05	0.004354	610.2	361.2	717.3	328.2	838.8	607.2	237.3	215.8	317.1	246.3	20.08	22.98	13.36	28.34	12.48	32.72	23.52	8.999	8.195	12.18	9.362
ENSMUSG00000012123	Aim1l	ENSMUST00000146102; ENSMUST00000137053; ENSMUST00000140125; ENSMUST00000149956; ENSMUST00000132872; ENSMUST00000137529; ENSMUST00000153392; ENSMUST00000121391; ENSMUST00000149504; ENSMUST00000143295; ENSMUST00000149080	protein_coding	absent in melanoma 1-like [Source:MGI Symbol;Acc:MGI:1334463]	AIM1L	1160	0.564	GO:0008150	GO:0005575	GO:0003674	TRUE	1.163	0.002406	0.06401	349.2	169.4	261.7	175	538.1	327.5	97.27	77.5	210.7	148	0	12.13	5.779	9.537	6.14	19.36	11.7	3.403	2.715	7.465	5.189
ENSMUSG00000025068	Gsto1	ENSMUST00000143694; ENSMUST00000026050; ENSMUST00000130157	protein_coding	glutathione S-transferase omega 1 [Source:MGI Symbol;Acc:MGI:1342273]	GSTO1	831	0.517	GO:0008152; GO:0010880; GO:0019852; GO:0019853; GO:0042178; GO:0055114; GO:0060315; GO:0060316; GO:0071243	GO:0005604; GO:0005737; GO:0005829; GO:0030424; GO:0031965; GO:0043209; GO:0044297; GO:0070062	GO:0004364; GO:0016491; GO:0016740; GO:0045174; GO:0050610	TRUE	1.157	0.001349	0.04359	1344	973.6	4467	917.6	1614	1695	613.6	851.3	1011	775.2	2289	65.16	46.38	227.2	44.94	81.08	84.54	29.96	41.62	50	37.94
ENSMUSG00000026417	Pigr	ENSMUST00000027675; ENSMUST00000137782; ENSMUST00000133792	protein_coding	polymeric immunoglobulin receptor [Source:MGI Symbol;Acc:MGI:103080]	PIGR	1790	0.508	GO:0001580; GO:0002415; GO:0007173; GO:0038093; GO:0043113	GO:0005576; GO:0005615; GO:0005886; GO:0016020; GO:0016021; GO:0030133; GO:0043235; GO:0055038; GO:0070062	GO:0001792; GO:0005154	TRUE	1.154	0.01704	0.204	3678	1083	8127	1585	1427	5768	1161	835.8	2937	1466	0	82.8	23.96	191.9	36.05	33.27	133.5	26.31	18.97	67.43	33.29
ENSMUSG00000030088	Aldh1l1	ENSMUST00000130418; ENSMUST00000032175; ENSMUST00000152436; ENSMUST00000127199; ENSMUST00000137669	protein_coding	aldehyde dehydrogenase 1 family, member L1 [Source:MGI Symbol;Acc:MGI:1340024]	ALDH1L1	1750	0.549	GO:0006730; GO:0008152; GO:0009058; GO:0009258; GO:0055114	GO:0005737; GO:0005739; GO:0043234; GO:0070062	GO:0003824; GO:0004029; GO:0004030; GO:0005515; GO:0008168; GO:0016155; GO:0016491; GO:0016620; GO:0016742; GO:0032403; GO:0033721	TRUE	1.162	0.002644	0.0683	1279	293.8	956.5	323.5	359.5	822	221.3	257.5	413.6	293.9	150.6	29.45	6.645	23.11	7.523	8.573	19.47	5.13	5.979	9.713	6.83
ENSMUSG00000032648	Pygm	ENSMUST00000139775; ENSMUST00000035269; ENSMUST00000142755; ENSMUST00000113483	protein_coding	muscle glycogen phosphorylase [Source:MGI Symbol;Acc:MGI:97830]	PYGM	1660	0.544	GO:0001666; GO:0005975; GO:0005977; GO:0005980; GO:0006874; GO:0008152; GO:0010033; GO:0051591	GO:0005737; GO:0016529; GO:0030018; GO:0070062	GO:0000166; GO:0003824; GO:0004645; GO:0008144; GO:0008184; GO:0016208; GO:0016740; GO:0016757; GO:0030170; GO:0030246	TRUE	1.141	0.07698	0.446	1134	853.4	968.9	952.6	11550	982.5	1005	870.3	2246	789.7	40.16	27.52	20.35	24.68	23.35	290.3	24.53	24.56	21.3	55.6	19.35
ENSMUSG00000056071	S100a9	ENSMUST00000069960; ENSMUST00000117167	protein_coding	S100 calcium binding protein A9 (calgranulin B) [Source:MGI Symbol;Acc:MGI:1338947]	S100A9	516	0.454	GO:0002376; GO:0002523; GO:0002793; GO:0006417; GO:0006914; GO:0006915; GO:0006919; GO:0006935; GO:0006954; GO:0018119; GO:0030593; GO:0030595; GO:0031532; GO:0035606; GO:0045087; GO:0045113; GO:0050727; GO:0050729; GO:0070488; GO:2001244	GO:0005576; GO:0005615; GO:0005634; GO:0005737; GO:0005856; GO:0005886; GO:0016020; GO:0070062	GO:0005509; GO:0008017; GO:0008270; GO:0016209; GO:0035662; GO:0046872; GO:0050544; GO:0050786	TRUE	1.156	0.0001798	0.01107	1089	1816	1128	2270	3652	1196	812.4	1027	730.2	750.4	0	85.07	139.3	92.41	179.1	295.3	96.04	63.88	80.83	58.15	59.14
ENSMUSG00000036446	Lum	ENSMUST00000038160	protein_coding	lumican [Source:MGI Symbol;Acc:MGI:109347]	LUM	2080	0.42	GO:0007601; GO:0030199; GO:0045944	GO:0005576; GO:0005578; GO:0005583; GO:0005615; GO:0031012; GO:0070062	GO:0005518	TRUE	1.119	0.01781	0.2091	411.5	200.3	1694	199.6	848.6	496.9	304.6	253.9	375.1	230.8	0	7.972	3.812	34.43	3.905	17.03	9.902	5.943	4.961	7.41	4.512
ENSMUSG00000046168	Kcnrg	ENSMUST00000051184	protein_coding	potassium channel regulator [Source:MGI Symbol;Acc:MGI:2685591]	KCNRG	856	0.466	GO:0051260; GO:1902260	GO:0005783	GO:0042802	TRUE	1.12	0.02888	0.2764	180.8	64.34	445.5	114.5	72.99	237.5	43.83	72.73	127.8	92.12	50.2	8.513	2.975	22	5.442	3.558	11.5	2.077	3.452	6.135	4.376
ENSMUSG00000001348	Acp5	ENSMUST00000069330; ENSMUST00000165735; ENSMUST00000115315	protein_coding	acid phosphatase 5, tartrate resistant [Source:MGI Symbol;Acc:MGI:87883]		1390	0.556	GO:0016311; GO:0032496; GO:0032691; GO:0032695; GO:0032720; GO:0032929; GO:0034097; GO:0045019; GO:0045453; GO:0050728; GO:0050830; GO:0060349	GO:0005764	GO:0003993; GO:0016787; GO:0046872	TRUE	1.134	0.001627	0.04889	753.6	272.5	665.5	199.6	281.1	458	230.9	177.6	237.1	143.9	0	21.85	7.762	20.24	5.844	8.438	13.66	6.74	5.193	7.008	4.209
ENSMUSG00000074264	Amy1	ENSMUST00000172885; ENSMUST00000067980; ENSMUST00000106540; ENSMUST00000174147; ENSMUST00000142505	protein_coding	amylase 1, salivary [Source:MGI Symbol;Acc:MGI:88019]	AMY2A	1370	0.401	GO:0005975; GO:0008152; GO:0016052	GO:0005576; GO:0005615; GO:0070062	GO:0003824; GO:0004556; GO:0005509; GO:0016160; GO:0016787; GO:0016798; GO:0031404; GO:0043169; GO:0046872	TRUE	1.124	0.0004631	0.0209	688.1	301.7	1266	479.6	736.4	444.2	295	335	271.2	283.6	0	20.24	8.717	39.05	14.25	22.43	13.44	8.738	9.936	8.135	8.418
ENSMUSG00000043020	Wdr63	ENSMUST00000161104; ENSMUST00000160285; ENSMUST00000162572	protein_coding	WD repeat domain 63 [Source:MGI Symbol;Acc:MGI:3045269]	WDR63	1520	0.487	GO:0008150	GO:0005575	GO:0003674	TRUE	1.119	0.007625	0.1291	758	267.1	1138	357.6	275.6	846.3	208.4	137.1	454.1	302.2	20.08	20.09	6.955	31.65	9.574	7.567	23.08	5.564	3.665	12.28	8.085
ENSMUSG00000051439	Cd14	ENSMUST00000061829	protein_coding	CD14 antigen [Source:MGI Symbol;Acc:MGI:88318]	CD14	1570	0.532	GO:0002237; GO:0002376; GO:0006954; GO:0032760; GO:0034612; GO:0045087; GO:0045807; GO:0050715; GO:0071222; GO:0071223	GO:0005615; GO:0005886; GO:0009986; GO:0016020; GO:0031225; GO:0045121; GO:0070062	GO:0001530; GO:0070891	TRUE	1.119	0.0001161	0.008067	1168	440.1	788.4	454	1206	844.7	413.7	315.9	405.4	352.9	20.08	29.99	11.1	21.23	11.77	32.06	22.3	10.69	8.177	10.61	9.142
ENSMUSG00000079620	Muc4	ENSMUST00000096106; ENSMUST00000142355; ENSMUST00000115119; ENSMUST00000132475; ENSMUST00000131419; ENSMUST00000149773; ENSMUST00000143297; ENSMUST00000135753	protein_coding	mucin 4 [Source:MGI Symbol;Acc:MGI:2153525]		3780	0.525	GO:0001953; GO:0002244; GO:0002853; GO:0007155; GO:0007160; GO:0010469; GO:0022408; GO:0043066	GO:0005576; GO:0005615; GO:0005737; GO:0005783; GO:0016020; GO:0016021; GO:0016324; GO:0031528; GO:0043234	GO:0005176; GO:0032403	TRUE	1.096	0.03638	0.3105	3303	476.5	3763	730.3	1183	3036	478.9	455.4	2193	710	0	35.21	4.99	42.08	7.862	13.06	33.29	5.14	4.896	23.84	7.638
ENSMUSG00000028211	Trp53inp1	ENSMUST00000029865; ENSMUST00000132693; ENSMUST00000132346; ENSMUST00000132010	protein_coding	transformation related protein 53 inducible nuclear protein 1 [Source:MGI Symbol;Acc:MGI:1926609]	TP53INP1	3270	0.411	GO:0000045; GO:0006351; GO:0006355; GO:0006914; GO:0006915; GO:0007050; GO:0008285; GO:0009408; GO:0010506; GO:0010508; GO:0030336; GO:0034644; GO:0043065; GO:0045893; GO:0048102; GO:0071361; GO:0071447; GO:0072703; GO:2001235	GO:0005634; GO:0005730; GO:0005737; GO:0005776; GO:0005829; GO:0031410	GO:0016209	TRUE	1.106	1.951e-05	0.002373	4438	5046	7871	10020	5207	5727	3422	3312	2231	2846	115.5	54.69	61.08	101.8	124.7	66.46	72.59	42.46	41.15	28.03	35.4
ENSMUSG00000026208	Des	ENSMUST00000144894; ENSMUST00000027409; ENSMUST00000125948	protein_coding	desmin [Source:MGI Symbol;Acc:MGI:94885]	DES	1550	0.536	GO:0007517	GO:0005622; GO:0005737; GO:0005856; GO:0005882; GO:0005886; GO:0005916; GO:0005921; GO:0016020; GO:0030018; GO:0031594; GO:0042383; GO:0043292; GO:0045098; GO:0070062	GO:0005198; GO:0005200; GO:0005515; GO:0008092; GO:0042802	TRUE	1.086	0.003261	0.07758	4562	2983	10400	3061	12560	4531	2533	2796	3836	2666	10.04	118.6	76.18	283.7	80.37	338.1	121.1	66.32	73.29	101.7	69.95
ENSMUSG00000007659	Bcl2l1	ENSMUST00000156688; ENSMUST00000109820; ENSMUST00000134357; ENSMUST00000173755; ENSMUST00000146380; ENSMUST00000140436; ENSMUST00000007803; ENSMUST00000134902; ENSMUST00000128172	protein_coding	BCL2-like 1 [Source:MGI Symbol;Acc:MGI:88139]	BCL2L1	1470	0.541	GO:0000910; GO:0001541; GO:0001701; GO:0001836; GO:0002931; GO:0006915; GO:0007093; GO:0007281; GO:0007283; GO:0008283; GO:0008284; GO:0008584; GO:0008630; GO:0009314; GO:0009566; GO:0009615; GO:0019050; GO:0034097; GO:0040007; GO:0042981; GO:0043065; GO:0043066; GO:0043154; GO:0043524; GO:0046898; GO:0046902; GO:0051402; GO:0051881; GO:0060154; GO:0070584; GO:0071230; GO:0071312; GO:0071480; GO:…	GO:0005622; GO:0005634; GO:0005730; GO:0005737; GO:0005739; GO:0005740; GO:0005741; GO:0005743; GO:0005813; GO:0005829; GO:0005856; GO:0016020; GO:0016021; GO:0030054; GO:0031410; GO:0031966; GO:0045202; GO:0097136	GO:0005515; GO:0019901; GO:0042802; GO:0042803; GO:0043027; GO:0046982; GO:0051400; GO:0051434; GO:0097371	TRUE	1.111	3.673e-06	0.0006596	8946	10540	7007	10890	5896	7531	4560	4472	3324	3254	1456	245.2	283.8	201.5	301.6	167.4	212.3	125.9	123.6	92.92	90.02
ENSMUSG00000028699	Tspan1	ENSMUST00000154534; ENSMUST00000143426; ENSMUST00000030465	protein_coding	tetraspanin 1 [Source:MGI Symbol;Acc:MGI:1914055]	TSPAN1	1250	0.485	GO:0006855; GO:0008283; GO:0016477; GO:0045807; GO:0050821; GO:0071934	GO:0005737; GO:0005764; GO:0005886; GO:0016020; GO:0016021; GO:0031982; GO:0048471; GO:0070062	GO:0015403	TRUE	1.08	0.003603	0.08272	1582	638.6	2598	839	661.2	1572	396.6	431.6	930.2	699.7	20.08	51	20.22	87.86	27.32	22.08	52.12	12.87	14.03	30.58	22.76
ENSMUSG00000035860	Cdhr3	ENSMUST00000095774	protein_coding	cadherin-related family member 3 [Source:MGI Symbol;Acc:MGI:1916014]	CDHR3	2950	0.492	GO:0007155; GO:0007156; GO:0008150	GO:0005886; GO:0016020; GO:0016021	GO:0005509	TRUE	1.072	0.02119	0.2303	1101	392.1	2656	539.2	395.4	1285	320.7	287.3	841.4	541.3	0	15.04	5.262	38.07	7.438	5.594	18.05	4.411	3.958	11.72	7.462
ENSMUSG00000043164	Tmem212	ENSMUST00000058077	protein_coding	transmembrane protein 212 [Source:MGI Symbol;Acc:MGI:2685410]	TMEM212	716	0.486	GO:0008150	GO:0005575; GO:0016020; GO:0016021	GO:0003674	TRUE	1.076	0.0127	0.1729	673.5	295	897.8	272.4	137.3	692.3	140	182.4	367.8	236	0	37.91	16.31	53.01	15.48	8	40.07	7.935	10.35	21.11	13.4
ENSMUSG00000020904	Cfap52	ENSMUST00000021287; ENSMUST00000123900; ENSMUST00000126766; ENSMUST00000142929	protein_coding	cilia and flagella associated protein 52 [Source:MGI Symbol;Acc:MGI:1919110]	CFAP52	1160	0.483	GO:0008150	GO:0005737; GO:0042995	GO:0003674	TRUE	1.063	0.02349	0.2442	267.5	97.73	566.2	146.6	108.9	272.4	82.31	72.73	189.8	112.8	0	9.291	3.335	20.64	5.144	3.919	9.732	2.879	2.547	6.722	3.955
ENSMUSG00000053153	Spag16	ENSMUST00000161131; ENSMUST00000187159; ENSMUST00000191569; ENSMUST00000065425; ENSMUST00000161310; ENSMUST00000113940; ENSMUST00000190833	protein_coding	sperm associated antigen 16 [Source:MGI Symbol;Acc:MGI:1913972]	SPAG16	1780	0.439	GO:0007288; GO:0030030; GO:0035082; GO:0042384; GO:0051012; GO:0060294; GO:0097231	GO:0005634; GO:0005737; GO:0005856; GO:0005929; GO:0005930; GO:0031514; GO:0042995	GO:0005515; GO:0019901	TRUE	1.059	0.01754	0.2067	522.5	197.3	1287	292.3	212.4	676.9	198.8	194.3	378.5	233.9	316.2	11.83	4.387	30.57	6.683	4.98	15.76	4.532	4.436	8.738	5.344
ENSMUSG00000037143	Cfap61	ENSMUST00000155214; ENSMUST00000130168; ENSMUST00000138774; ENSMUST00000126415; ENSMUST00000118002; ENSMUST00000150771; ENSMUST00000146891; ENSMUST00000143896; ENSMUST00000125223; ENSMUST00000152515; ENSMUST00000167179; ENSMUST00000116398; ENSMUST00000144066; ENSMUST00000133433	protein_coding	cilia and flagella associated protein 61 [Source:MGI Symbol;Acc:MGI:1926024]		1550	0.478	GO:0008150	GO:0005575	GO:0003674	TRUE	1.059	0.03191	0.2904	460.7	171.2	961	197.7	134	490.4	128.3	90.61	337.6	203.9	0	11.98	4.372	26.21	5.191	3.608	13.11	3.358	2.375	8.949	5.349
ENSMUSG00000066684	Pilrb1	ENSMUST00000196195; ENSMUST00000197403; ENSMUST00000198703; ENSMUST00000197914; ENSMUST00000199387; ENSMUST00000110978	protein_coding	paired immunoglobin-like type 2 receptor beta 1 [Source:MGI Symbol;Acc:MGI:2450532]	PILRB	758	0.497	GO:0001773; GO:0045671	GO:0005886; GO:0016020; GO:0016021	GO:0005515; GO:0042288	TRUE	1.078	0.001592	0.04821	173.3	162.7	152.3	211.9	230.9	124	74.82	78.69	94.63	81.77	833.3	9.21	8.495	8.493	11.38	12.72	6.782	4.005	4.218	5.13	4.387
ENSMUSG00000071550	Cfap44	ENSMUST00000127303; ENSMUST00000147988; ENSMUST00000125719; ENSMUST00000099742; ENSMUST00000142648; ENSMUST00000120049; ENSMUST00000136514; ENSMUST00000128916	protein_coding	cilia and flagella associated protein 44 [Source:MGI Symbol;Acc:MGI:1277238]	CFAP44	2660	0.456	GO:0008150	GO:0005575	GO:0003674	TRUE	1.055	0.01745	0.2063	1271	346	2017	543	553.4	1661	281.1	293.3	922.9	524.8	0	19.25	5.149	32.05	8.307	8.682	25.88	4.288	4.48	14.26	8.022
ENSMUSG00000053783	1700016K19Rik	ENSMUST00000066408	protein_coding	RIKEN cDNA 1700016K19 gene [Source:MGI Symbol;Acc:MGI:1921480]	C17orf97	921	0.571	GO:0016598	GO:0005575	GO:0005515	TRUE	1.05	0.0157	0.1952	287.5	128.7	365.4	114.5	88.24	309.7	76.96	79.88	159	94.19	431.7	12.58	5.531	16.78	5.058	3.998	13.94	3.391	3.524	7.095	4.159
ENSMUSG00000033065	Pfkm	ENSMUST00000163507; ENSMUST00000051226	protein_coding	phosphofructokinase, muscle [Source:MGI Symbol;Acc:MGI:97548]	PFKM	2850	0.544	GO:0006002; GO:0006096; GO:0008152; GO:0016310; GO:0030388; GO:0032024; GO:0042593; GO:0046716; GO:0046835; GO:0051259; GO:0051289; GO:0061615	GO:0005737; GO:0005829; GO:0005929; GO:0005945; GO:0016324; GO:0031514; GO:0042995; GO:0070062; GO:0097228	GO:0000166; GO:0003824; GO:0003872; GO:0005515; GO:0005524; GO:0008022; GO:0008443; GO:0016208; GO:0016301; GO:0016740; GO:0019900; GO:0030246; GO:0042802; GO:0042803; GO:0046872; GO:0070061; GO:0070095	TRUE	1.048	0.04406	0.3395	948	863.2	1169	830.5	6985	985.7	802.8	788.1	1457	707.9	1265	13.4	11.99	17.33	11.86	102.3	14.34	11.43	11.24	21	10.1
ENSMUSG00000037101	Ttc29	ENSMUST00000049395; ENSMUST00000143157; ENSMUST00000109902; ENSMUST00000137424; ENSMUST00000126172; ENSMUST00000117845; ENSMUST00000124713; ENSMUST00000156432	protein_coding	tetratricopeptide repeat domain 29 [Source:MGI Symbol;Acc:MGI:1920551]	TTC29	890	0.477	GO:0008150	GO:0005575	GO:0003674	TRUE	1.036	0.0273	0.2668	248.5	122	566.2	133.4	92.6	293.4	89.79	71.53	191.2	112.8	0	11.25	5.427	26.9	6.099	4.342	13.67	4.094	3.266	8.828	5.155
ENSMUSG00000056598	Lrrc48	ENSMUST00000070805; ENSMUST00000108722; ENSMUST00000094140; ENSMUST00000108723; ENSMUST00000128905	protein_coding	leucine rich repeat containing 48 [Source:MGI Symbol;Acc:MGI:1921915]	LRRC48	1790	0.499	GO:0008150	GO:0005737	GO:0003674	TRUE	1.04	0.005289	0.1065	756.4	318.1	1375	372.7	367.1	813.1	236.2	248	458	337.4	15.06	17.03	7.034	32.47	8.474	8.559	18.83	5.355	5.629	10.51	7.665
ENSMUSG00000022464	Slc38a4	ENSMUST00000023101; ENSMUST00000166223	protein_coding	solute carrier family 38, member 4 [Source:MGI Symbol;Acc:MGI:1916604]	SLC38A4	2920	0.458	GO:0003333; GO:0006810; GO:0006811; GO:0006814; GO:0006865	GO:0005886; GO:0005887; GO:0016020; GO:0016021	GO:0015171; GO:0015293	TRUE	1.052	5.384e-07	0.0001477	958.3	1486	1564	1584	1433	1367	560.1	856	579.5	688.3	90.35	13.22	20.14	22.65	22.08	20.47	19.4	7.783	11.91	8.155	9.585
ENSMUSG00000021453	Gadd45g	ENSMUST00000021903; ENSMUST00000132480	protein_coding	growth arrest and DNA-damage-inducible 45 gamma [Source:MGI Symbol;Acc:MGI:1346325]	GADD45G	967	0.606	GO:0000185; GO:0000186; GO:0006469; GO:0006915; GO:0006950; GO:0007275; GO:0030154; GO:0042095; GO:0043065; GO:0045063; GO:0046330; GO:0051726; GO:1900745	GO:0005634; GO:0005737	GO:0005515	TRUE	1.059	0.01019	0.1524	642.1	332	101.5	264.9	189.5	513.9	124	194.3	200.5	130.4	20.08	26.76	13.59	4.438	11.15	8.18	22.03	5.203	8.166	8.519	5.484
ENSMUSG00000078451	Ppil6	ENSMUST00000105507	protein_coding	peptidylprolyl isomerase (cyclophilin)-like 6 [Source:MGI Symbol;Acc:MGI:1920325]	PPIL6	1070	0.463	GO:0000413; GO:0006457; GO:0008150	GO:0005575	GO:0003674; GO:0003755; GO:0016853	TRUE	1.028	0.02032	0.2252	290.2	97.73	499.7	149.5	123.1	335.6	72.69	96.57	175.6	136.6	20.08	10.93	3.615	19.74	5.685	4.801	13	2.756	3.667	6.744	5.192
ENSMUSG00000073424	Cyp4f15	ENSMUST00000163907; ENSMUST00000168171; ENSMUST00000167789; ENSMUST00000008801	protein_coding	cytochrome P450, family 4, subfamily f, polypeptide 15 [Source:MGI Symbol;Acc:MGI:2146921]	CYP4F8	1310	0.51			GO:0020037	TRUE	1.046	0.006319	0.1167	432	193.6	221.1	228.9	158	414.2	67.34	97.76	185.8	174.9	0	13.29	5.851	7.135	7.112	5.032	13.11	2.086	3.032	5.83	5.43
ENSMUSG00000032418	Me1	ENSMUST00000034989; ENSMUST00000185374; ENSMUST00000189847; ENSMUST00000189968	protein_coding	malic enzyme 1, NADP(+)-dependent, cytosolic [Source:MGI Symbol;Acc:MGI:97043]	ME1	1970	0.467	GO:0006108; GO:0009725; GO:0051262; GO:0055114; GO:1902031	GO:0005737; GO:0005739; GO:0005829	GO:0004470; GO:0004471; GO:0004473; GO:0005515; GO:0008948; GO:0016491; GO:0030145; GO:0046872; GO:0050661; GO:0051287	TRUE	1.021	0.01084	0.1575	2891	1537	8984	1443	2301	2338	1430	1931	1446	1523	1044	59.13	30.88	192.8	29.82	48.74	49.19	29.46	39.84	30.17	31.43
